# Supplementary material for: Regulation of Key Immune-Related Genes in the Heart Following Burn Injury
Source: J Pers Med. 2022 Jun 20;12(6):1007. doi: 10.3390/jpm12061007 (PMC9224557; doi:10.3390/jpm12061007)
Supplement: Supplementary file 1 [file jpm-12-01007-s001.zip]

Archive with 7 entries (6 files):
- jpm-1707118 Supplementary/
- jpm-1707118 Supplementary/Figure S1 and S2_JPM.pptx
- jpm-1707118 Supplementary/Table S1_All DEGs.xlsx
- jpm-1707118 Supplementary/Table S2_Up DEGs.xlsx
- jpm-1707118 Supplementary/Table S3_Down DEGs.xlsx
- jpm-1707118 Supplementary/Table S4_ protein-protein interactions of up-regulated DEGs.xlsx
- jpm-1707118 Supplementary/Table S5_protein-protein interactions of down-regulated DEGs.xlsx
