# Supplementary material for: Regulation of Key Immune-Related Genes in the Heart Following Burn Injury
Source: J Pers Med. 2022 Jun 20;12(6):1007. doi: 10.3390/jpm12061007 (PMC9224557; doi:10.3390/jpm12061007)
Supplement: Supplementary file 1 [file jpm-12-01007-s001.zip › jpm-1707118 Supplementary/Table S1_All DEGs.xlsx]

## Sheet: a.KEGG
#term ID	term description	observed gene count	background gene count	strength	false discovery rate	matching proteins in your network (IDs)	matching proteins in your network (labels)
rno04620	Toll-like receptor signaling pathway	25	87	2.04	9.26e-41	10116.ENSRNOP00000001110,10116.ENSRNOP00000002089,10116.ENSRNOP00000002933,10116.ENSRNOP00000003129,10116.ENSRNOP00000003649,10116.ENSRNOP00000004821,10116.ENSRNOP00000005620,10116.ENSRNOP00000006148,10116.ENSRNOP00000006308,10116.ENSRNOP00000007654,10116.ENSRNOP00000008225,10116.ENSRNOP00000008679,10116.ENSRNOP00000009260,10116.ENSRNOP00000010712,10116.ENSRNOP00000012832,10116.ENSRNOP00000013025…	Tnf,Cd80,Tlr6,Cd86,Cxcl10,Tlr5,Tlr7,Traf6,Il1b,Map3k7,Ifnb1,Map2k3,Tbk1,Fos,Il12a,Tlr2,Il6,Casp8,Cd14,Nfkb1,Tlr3,Tollip,Ifna1,Mapk8,Tlr1
rno04657	IL-17 signaling pathway	18	86	1.91	9.39e-27	10116.ENSRNOP00000001110,10116.ENSRNOP00000003567,10116.ENSRNOP00000003649,10116.ENSRNOP00000006148,10116.ENSRNOP00000006308,10116.ENSRNOP00000007654,10116.ENSRNOP00000009260,10116.ENSRNOP00000009448,10116.ENSRNOP00000009917,10116.ENSRNOP00000010712,10116.ENSRNOP00000011509,10116.ENSRNOP00000013732,10116.ENSRNOP00000016613,10116.ENSRNOP00000020405,10116.ENSRNOP00000028944,10116.ENSRNOP00000034235…	Tnf,Ptgs2,Cxcl10,Traf6,Il1b,Map3k7,Tbk1,Ccl2,Ifng,Fos,Csf3,Il6,Casp8,Tradd,Nfkb1,Csf2,Mapk8,Cebpb
rno04622	RIG-I-like receptor signaling pathway	12	57	1.91	7.07e-18	10116.ENSRNOP00000001110,10116.ENSRNOP00000003649,10116.ENSRNOP00000006148,10116.ENSRNOP00000007654,10116.ENSRNOP00000008225,10116.ENSRNOP00000009260,10116.ENSRNOP00000012832,10116.ENSRNOP00000016613,10116.ENSRNOP00000020405,10116.ENSRNOP00000028944,10116.ENSRNOP00000051043,10116.ENSRNOP00000060904	Tnf,Cxcl10,Traf6,Map3k7,Ifnb1,Tbk1,Il12a,Casp8,Tradd,Nfkb1,Ifna1,Mapk8
rno05134	Legionellosis	11	52	1.91	1.65e-16	10116.ENSRNOP00000001110,10116.ENSRNOP00000004821,10116.ENSRNOP00000006308,10116.ENSRNOP00000012832,10116.ENSRNOP00000013025,10116.ENSRNOP00000013732,10116.ENSRNOP00000016613,10116.ENSRNOP00000023977,10116.ENSRNOP00000026235,10116.ENSRNOP00000028944,10116.ENSRNOP00000050605	Tnf,Tlr5,Il1b,Il12a,Tlr2,Il6,Casp8,Cd14,Nfkb2,Nfkb1,Hspa1a
rno05142	Chagas disease	17	98	1.83	3.92e-24	10116.ENSRNOP00000001110,10116.ENSRNOP00000002933,10116.ENSRNOP00000006148,10116.ENSRNOP00000006246,10116.ENSRNOP00000006308,10116.ENSRNOP00000008225,10116.ENSRNOP00000009448,10116.ENSRNOP00000009917,10116.ENSRNOP00000010712,10116.ENSRNOP00000012832,10116.ENSRNOP00000013025,10116.ENSRNOP00000013732,10116.ENSRNOP00000016613,10116.ENSRNOP00000023327,10116.ENSRNOP00000028944,10116.ENSRNOP00000042371…	Tnf,Tlr6,Traf6,Il10,Il1b,Ifnb1,Ccl2,Ifng,Fos,Il12a,Tlr2,Il6,Casp8,Il2,Nfkb1,Tnfrsf1a,Mapk8
rno05144	Malaria	9	52	1.82	4.71e-13	10116.ENSRNOP00000001110,10116.ENSRNOP00000006246,10116.ENSRNOP00000006308,10116.ENSRNOP00000009448,10116.ENSRNOP00000009917,10116.ENSRNOP00000011509,10116.ENSRNOP00000012832,10116.ENSRNOP00000013025,10116.ENSRNOP00000013732	Tnf,Il10,Il1b,Ccl2,Ifng,Csf3,Il12a,Tlr2,Il6
rno04668	TNF signaling pathway	18	107	1.81	2.45e-25	10116.ENSRNOP00000001110,10116.ENSRNOP00000001111,10116.ENSRNOP00000003567,10116.ENSRNOP00000003649,10116.ENSRNOP00000006308,10116.ENSRNOP00000007654,10116.ENSRNOP00000008225,10116.ENSRNOP00000008679,10116.ENSRNOP00000009448,10116.ENSRNOP00000010712,10116.ENSRNOP00000013732,10116.ENSRNOP00000016613,10116.ENSRNOP00000020405,10116.ENSRNOP00000028944,10116.ENSRNOP00000034235,10116.ENSRNOP00000042371…	Tnf,Lta,Ptgs2,Cxcl10,Il1b,Map3k7,Ifnb1,Map2k3,Ccl2,Fos,Il6,Casp8,Tradd,Nfkb1,Csf2,Tnfrsf1a,Mapk8,Cebpb
rno05143	African trypanosomiasis	6	37	1.8	9.82e-09	10116.ENSRNOP00000001110,10116.ENSRNOP00000006246,10116.ENSRNOP00000006308,10116.ENSRNOP00000009917,10116.ENSRNOP00000012832,10116.ENSRNOP00000013732	Tnf,Il10,Il1b,Ifng,Il12a,Il6
rno05321	Inflammatory bowel disease	10	62	1.79	3.48e-14	10116.ENSRNOP00000001110,10116.ENSRNOP00000004821,10116.ENSRNOP00000006246,10116.ENSRNOP00000006308,10116.ENSRNOP00000009917,10116.ENSRNOP00000012832,10116.ENSRNOP00000013025,10116.ENSRNOP00000013732,10116.ENSRNOP00000023327,10116.ENSRNOP00000028944	Tnf,Tlr5,Il10,Il1b,Ifng,Il12a,Tlr2,Il6,Il2,Nfkb1
rno05140	Leishmaniasis	11	70	1.78	2.26e-15	10116.ENSRNOP00000001110,10116.ENSRNOP00000003567,10116.ENSRNOP00000006148,10116.ENSRNOP00000006246,10116.ENSRNOP00000006308,10116.ENSRNOP00000007654,10116.ENSRNOP00000009917,10116.ENSRNOP00000010712,10116.ENSRNOP00000012832,10116.ENSRNOP00000013025,10116.ENSRNOP00000028944	Tnf,Ptgs2,Traf6,Il10,Il1b,Map3k7,Ifng,Fos,Il12a,Tlr2,Nfkb1
rno05133	Pertussis	10	68	1.75	7.78e-14	10116.ENSRNOP00000001110,10116.ENSRNOP00000006148,10116.ENSRNOP00000006246,10116.ENSRNOP00000006308,10116.ENSRNOP00000010712,10116.ENSRNOP00000012832,10116.ENSRNOP00000013732,10116.ENSRNOP00000023977,10116.ENSRNOP00000028944,10116.ENSRNOP00000060904	Tnf,Traf6,Il10,Il1b,Fos,Il12a,Il6,Cd14,Nfkb1,Mapk8
rno05152	Tuberculosis	22	157	1.73	1.46e-29	10116.ENSRNOP00000001110,10116.ENSRNOP00000002933,10116.ENSRNOP00000006148,10116.ENSRNOP00000006246,10116.ENSRNOP00000006308,10116.ENSRNOP00000008225,10116.ENSRNOP00000009917,10116.ENSRNOP00000012832,10116.ENSRNOP00000012963,10116.ENSRNOP00000013025,10116.ENSRNOP00000013562,10116.ENSRNOP00000013732,10116.ENSRNOP00000016613,10116.ENSRNOP00000020405,10116.ENSRNOP00000023977,10116.ENSRNOP00000028944…	Tnf,Tlr6,Traf6,Il10,Il1b,Ifnb1,Ifng,Il12a,Ripk2,Tlr2,Clec4e,Il6,Casp8,Tradd,Cd14,Nfkb1,Irak2,Tnfrsf1a,Ifna1,Mapk8,Cebpb,Tlr1
rno04623	Cytosolic DNA-sensing pathway	7	50	1.73	1.12e-09	10116.ENSRNOP00000003649,10116.ENSRNOP00000006308,10116.ENSRNOP00000008225,10116.ENSRNOP00000009260,10116.ENSRNOP00000013732,10116.ENSRNOP00000028944,10116.ENSRNOP00000051043	Cxcl10,Il1b,Ifnb1,Tbk1,Il6,Nfkb1,Ifna1
rno01523	Antifolate resistance	4	29	1.73	9.08e-06	10116.ENSRNOP00000001110,10116.ENSRNOP00000006308,10116.ENSRNOP00000013732,10116.ENSRNOP00000028944	Tnf,Il1b,Il6,Nfkb1
rno04940	Type I diabetes mellitus	8	60	1.71	7.79e-11	10116.ENSRNOP00000001110,10116.ENSRNOP00000001111,10116.ENSRNOP00000002089,10116.ENSRNOP00000003129,10116.ENSRNOP00000006308,10116.ENSRNOP00000009917,10116.ENSRNOP00000012832,10116.ENSRNOP00000023327	Tnf,Lta,Cd80,Cd86,Il1b,Ifng,Il12a,Il2
rno05332	Graft-versus-host disease	7	53	1.71	1.58e-09	10116.ENSRNOP00000001110,10116.ENSRNOP00000002089,10116.ENSRNOP00000003129,10116.ENSRNOP00000006308,10116.ENSRNOP00000009917,10116.ENSRNOP00000013732,10116.ENSRNOP00000023327	Tnf,Cd80,Cd86,Il1b,Ifng,Il6,Il2
rno05162	Measles	17	131	1.7	3e-22	10116.ENSRNOP00000005620,10116.ENSRNOP00000006148,10116.ENSRNOP00000006308,10116.ENSRNOP00000007654,10116.ENSRNOP00000008225,10116.ENSRNOP00000009260,10116.ENSRNOP00000010712,10116.ENSRNOP00000012832,10116.ENSRNOP00000013025,10116.ENSRNOP00000013732,10116.ENSRNOP00000016613,10116.ENSRNOP00000020405,10116.ENSRNOP00000023327,10116.ENSRNOP00000028944,10116.ENSRNOP00000050605,10116.ENSRNOP00000051043…	Tlr7,Traf6,Il1b,Map3k7,Ifnb1,Tbk1,Fos,Il12a,Tlr2,Il6,Casp8,Tradd,Il2,Nfkb1,Hspa1a,Ifna1,Mapk8
rno04064	NF-kappa B signaling pathway	12	93	1.7	8.6e-16	10116.ENSRNOP00000001110,10116.ENSRNOP00000001111,10116.ENSRNOP00000003567,10116.ENSRNOP00000006148,10116.ENSRNOP00000006308,10116.ENSRNOP00000007654,10116.ENSRNOP00000019673,10116.ENSRNOP00000020405,10116.ENSRNOP00000023977,10116.ENSRNOP00000026235,10116.ENSRNOP00000028944,10116.ENSRNOP00000042371	Tnf,Lta,Ptgs2,Traf6,Il1b,Map3k7,Il1r1,Tradd,Cd14,Nfkb2,Nfkb1,Tnfrsf1a
rno05330	Allograft rejection	7	55	1.69	1.9e-09	10116.ENSRNOP00000001110,10116.ENSRNOP00000002089,10116.ENSRNOP00000003129,10116.ENSRNOP00000006246,10116.ENSRNOP00000009917,10116.ENSRNOP00000012832,10116.ENSRNOP00000023327	Tnf,Cd80,Cd86,Il10,Ifng,Il12a,Il2
rno05135	Yersinia infection	15	122	1.68	2.53e-19	10116.ENSRNOP00000001110,10116.ENSRNOP00000006148,10116.ENSRNOP00000006246,10116.ENSRNOP00000006308,10116.ENSRNOP00000007654,10116.ENSRNOP00000008225,10116.ENSRNOP00000008679,10116.ENSRNOP00000009260,10116.ENSRNOP00000009448,10116.ENSRNOP00000010712,10116.ENSRNOP00000013732,10116.ENSRNOP00000023327,10116.ENSRNOP00000028944,10116.ENSRNOP00000044296,10116.ENSRNOP00000060904	Tnf,Traf6,Il10,Il1b,Map3k7,Ifnb1,Map2k3,Tbk1,Ccl2,Fos,Il6,Il2,Nfkb1,Actb,Mapk8
rno05145	Toxoplasmosis	13	105	1.68	8.77e-17	10116.ENSRNOP00000001110,10116.ENSRNOP00000006148,10116.ENSRNOP00000006246,10116.ENSRNOP00000007654,10116.ENSRNOP00000008679,10116.ENSRNOP00000009917,10116.ENSRNOP00000012832,10116.ENSRNOP00000013025,10116.ENSRNOP00000016613,10116.ENSRNOP00000028944,10116.ENSRNOP00000042371,10116.ENSRNOP00000050605,10116.ENSRNOP00000060904	Tnf,Traf6,Il10,Map3k7,Map2k3,Ifng,Il12a,Tlr2,Casp8,Nfkb1,Tnfrsf1a,Hspa1a,Mapk8
rno04625	C-type lectin receptor signaling pathway	12	102	1.66	2.26e-15	10116.ENSRNOP00000001110,10116.ENSRNOP00000003567,10116.ENSRNOP00000006246,10116.ENSRNOP00000006308,10116.ENSRNOP00000012832,10116.ENSRNOP00000013562,10116.ENSRNOP00000013732,10116.ENSRNOP00000016613,10116.ENSRNOP00000023327,10116.ENSRNOP00000026235,10116.ENSRNOP00000028944,10116.ENSRNOP00000060904	Tnf,Ptgs2,Il10,Il1b,Il12a,Clec4e,Il6,Casp8,Il2,Nfkb2,Nfkb1,Mapk8
rno05323	Rheumatoid arthritis	10	85	1.66	5.46e-13	10116.ENSRNOP00000001110,10116.ENSRNOP00000002089,10116.ENSRNOP00000003129,10116.ENSRNOP00000006308,10116.ENSRNOP00000009448,10116.ENSRNOP00000009917,10116.ENSRNOP00000010712,10116.ENSRNOP00000013025,10116.ENSRNOP00000013732,10116.ENSRNOP00000034235	Tnf,Cd80,Cd86,Il1b,Ccl2,Ifng,Fos,Tlr2,Il6,Csf2
rno04672	Intestinal immune network for IgA production	5	42	1.66	8.92e-07	10116.ENSRNOP00000002089,10116.ENSRNOP00000003129,10116.ENSRNOP00000006246,10116.ENSRNOP00000013732,10116.ENSRNOP00000023327	Cd80,Cd86,Il10,Il6,Il2
rno05146	Amoebiasis	11	94	1.65	3.4e-14	10116.ENSRNOP00000001110,10116.ENSRNOP00000006246,10116.ENSRNOP00000006308,10116.ENSRNOP00000009917,10116.ENSRNOP00000012832,10116.ENSRNOP00000013025,10116.ENSRNOP00000013732,10116.ENSRNOP00000019673,10116.ENSRNOP00000023977,10116.ENSRNOP00000028944,10116.ENSRNOP00000034235	Tnf,Il10,Il1b,Ifng,Il12a,Tlr2,Il6,Il1r1,Cd14,Nfkb1,Csf2
rno05164	Influenza A	17	152	1.63	2.67e-21	10116.ENSRNOP00000001110,10116.ENSRNOP00000003649,10116.ENSRNOP00000005620,10116.ENSRNOP00000006308,10116.ENSRNOP00000008225,10116.ENSRNOP00000009260,10116.ENSRNOP00000009448,10116.ENSRNOP00000009917,10116.ENSRNOP00000012832,10116.ENSRNOP00000013732,10116.ENSRNOP00000016613,10116.ENSRNOP00000020405,10116.ENSRNOP00000028944,10116.ENSRNOP00000036680,10116.ENSRNOP00000042371,10116.ENSRNOP00000044296…	Tnf,Cxcl10,Tlr7,Il1b,Ifnb1,Tbk1,Ccl2,Ifng,Il12a,Il6,Casp8,Tradd,Nfkb1,Tlr3,Tnfrsf1a,Actb,Ifna1
rno04380	Osteoclast differentiation	12	115	1.6	6.71e-15	10116.ENSRNOP00000001110,10116.ENSRNOP00000006148,10116.ENSRNOP00000006308,10116.ENSRNOP00000007654,10116.ENSRNOP00000008225,10116.ENSRNOP00000009917,10116.ENSRNOP00000010712,10116.ENSRNOP00000019673,10116.ENSRNOP00000026235,10116.ENSRNOP00000028944,10116.ENSRNOP00000042371,10116.ENSRNOP00000060904	Tnf,Traf6,Il1b,Map3k7,Ifnb1,Ifng,Fos,Il1r1,Nfkb2,Nfkb1,Tnfrsf1a,Mapk8
rno04215	Apoptosis - multiple species	3	30	1.59	0.00042	10116.ENSRNOP00000016613,10116.ENSRNOP00000042371,10116.ENSRNOP00000060904	Casp8,Tnfrsf1a,Mapk8
rno04061	Viral protein interaction with cytokine and cytokine receptor	8	82	1.58	7.19e-10	10116.ENSRNOP00000001110,10116.ENSRNOP00000001111,10116.ENSRNOP00000003649,10116.ENSRNOP00000006246,10116.ENSRNOP00000009448,10116.ENSRNOP00000013732,10116.ENSRNOP00000023327,10116.ENSRNOP00000042371	Tnf,Lta,Cxcl10,Il10,Ccl2,Il6,Il2,Tnfrsf1a
rno05161	Hepatitis B	14	146	1.57	1e-16	10116.ENSRNOP00000001110,10116.ENSRNOP00000006148,10116.ENSRNOP00000007654,10116.ENSRNOP00000008225,10116.ENSRNOP00000008679,10116.ENSRNOP00000009260,10116.ENSRNOP00000010712,10116.ENSRNOP00000013025,10116.ENSRNOP00000013732,10116.ENSRNOP00000016613,10116.ENSRNOP00000028944,10116.ENSRNOP00000036680,10116.ENSRNOP00000051043,10116.ENSRNOP00000060904	Tnf,Traf6,Map3k7,Ifnb1,Map2k3,Tbk1,Fos,Tlr2,Il6,Casp8,Nfkb1,Tlr3,Ifna1,Mapk8
rno04660	T cell receptor signaling pathway	9	98	1.55	7.79e-11	10116.ENSRNOP00000001110,10116.ENSRNOP00000006246,10116.ENSRNOP00000007654,10116.ENSRNOP00000009917,10116.ENSRNOP00000010712,10116.ENSRNOP00000023327,10116.ENSRNOP00000028944,10116.ENSRNOP00000034235,10116.ENSRNOP00000060904	Tnf,Il10,Map3k7,Ifng,Fos,Il2,Nfkb1,Csf2,Mapk8
rno05160	Hepatitis C	13	146	1.54	2.69e-15	10116.ENSRNOP00000001110,10116.ENSRNOP00000003649,10116.ENSRNOP00000006148,10116.ENSRNOP00000008225,10116.ENSRNOP00000009260,10116.ENSRNOP00000009917,10116.ENSRNOP00000016613,10116.ENSRNOP00000020405,10116.ENSRNOP00000028944,10116.ENSRNOP00000036680,10116.ENSRNOP00000038651,10116.ENSRNOP00000042371,10116.ENSRNOP00000051043	Tnf,Cxcl10,Traf6,Ifnb1,Tbk1,Ifng,Casp8,Tradd,Nfkb1,Tlr3,Ppara,Tnfrsf1a,Ifna1
rno05132	Salmonella infection	18	203	1.53	5.26e-21	10116.ENSRNOP00000001110,10116.ENSRNOP00000002933,10116.ENSRNOP00000004821,10116.ENSRNOP00000006148,10116.ENSRNOP00000006308,10116.ENSRNOP00000007654,10116.ENSRNOP00000008679,10116.ENSRNOP00000010712,10116.ENSRNOP00000012963,10116.ENSRNOP00000013025,10116.ENSRNOP00000013732,10116.ENSRNOP00000016613,10116.ENSRNOP00000020405,10116.ENSRNOP00000023977,10116.ENSRNOP00000028944,10116.ENSRNOP00000042371…	Tnf,Tlr6,Tlr5,Traf6,Il1b,Map3k7,Map2k3,Fos,Ripk2,Tlr2,Il6,Casp8,Tradd,Cd14,Nfkb1,Tnfrsf1a,Actb,Mapk8
rno04920	Adipocytokine signaling pathway	6	68	1.53	2.52e-07	10116.ENSRNOP00000001110,10116.ENSRNOP00000020405,10116.ENSRNOP00000028944,10116.ENSRNOP00000038651,10116.ENSRNOP00000042371,10116.ENSRNOP00000060904	Tnf,Tradd,Nfkb1,Ppara,Tnfrsf1a,Mapk8
rno04217	Necroptosis	11	133	1.5	9.6e-13	10116.ENSRNOP00000001110,10116.ENSRNOP00000006308,10116.ENSRNOP00000008225,10116.ENSRNOP00000009917,10116.ENSRNOP00000016613,10116.ENSRNOP00000020405,10116.ENSRNOP00000036680,10116.ENSRNOP00000040874,10116.ENSRNOP00000042371,10116.ENSRNOP00000051043,10116.ENSRNOP00000060904	Tnf,Il1b,Ifnb1,Ifng,Casp8,Tradd,Tlr3,Hmgb1,Tnfrsf1a,Ifna1,Mapk8
rno05320	Autoimmune thyroid disease	5	61	1.5	4.56e-06	10116.ENSRNOP00000002089,10116.ENSRNOP00000003129,10116.ENSRNOP00000006246,10116.ENSRNOP00000023327,10116.ENSRNOP00000051043	Cd80,Cd86,Il10,Il2,Ifna1
rno04621	NOD-like receptor signaling pathway	13	162	1.49	8.32e-15	10116.ENSRNOP00000001110,10116.ENSRNOP00000006148,10116.ENSRNOP00000006308,10116.ENSRNOP00000007654,10116.ENSRNOP00000008225,10116.ENSRNOP00000009260,10116.ENSRNOP00000009448,10116.ENSRNOP00000012963,10116.ENSRNOP00000013732,10116.ENSRNOP00000016613,10116.ENSRNOP00000028944,10116.ENSRNOP00000051043,10116.ENSRNOP00000060904	Tnf,Traf6,Il1b,Map3k7,Ifnb1,Tbk1,Ccl2,Ripk2,Il6,Casp8,Nfkb1,Ifna1,Mapk8
rno05418	Fluid shear stress and atherosclerosis	11	136	1.49	1.17e-12	10116.ENSRNOP00000001110,10116.ENSRNOP00000006308,10116.ENSRNOP00000007654,10116.ENSRNOP00000009448,10116.ENSRNOP00000009917,10116.ENSRNOP00000010712,10116.ENSRNOP00000019673,10116.ENSRNOP00000028944,10116.ENSRNOP00000042371,10116.ENSRNOP00000044296,10116.ENSRNOP00000060904	Tnf,Il1b,Map3k7,Ccl2,Ifng,Fos,Il1r1,Nfkb1,Tnfrsf1a,Actb,Mapk8
rno04659	Th17 cell differentiation	8	100	1.49	2.71e-09	10116.ENSRNOP00000006308,10116.ENSRNOP00000009917,10116.ENSRNOP00000010712,10116.ENSRNOP00000013732,10116.ENSRNOP00000019673,10116.ENSRNOP00000023327,10116.ENSRNOP00000028944,10116.ENSRNOP00000060904	Il1b,Ifng,Fos,Il6,Il1r1,Il2,Nfkb1,Mapk8
rno04640	Hematopoietic cell lineage	7	88	1.49	3.57e-08	10116.ENSRNOP00000001110,10116.ENSRNOP00000006308,10116.ENSRNOP00000011509,10116.ENSRNOP00000013732,10116.ENSRNOP00000019673,10116.ENSRNOP00000023977,10116.ENSRNOP00000034235	Tnf,Il1b,Csf3,Il6,Il1r1,Cd14,Csf2
rno05169	Epstein-Barr virus infection	15	207	1.45	2.33e-16	10116.ENSRNOP00000001110,10116.ENSRNOP00000003649,10116.ENSRNOP00000006148,10116.ENSRNOP00000007654,10116.ENSRNOP00000008225,10116.ENSRNOP00000008679,10116.ENSRNOP00000009260,10116.ENSRNOP00000013025,10116.ENSRNOP00000013732,10116.ENSRNOP00000016613,10116.ENSRNOP00000020405,10116.ENSRNOP00000026235,10116.ENSRNOP00000028944,10116.ENSRNOP00000051043,10116.ENSRNOP00000060904	Tnf,Cxcl10,Traf6,Map3k7,Ifnb1,Map2k3,Tbk1,Tlr2,Il6,Casp8,Tradd,Nfkb2,Nfkb1,Ifna1,Mapk8
rno05167	Kaposi sarcoma-associated herpesvirus infection	14	190	1.45	2.26e-15	10116.ENSRNOP00000003129,10116.ENSRNOP00000003567,10116.ENSRNOP00000008225,10116.ENSRNOP00000009260,10116.ENSRNOP00000010712,10116.ENSRNOP00000013732,10116.ENSRNOP00000016613,10116.ENSRNOP00000020405,10116.ENSRNOP00000028944,10116.ENSRNOP00000034235,10116.ENSRNOP00000036680,10116.ENSRNOP00000042371,10116.ENSRNOP00000051043,10116.ENSRNOP00000060904	Cd86,Ptgs2,Ifnb1,Tbk1,Fos,Il6,Casp8,Tradd,Nfkb1,Csf2,Tlr3,Tnfrsf1a,Ifna1,Mapk8
rno05235	PD-L1 expression and PD-1 checkpoint pathway in cancer	6	84	1.44	8.03e-07	10116.ENSRNOP00000006148,10116.ENSRNOP00000008679,10116.ENSRNOP00000009917,10116.ENSRNOP00000010712,10116.ENSRNOP00000013025,10116.ENSRNOP00000028944	Traf6,Map2k3,Ifng,Fos,Tlr2,Nfkb1
rno05310	Asthma	2	28	1.44	0.0113	10116.ENSRNOP00000001110,10116.ENSRNOP00000006246	Tnf,Il10
rno04658	Th1 and Th2 cell differentiation	6	87	1.43	9.4e-07	10116.ENSRNOP00000009917,10116.ENSRNOP00000010712,10116.ENSRNOP00000012832,10116.ENSRNOP00000023327,10116.ENSRNOP00000028944,10116.ENSRNOP00000060904	Ifng,Fos,Il12a,Il2,Nfkb1,Mapk8
rno05170	Human immunodeficiency virus 1 infection	14	204	1.42	4.75e-15	10116.ENSRNOP00000001110,10116.ENSRNOP00000006148,10116.ENSRNOP00000007654,10116.ENSRNOP00000008225,10116.ENSRNOP00000008679,10116.ENSRNOP00000009260,10116.ENSRNOP00000010712,10116.ENSRNOP00000013025,10116.ENSRNOP00000016613,10116.ENSRNOP00000020405,10116.ENSRNOP00000028944,10116.ENSRNOP00000042371,10116.ENSRNOP00000051043,10116.ENSRNOP00000060904	Tnf,Traf6,Map3k7,Ifnb1,Map2k3,Tbk1,Fos,Tlr2,Casp8,Tradd,Nfkb1,Tnfrsf1a,Ifna1,Mapk8
rno04210	Apoptosis	8	121	1.41	1.08e-08	10116.ENSRNOP00000001110,10116.ENSRNOP00000010712,10116.ENSRNOP00000016613,10116.ENSRNOP00000020405,10116.ENSRNOP00000028944,10116.ENSRNOP00000042371,10116.ENSRNOP00000044296,10116.ENSRNOP00000060904	Tnf,Fos,Casp8,Tradd,Nfkb1,Tnfrsf1a,Actb,Mapk8
rno04933	AGE-RAGE signaling pathway in diabetic complications	6	93	1.4	1.34e-06	10116.ENSRNOP00000001110,10116.ENSRNOP00000006308,10116.ENSRNOP00000009448,10116.ENSRNOP00000013732,10116.ENSRNOP00000028944,10116.ENSRNOP00000060904	Tnf,Il1b,Ccl2,Il6,Nfkb1,Mapk8
rno04664	Fc epsilon RI signaling pathway	4	63	1.39	0.00014	10116.ENSRNOP00000001110,10116.ENSRNOP00000008679,10116.ENSRNOP00000034235,10116.ENSRNOP00000060904	Tnf,Map2k3,Csf2,Mapk8
rno04060	Cytokine-cytokine receptor interaction	16	255	1.38	1.65e-16	10116.ENSRNOP00000001110,10116.ENSRNOP00000001111,10116.ENSRNOP00000003649,10116.ENSRNOP00000006246,10116.ENSRNOP00000006308,10116.ENSRNOP00000008225,10116.ENSRNOP00000009448,10116.ENSRNOP00000009917,10116.ENSRNOP00000011509,10116.ENSRNOP00000012832,10116.ENSRNOP00000013732,10116.ENSRNOP00000019673,10116.ENSRNOP00000023327,10116.ENSRNOP00000034235,10116.ENSRNOP00000042371,10116.ENSRNOP00000051043	Tnf,Lta,Cxcl10,Il10,Il1b,Ifnb1,Ccl2,Ifng,Csf3,Il12a,Il6,Il1r1,Il2,Csf2,Tnfrsf1a,Ifna1
rno04932	Non-alcoholic fatty liver disease	9	146	1.38	1.9e-09	10116.ENSRNOP00000001110,10116.ENSRNOP00000006308,10116.ENSRNOP00000010712,10116.ENSRNOP00000013732,10116.ENSRNOP00000016613,10116.ENSRNOP00000028944,10116.ENSRNOP00000038651,10116.ENSRNOP00000042371,10116.ENSRNOP00000060904	Tnf,Il1b,Fos,Il6,Casp8,Nfkb1,Ppara,Tnfrsf1a,Mapk8
rno04630	JAK-STAT signaling pathway	9	147	1.37	1.92e-09	10116.ENSRNOP00000006246,10116.ENSRNOP00000008225,10116.ENSRNOP00000009917,10116.ENSRNOP00000011509,10116.ENSRNOP00000012832,10116.ENSRNOP00000013732,10116.ENSRNOP00000023327,10116.ENSRNOP00000034235,10116.ENSRNOP00000051043	Il10,Ifnb1,Ifng,Csf3,Il12a,Il6,Il2,Csf2,Ifna1
rno05163	Human cytomegalovirus infection	13	220	1.36	2.86e-13	10116.ENSRNOP00000001110,10116.ENSRNOP00000003567,10116.ENSRNOP00000006308,10116.ENSRNOP00000008225,10116.ENSRNOP00000009260,10116.ENSRNOP00000009448,10116.ENSRNOP00000013732,10116.ENSRNOP00000016613,10116.ENSRNOP00000019673,10116.ENSRNOP00000020405,10116.ENSRNOP00000028944,10116.ENSRNOP00000042371,10116.ENSRNOP00000051043	Tnf,Ptgs2,Il1b,Ifnb1,Tbk1,Ccl2,Il6,Casp8,Il1r1,Tradd,Nfkb1,Tnfrsf1a,Ifna1
rno04931	Insulin resistance	6	104	1.35	2.46e-06	10116.ENSRNOP00000001110,10116.ENSRNOP00000013732,10116.ENSRNOP00000028944,10116.ENSRNOP00000038651,10116.ENSRNOP00000042371,10116.ENSRNOP00000060904	Tnf,Il6,Nfkb1,Ppara,Tnfrsf1a,Mapk8
rno05322	Systemic lupus erythematosus	5	88	1.34	2.39e-05	10116.ENSRNOP00000001110,10116.ENSRNOP00000002089,10116.ENSRNOP00000003129,10116.ENSRNOP00000006246,10116.ENSRNOP00000009917	Tnf,Cd80,Cd86,Il10,Ifng
rno04650	Natural killer cell mediated cytotoxicity	5	90	1.33	2.61e-05	10116.ENSRNOP00000001110,10116.ENSRNOP00000008225,10116.ENSRNOP00000009917,10116.ENSRNOP00000034235,10116.ENSRNOP00000051043	Tnf,Ifnb1,Ifng,Csf2,Ifna1
rno05168	Herpes simplex virus 1 infection	18	334	1.32	1.74e-17	10116.ENSRNOP00000001110,10116.ENSRNOP00000001111,10116.ENSRNOP00000006148,10116.ENSRNOP00000006308,10116.ENSRNOP00000007654,10116.ENSRNOP00000008225,10116.ENSRNOP00000009260,10116.ENSRNOP00000009448,10116.ENSRNOP00000009917,10116.ENSRNOP00000012832,10116.ENSRNOP00000013025,10116.ENSRNOP00000013732,10116.ENSRNOP00000016613,10116.ENSRNOP00000020405,10116.ENSRNOP00000028944,10116.ENSRNOP00000036680…	Tnf,Lta,Traf6,Il1b,Map3k7,Ifnb1,Tbk1,Ccl2,Ifng,Il12a,Tlr2,Il6,Casp8,Tradd,Nfkb1,Tlr3,Tnfrsf1a,Ifna1
rno05416	Viral myocarditis	4	74	1.32	0.00025	10116.ENSRNOP00000002089,10116.ENSRNOP00000003129,10116.ENSRNOP00000016613,10116.ENSRNOP00000044296	Cd80,Cd86,Casp8,Actb
rno04010	MAPK signaling pathway	15	284	1.31	1.28e-14	10116.ENSRNOP00000001110,10116.ENSRNOP00000006148,10116.ENSRNOP00000006308,10116.ENSRNOP00000007654,10116.ENSRNOP00000008679,10116.ENSRNOP00000010712,10116.ENSRNOP00000019180,10116.ENSRNOP00000019673,10116.ENSRNOP00000020405,10116.ENSRNOP00000023977,10116.ENSRNOP00000026235,10116.ENSRNOP00000028944,10116.ENSRNOP00000042371,10116.ENSRNOP00000050605,10116.ENSRNOP00000060904	Tnf,Traf6,Il1b,Map3k7,Map2k3,Fos,Map4k4,Il1r1,Tradd,Cd14,Nfkb2,Nfkb1,Tnfrsf1a,Hspa1a,Mapk8
rno05166	Human T-cell leukemia virus 1 infection	11	226	1.27	2e-10	10116.ENSRNOP00000001110,10116.ENSRNOP00000001111,10116.ENSRNOP00000010712,10116.ENSRNOP00000013732,10116.ENSRNOP00000019673,10116.ENSRNOP00000023327,10116.ENSRNOP00000026235,10116.ENSRNOP00000028944,10116.ENSRNOP00000034235,10116.ENSRNOP00000042371,10116.ENSRNOP00000060904	Tnf,Lta,Fos,Il6,Il1r1,Il2,Nfkb2,Nfkb1,Csf2,Tnfrsf1a,Mapk8
rno05221	Acute myeloid leukemia	3	66	1.24	0.0036	10116.ENSRNOP00000023977,10116.ENSRNOP00000028944,10116.ENSRNOP00000034235	Cd14,Nfkb1,Csf2
rno04722	Neurotrophin signaling pathway	5	113	1.23	7.4e-05	10116.ENSRNOP00000006148,10116.ENSRNOP00000012963,10116.ENSRNOP00000028944,10116.ENSRNOP00000034508,10116.ENSRNOP00000060904	Traf6,Ripk2,Nfkb1,Irak2,Mapk8
rno04930	Type II diabetes mellitus	2	45	1.23	0.0254	10116.ENSRNOP00000001110,10116.ENSRNOP00000060904	Tnf,Mapk8
rno04071	Sphingolipid signaling pathway	5	115	1.22	7.9e-05	10116.ENSRNOP00000001110,10116.ENSRNOP00000020405,10116.ENSRNOP00000028944,10116.ENSRNOP00000042371,10116.ENSRNOP00000060904	Tnf,Tradd,Nfkb1,Tnfrsf1a,Mapk8
rno04917	Prolactin signaling pathway	3	71	1.21	0.0042	10116.ENSRNOP00000010712,10116.ENSRNOP00000028944,10116.ENSRNOP00000060904	Fos,Nfkb1,Mapk8
rno04750	Inflammatory mediator regulation of TRP channels	4	100	1.19	0.00075	10116.ENSRNOP00000006308,10116.ENSRNOP00000008679,10116.ENSRNOP00000019673,10116.ENSRNOP00000060904	Il1b,Map2k3,Il1r1,Mapk8
rno05202	Transcriptional misregulation in cancer	7	177	1.18	2.86e-06	10116.ENSRNOP00000003129,10116.ENSRNOP00000013732,10116.ENSRNOP00000023977,10116.ENSRNOP00000028944,10116.ENSRNOP00000034235,10116.ENSRNOP00000061550,10116.ENSRNOP00000065222	Cd86,Il6,Cd14,Nfkb1,Csf2,Rel,Cebpb
rno04612	Antigen processing and presentation	3	76	1.18	0.0051	10116.ENSRNOP00000001110,10116.ENSRNOP00000009917,10116.ENSRNOP00000050605	Tnf,Ifng,Hspa1a
rno04140	Autophagy - animal	5	131	1.17	0.00014	10116.ENSRNOP00000006148,10116.ENSRNOP00000007654,10116.ENSRNOP00000009260,10116.ENSRNOP00000040874,10116.ENSRNOP00000060904	Traf6,Map3k7,Tbk1,Hmgb1,Mapk8
rno05410	Hypertrophic cardiomyopathy	3	83	1.14	0.0064	10116.ENSRNOP00000001110,10116.ENSRNOP00000013732,10116.ENSRNOP00000044296	Tnf,Il6,Actb
rno05222	Small cell lung cancer	3	87	1.12	0.0072	10116.ENSRNOP00000003567,10116.ENSRNOP00000006148,10116.ENSRNOP00000028944	Ptgs2,Traf6,Nfkb1
rno04137	Mitophagy - animal	2	61	1.1	0.0433	10116.ENSRNOP00000009260,10116.ENSRNOP00000060904	Tbk1,Mapk8
rno05165	Human papillomavirus infection	10	327	1.07	9.87e-08	10116.ENSRNOP00000001110,10116.ENSRNOP00000003567,10116.ENSRNOP00000008225,10116.ENSRNOP00000009260,10116.ENSRNOP00000016613,10116.ENSRNOP00000020405,10116.ENSRNOP00000028944,10116.ENSRNOP00000036680,10116.ENSRNOP00000042371,10116.ENSRNOP00000051043	Tnf,Ptgs2,Ifnb1,Tbk1,Casp8,Tradd,Nfkb1,Tlr3,Tnfrsf1a,Ifna1
rno04520	Adherens junction	2	65	1.07	0.0481	10116.ENSRNOP00000007654,10116.ENSRNOP00000044296	Map3k7,Actb
rno04066	HIF-1 signaling pathway	3	106	1.04	0.0116	10116.ENSRNOP00000009917,10116.ENSRNOP00000013732,10116.ENSRNOP00000028944	Ifng,Il6,Nfkb1
rno04935	Growth hormone synthesis, secretion and action	3	108	1.03	0.0121	10116.ENSRNOP00000008679,10116.ENSRNOP00000010712,10116.ENSRNOP00000060904	Map2k3,Fos,Mapk8
rno04926	Relaxin signaling pathway	3	117	1	0.0149	10116.ENSRNOP00000010712,10116.ENSRNOP00000028944,10116.ENSRNOP00000060904	Fos,Nfkb1,Mapk8
rno05203	Viral carcinogenesis	5	196	0.99	0.00083	10116.ENSRNOP00000016613,10116.ENSRNOP00000020405,10116.ENSRNOP00000026235,10116.ENSRNOP00000028944,10116.ENSRNOP00000061550	Casp8,Tradd,Nfkb2,Nfkb1,Rel
rno04145	Phagosome	4	160	0.98	0.004	10116.ENSRNOP00000002933,10116.ENSRNOP00000013025,10116.ENSRNOP00000023977,10116.ENSRNOP00000044296	Tlr6,Tlr2,Cd14,Actb
rno04068	FoxO signaling pathway	3	123	0.97	0.0169	10116.ENSRNOP00000006246,10116.ENSRNOP00000013732,10116.ENSRNOP00000060904	Il10,Il6,Mapk8
rno05200	Pathways in cancer	12	505	0.96	4.84e-08	10116.ENSRNOP00000003567,10116.ENSRNOP00000006148,10116.ENSRNOP00000009917,10116.ENSRNOP00000010712,10116.ENSRNOP00000012832,10116.ENSRNOP00000013732,10116.ENSRNOP00000016613,10116.ENSRNOP00000023327,10116.ENSRNOP00000026235,10116.ENSRNOP00000028944,10116.ENSRNOP00000051043,10116.ENSRNOP00000060904	Ptgs2,Traf6,Ifng,Fos,Il12a,Il6,Casp8,Il2,Nfkb2,Nfkb1,Ifna1,Mapk8
rno05010	Alzheimer disease	8	349	0.95	2.1e-05	10116.ENSRNOP00000001110,10116.ENSRNOP00000003567,10116.ENSRNOP00000006308,10116.ENSRNOP00000013732,10116.ENSRNOP00000016613,10116.ENSRNOP00000028944,10116.ENSRNOP00000042371,10116.ENSRNOP00000060904	Tnf,Ptgs2,Il1b,Il6,Casp8,Nfkb1,Tnfrsf1a,Mapk8
rno04151	PI3K-Akt signaling pathway	7	325	0.92	0.00012	10116.ENSRNOP00000008225,10116.ENSRNOP00000011509,10116.ENSRNOP00000013025,10116.ENSRNOP00000013732,10116.ENSRNOP00000023327,10116.ENSRNOP00000028944,10116.ENSRNOP00000051043	Ifnb1,Csf3,Tlr2,Il6,Il2,Nfkb1,Ifna1
rno04921	Oxytocin signaling pathway	3	141	0.91	0.0241	10116.ENSRNOP00000003567,10116.ENSRNOP00000010712,10116.ENSRNOP00000044296	Ptgs2,Fos,Actb
rno04024	cAMP signaling pathway	4	200	0.89	0.0083	10116.ENSRNOP00000010712,10116.ENSRNOP00000028944,10116.ENSRNOP00000038651,10116.ENSRNOP00000060904	Fos,Nfkb1,Ppara,Mapk8
rno05020	Prion disease	5	258	0.87	0.0028	10116.ENSRNOP00000001110,10116.ENSRNOP00000006308,10116.ENSRNOP00000013732,10116.ENSRNOP00000050605,10116.ENSRNOP00000060904	Tnf,Il1b,Il6,Hspa1a,Mapk8
rno04014	Ras signaling pathway	4	219	0.85	0.0111	10116.ENSRNOP00000009260,10116.ENSRNOP00000028944,10116.ENSRNOP00000060904,10116.ENSRNOP00000061550	Tbk1,Nfkb1,Mapk8,Rel
rno04218	Cellular senescence	3	169	0.84	0.0383	10116.ENSRNOP00000008679,10116.ENSRNOP00000013732,10116.ENSRNOP00000028944	Map2k3,Il6,Nfkb1
rno04062	Chemokine signaling pathway	3	170	0.83	0.0385	10116.ENSRNOP00000003649,10116.ENSRNOP00000009448,10116.ENSRNOP00000028944	Cxcl10,Ccl2,Nfkb1
rno05205	Proteoglycans in cancer	3	187	0.79	0.0481	10116.ENSRNOP00000001110,10116.ENSRNOP00000013025,10116.ENSRNOP00000044296	Tnf,Tlr2,Actb
rno05014	Amyotrophic lateral sclerosis	5	340	0.75	0.0084	10116.ENSRNOP00000001110,10116.ENSRNOP00000008679,10116.ENSRNOP00000009260,10116.ENSRNOP00000042371,10116.ENSRNOP00000044296	Tnf,Map2k3,Tbk1,Tnfrsf1a,Actb

## Sheet: b.Function
#term ID	term description	observed gene count	background gene count	strength	false discovery rate	matching proteins in your network (IDs)	matching proteins in your network (labels)
GO:0035663	Toll-like receptor 2 binding	2	3	2.41	0.008	10116.ENSRNOP00000002933,10116.ENSRNOP00000068444	Tlr6,Tlr1
GO:0071723	Lipopeptide binding	3	5	2.36	0.00017	10116.ENSRNOP00000002933,10116.ENSRNOP00000023977,10116.ENSRNOP00000068444	Tlr6,Cd14,Tlr1
GO:0035325	Toll-like receptor binding	4	14	2.04	2.65e-05	10116.ENSRNOP00000002933,10116.ENSRNOP00000049498,10116.ENSRNOP00000058754,10116.ENSRNOP00000068444	Tlr6,Tollip,Ly96,Tlr1
GO:0050135	NAD(P)+ nucleosidase activity	5	18	2.03	1.16e-06	10116.ENSRNOP00000002933,10116.ENSRNOP00000013025,10116.ENSRNOP00000013639,10116.ENSRNOP00000019673,10116.ENSRNOP00000068444	Tlr6,Tlr2,Sarm1,Il1r1,Tlr1
GO:0061809	NAD+ nucleotidase, cyclic ADP-ribose generating	5	18	2.03	1.16e-06	10116.ENSRNOP00000002933,10116.ENSRNOP00000013025,10116.ENSRNOP00000013639,10116.ENSRNOP00000019673,10116.ENSRNOP00000068444	Tlr6,Tlr2,Sarm1,Il1r1,Tlr1
GO:0005132	Type i interferon receptor binding	2	10	1.89	0.0404	10116.ENSRNOP00000008225,10116.ENSRNOP00000051043	Ifnb1,Ifna1
GO:0038187	Pattern recognition receptor activity	4	21	1.87	9.54e-05	10116.ENSRNOP00000005620,10116.ENSRNOP00000013562,10116.ENSRNOP00000018233,10116.ENSRNOP00000058754	Tlr7,Clec4e,Pglyrp1,Ly96
GO:0005149	interleukin-1 receptor binding	3	17	1.83	0.0027	10116.ENSRNOP00000004821,10116.ENSRNOP00000006308,10116.ENSRNOP00000049498	Tlr5,Il1b,Tollip
GO:0005164	Tumor necrosis factor receptor binding	5	34	1.75	1.44e-05	10116.ENSRNOP00000001110,10116.ENSRNOP00000001111,10116.ENSRNOP00000006148,10116.ENSRNOP00000016613,10116.ENSRNOP00000020405	Tnf,Lta,Traf6,Casp8,Tradd
GO:0031624	Ubiquitin conjugating enzyme binding	4	34	1.66	0.00046	10116.ENSRNOP00000006148,10116.ENSRNOP00000036667,10116.ENSRNOP00000038651,10116.ENSRNOP00000049498	Traf6,Ube2v1,Ppara,Tollip
GO:0001530	Lipopolysaccharide binding	3	35	1.52	0.0143	10116.ENSRNOP00000023977,10116.ENSRNOP00000040874,10116.ENSRNOP00000058754	Cd14,Hmgb1,Ly96
GO:0005126	Cytokine receptor binding	19	278	1.42	2.43e-18	10116.ENSRNOP00000001110,10116.ENSRNOP00000001111,10116.ENSRNOP00000003649,10116.ENSRNOP00000004821,10116.ENSRNOP00000006148,10116.ENSRNOP00000006246,10116.ENSRNOP00000006308,10116.ENSRNOP00000008225,10116.ENSRNOP00000009448,10116.ENSRNOP00000009917,10116.ENSRNOP00000011509,10116.ENSRNOP00000012832,10116.ENSRNOP00000013732,10116.ENSRNOP00000016613,10116.ENSRNOP00000020405,10116.ENSRNOP00000023327…	Tnf,Lta,Cxcl10,Tlr5,Traf6,Il10,Il1b,Ifnb1,Ccl2,Ifng,Csf3,Il12a,Il6,Casp8,Tradd,Il2,Csf2,Tollip,Ifna1
GO:0070851	Growth factor receptor binding	10	147	1.42	4.62e-09	10116.ENSRNOP00000004821,10116.ENSRNOP00000006246,10116.ENSRNOP00000006308,10116.ENSRNOP00000011509,10116.ENSRNOP00000012832,10116.ENSRNOP00000013732,10116.ENSRNOP00000019673,10116.ENSRNOP00000023327,10116.ENSRNOP00000034235,10116.ENSRNOP00000049498	Tlr5,Il10,Il1b,Csf3,Il12a,Il6,Il1r1,Il2,Csf2,Tollip
GO:0005125	Cytokine activity	15	228	1.4	7.24e-14	10116.ENSRNOP00000001110,10116.ENSRNOP00000001111,10116.ENSRNOP00000003649,10116.ENSRNOP00000006246,10116.ENSRNOP00000006308,10116.ENSRNOP00000008225,10116.ENSRNOP00000009448,10116.ENSRNOP00000009917,10116.ENSRNOP00000011509,10116.ENSRNOP00000012832,10116.ENSRNOP00000013732,10116.ENSRNOP00000023327,10116.ENSRNOP00000034235,10116.ENSRNOP00000040874,10116.ENSRNOP00000051043	Tnf,Lta,Cxcl10,Il10,Il1b,Ifnb1,Ccl2,Ifng,Csf3,Il12a,Il6,Il2,Csf2,Hmgb1,Ifna1
GO:0008083	Growth factor activity	5	155	1.1	0.0075	10116.ENSRNOP00000011509,10116.ENSRNOP00000012832,10116.ENSRNOP00000013732,10116.ENSRNOP00000023327,10116.ENSRNOP00000034235	Csf3,Il12a,Il6,Il2,Csf2
GO:0019955	Cytokine binding	4	133	1.06	0.0404	10116.ENSRNOP00000012832,10116.ENSRNOP00000019673,10116.ENSRNOP00000040874,10116.ENSRNOP00000042371	Il12a,Il1r1,Hmgb1,Tnfrsf1a
GO:0002020	Protease binding	5	178	1.03	0.0126	10116.ENSRNOP00000001110,10116.ENSRNOP00000011223,10116.ENSRNOP00000012963,10116.ENSRNOP00000019673,10116.ENSRNOP00000042371	Tnf,Nfrkb,Ripk2,Il1r1,Tnfrsf1a
GO:0044389	Ubiquitin-like protein ligase binding	6	380	0.78	0.0427	10116.ENSRNOP00000006148,10116.ENSRNOP00000016613,10116.ENSRNOP00000049498,10116.ENSRNOP00000050605,10116.ENSRNOP00000065222,10116.ENSRNOP00000065259	Traf6,Casp8,Tollip,Hspa1a,Cebpb,Ube2n
GO:0004674	Protein serine/threonine kinase activity	7	460	0.77	0.0209	10116.ENSRNOP00000007654,10116.ENSRNOP00000008679,10116.ENSRNOP00000009260,10116.ENSRNOP00000012963,10116.ENSRNOP00000019180,10116.ENSRNOP00000034508,10116.ENSRNOP00000060904	Map3k7,Map2k3,Tbk1,Ripk2,Map4k4,Irak2,Mapk8
GO:0005102	Signaling receptor binding	28	1905	0.75	3.61e-12	10116.ENSRNOP00000001110,10116.ENSRNOP00000001111,10116.ENSRNOP00000002933,10116.ENSRNOP00000003129,10116.ENSRNOP00000003649,10116.ENSRNOP00000004821,10116.ENSRNOP00000006148,10116.ENSRNOP00000006246,10116.ENSRNOP00000006308,10116.ENSRNOP00000007654,10116.ENSRNOP00000008225,10116.ENSRNOP00000009448,10116.ENSRNOP00000009917,10116.ENSRNOP00000011509,10116.ENSRNOP00000012832,10116.ENSRNOP00000012963…	Tnf,Lta,Tlr6,Cd86,Cxcl10,Tlr5,Traf6,Il10,Il1b,Map3k7,Ifnb1,Ccl2,Ifng,Csf3,Il12a,Ripk2,Il6,Casp8,Il1r1,Tradd,Il2,Csf2,Hmgb1,Tollip,Ifna1,Ly96,Cebpb,Tlr1
GO:0001228	DNA-binding transcription activator activity, RNA polymerase II-specific	7	497	0.74	0.0322	10116.ENSRNOP00000010712,10116.ENSRNOP00000014354,10116.ENSRNOP00000026235,10116.ENSRNOP00000028944,10116.ENSRNOP00000038651,10116.ENSRNOP00000061550,10116.ENSRNOP00000065222	Fos,Nr2c2,Nfkb2,Nfkb1,Ppara,Rel,Cebpb
GO:0000978	RNA polymerase II cis-regulatory region sequence-specific DNA binding	8	686	0.65	0.0386	10116.ENSRNOP00000010712,10116.ENSRNOP00000014354,10116.ENSRNOP00000017246,10116.ENSRNOP00000026235,10116.ENSRNOP00000028944,10116.ENSRNOP00000038651,10116.ENSRNOP00000061550,10116.ENSRNOP00000065222	Fos,Nr2c2,Kcnh8,Nfkb2,Nfkb1,Ppara,Rel,Cebpb
GO:0019899	Enzyme binding	23	2707	0.52	2.55e-05	10116.ENSRNOP00000001110,10116.ENSRNOP00000003567,10116.ENSRNOP00000006148,10116.ENSRNOP00000007654,10116.ENSRNOP00000008679,10116.ENSRNOP00000009260,10116.ENSRNOP00000011223,10116.ENSRNOP00000011509,10116.ENSRNOP00000012963,10116.ENSRNOP00000016613,10116.ENSRNOP00000019673,10116.ENSRNOP00000020405,10116.ENSRNOP00000021061,10116.ENSRNOP00000028944,10116.ENSRNOP00000036667,10116.ENSRNOP00000038651…	Tnf,Ptgs2,Traf6,Map3k7,Map2k3,Tbk1,Nfrkb,Csf3,Ripk2,Casp8,Il1r1,Tradd,ENSRNOP00000021061,Nfkb1,Ube2v1,Ppara,Hmgb1,Tnfrsf1a,Actb,Tollip,Hspa1a,Cebpb,Ube2n
GO:0042802	Identical protein binding	17	2277	0.46	0.0061	10116.ENSRNOP00000001110,10116.ENSRNOP00000002933,10116.ENSRNOP00000003567,10116.ENSRNOP00000006148,10116.ENSRNOP00000009260,10116.ENSRNOP00000012963,10116.ENSRNOP00000013639,10116.ENSRNOP00000016613,10116.ENSRNOP00000020405,10116.ENSRNOP00000028944,10116.ENSRNOP00000034508,10116.ENSRNOP00000036680,10116.ENSRNOP00000042371,10116.ENSRNOP00000043388,10116.ENSRNOP00000044296,10116.ENSRNOP00000065222…	Tnf,Tlr6,Ptgs2,Traf6,Tbk1,Ripk2,Sarm1,Casp8,Tradd,Nfkb1,Irak2,Tlr3,Tnfrsf1a,Hprt1,Actb,Cebpb,Tlr1
GO:0097367	Carbohydrate derivative binding	17	2423	0.43	0.0119	10116.ENSRNOP00000003649,10116.ENSRNOP00000007654,10116.ENSRNOP00000008679,10116.ENSRNOP00000009260,10116.ENSRNOP00000009448,10116.ENSRNOP00000012963,10116.ENSRNOP00000018233,10116.ENSRNOP00000019180,10116.ENSRNOP00000023327,10116.ENSRNOP00000023977,10116.ENSRNOP00000034508,10116.ENSRNOP00000040874,10116.ENSRNOP00000044296,10116.ENSRNOP00000050605,10116.ENSRNOP00000058754,10116.ENSRNOP00000060904…	Cxcl10,Map3k7,Map2k3,Tbk1,Ccl2,Ripk2,Pglyrp1,Map4k4,Il2,Cd14,Irak2,Hmgb1,Actb,Hspa1a,Ly96,Mapk8,Ube2n
GO:0098772	Molecular function regulator	22	3426	0.39	0.0036	10116.ENSRNOP00000001110,10116.ENSRNOP00000001111,10116.ENSRNOP00000003649,10116.ENSRNOP00000006246,10116.ENSRNOP00000006308,10116.ENSRNOP00000008225,10116.ENSRNOP00000009448,10116.ENSRNOP00000009917,10116.ENSRNOP00000010712,10116.ENSRNOP00000011509,10116.ENSRNOP00000012832,10116.ENSRNOP00000013732,10116.ENSRNOP00000014354,10116.ENSRNOP00000023327,10116.ENSRNOP00000026235,10116.ENSRNOP00000028944…	Tnf,Lta,Cxcl10,Il10,Il1b,Ifnb1,Ccl2,Ifng,Fos,Csf3,Il12a,Il6,Nr2c2,Il2,Nfkb2,Nfkb1,Csf2,Ppara,Hmgb1,Ifna1,Rel,Cebpb
GO:0005515	Protein binding	45	8514	0.31	6.04e-07	10116.ENSRNOP00000001110,10116.ENSRNOP00000001111,10116.ENSRNOP00000002933,10116.ENSRNOP00000003129,10116.ENSRNOP00000003567,10116.ENSRNOP00000003649,10116.ENSRNOP00000004821,10116.ENSRNOP00000006148,10116.ENSRNOP00000006246,10116.ENSRNOP00000006308,10116.ENSRNOP00000007654,10116.ENSRNOP00000008225,10116.ENSRNOP00000008679,10116.ENSRNOP00000009260,10116.ENSRNOP00000009448,10116.ENSRNOP00000009917…	Tnf,Lta,Tlr6,Cd86,Ptgs2,Cxcl10,Tlr5,Traf6,Il10,Il1b,Map3k7,Ifnb1,Map2k3,Tbk1,Ccl2,Ifng,Fos,Nfrkb,Csf3,Il12a,Ripk2,Sarm1,Il6,Casp8,Il1r1,Tradd,ENSRNOP00000021061,Il2,Nfkb1,Csf2,Irak2,Ube2v1,Tlr3,Ppara,Hmgb1,Tnfrsf1a,Hprt1,Actb,Tollip,Hspa1a,Ifna1,Ly96,Cebpb,Ube2n,Tlr1
GO:0005488	Binding	55	15069	0.15	0.00017	10116.ENSRNOP00000001110,10116.ENSRNOP00000001111,10116.ENSRNOP00000002933,10116.ENSRNOP00000003129,10116.ENSRNOP00000003567,10116.ENSRNOP00000003649,10116.ENSRNOP00000004821,10116.ENSRNOP00000005620,10116.ENSRNOP00000006148,10116.ENSRNOP00000006246,10116.ENSRNOP00000006308,10116.ENSRNOP00000007654,10116.ENSRNOP00000008225,10116.ENSRNOP00000008679,10116.ENSRNOP00000009260,10116.ENSRNOP00000009448…	Tnf,Lta,Tlr6,Cd86,Ptgs2,Cxcl10,Tlr5,Tlr7,Traf6,Il10,Il1b,Map3k7,Ifnb1,Map2k3,Tbk1,Ccl2,Ifng,Fos,Nfrkb,Csf3,Il12a,Ripk2,Clec4e,Sarm1,Il6,Nr2c2,Casp8,Kcnh8,Pglyrp1,Map4k4,Il1r1,Tradd,ENSRNOP00000021061,Il2,Cd14,Nfkb2,Nfkb1,Csf2,Irak2,Ube2v1,Tlr3,Ppara,Hmgb1,Tnfrsf1a,Hprt1,Actb,Tollip,Hspa1a,Ifna1,Ly96,Mapk8,Rel,Cebpb,Ube2n,Tlr1

## Sheet: c. Process
#term ID	term description	observed gene count	background gene count	strength	false discovery rate	matching proteins in your network (IDs)	matching proteins in your network (labels)
GO:0002874	Regulation of chronic inflammatory response to antigenic stimulus	3	3	2.59	1.28e-05	10116.ENSRNOP00000001110,10116.ENSRNOP00000001111,10116.ENSRNOP00000006246	Tnf,Lta,Il10
GO:0060559	Positive regulation of calcidiol 1-monooxygenase activity	3	3	2.59	1.28e-05	10116.ENSRNOP00000001110,10116.ENSRNOP00000006308,10116.ENSRNOP00000009917	Tnf,Il1b,Ifng
GO:0002876	Positive regulation of chronic inflammatory response to antigenic stimulus	2	2	2.59	0.001	10116.ENSRNOP00000001110,10116.ENSRNOP00000001111	Tnf,Lta
GO:0070340	Detection of bacterial lipopeptide	2	2	2.59	0.001	10116.ENSRNOP00000002933,10116.ENSRNOP00000068444	Tlr6,Tlr1
GO:0071727	Cellular response to triacyl bacterial lipopeptide	2	2	2.59	0.001	10116.ENSRNOP00000013025,10116.ENSRNOP00000023977	Tlr2,Cd14
GO:0035711	T-helper 1 cell activation	3	4	2.46	2.16e-05	10116.ENSRNOP00000012832,10116.ENSRNOP00000040874,10116.ENSRNOP00000065222	Il12a,Hmgb1,Cebpb
GO:0001781	Neutrophil apoptotic process	2	3	2.41	0.0016	10116.ENSRNOP00000009917,10116.ENSRNOP00000013732	Ifng,Il6
GO:0060558	Regulation of calcidiol 1-monooxygenase activity	4	8	2.29	9.6e-07	10116.ENSRNOP00000001110,10116.ENSRNOP00000006308,10116.ENSRNOP00000009917,10116.ENSRNOP00000028944	Tnf,Il1b,Ifng,Nfkb1
GO:0071221	Cellular response to bacterial lipopeptide	4	8	2.29	9.6e-07	10116.ENSRNOP00000002933,10116.ENSRNOP00000013025,10116.ENSRNOP00000023977,10116.ENSRNOP00000068444	Tlr6,Tlr2,Cd14,Tlr1
GO:0071726	Cellular response to diacyl bacterial lipopeptide	3	6	2.29	4.79e-05	10116.ENSRNOP00000002933,10116.ENSRNOP00000013025,10116.ENSRNOP00000023977	Tlr6,Tlr2,Cd14
GO:0030730	Sequestering of triglyceride	2	4	2.29	0.0022	10116.ENSRNOP00000001110,10116.ENSRNOP00000006308	Tnf,Il1b
GO:0032747	Positive regulation of interleukin-23 production	2	5	2.19	0.003	10116.ENSRNOP00000009917,10116.ENSRNOP00000034235	Ifng,Csf2
GO:0032800	Receptor biosynthetic process	2	5	2.19	0.003	10116.ENSRNOP00000001110,10116.ENSRNOP00000006246	Tnf,Il10
GO:0033091	Positive regulation of immature t cell proliferation	2	5	2.19	0.003	10116.ENSRNOP00000006308,10116.ENSRNOP00000012963	Il1b,Ripk2
GO:0034134	Toll-like receptor 2 signaling pathway	2	5	2.19	0.003	10116.ENSRNOP00000012963,10116.ENSRNOP00000013025	Ripk2,Tlr2
GO:2000556	Positive regulation of t-helper 1 cell cytokine production	2	6	2.11	0.0038	10116.ENSRNOP00000006308,10116.ENSRNOP00000019673	Il1b,Il1r1
GO:0002755	MyD88-dependent toll-like receptor signaling pathway	6	19	2.09	3.11e-09	10116.ENSRNOP00000002933,10116.ENSRNOP00000004821,10116.ENSRNOP00000005620,10116.ENSRNOP00000013025,10116.ENSRNOP00000034508,10116.ENSRNOP00000068444	Tlr6,Tlr5,Tlr7,Tlr2,Irak2,Tlr1
GO:0032490	Detection of molecule of bacterial origin	3	10	2.06	0.00015	10116.ENSRNOP00000002933,10116.ENSRNOP00000058754,10116.ENSRNOP00000068444	Tlr6,Ly96,Tlr1
GO:0034138	Toll-like receptor 3 signaling pathway	3	10	2.06	0.00015	10116.ENSRNOP00000001110,10116.ENSRNOP00000003129,10116.ENSRNOP00000036680	Tnf,Cd86,Tlr3
GO:0002439	Chronic inflammatory response to antigenic stimulus	2	7	2.04	0.0047	10116.ENSRNOP00000001110,10116.ENSRNOP00000006308	Tnf,Il1b
GO:0002925	Positive regulation of humoral immune response mediated by circulating immunoglobulin	2	7	2.04	0.0047	10116.ENSRNOP00000001110,10116.ENSRNOP00000001111	Tnf,Lta
GO:0060664	Epithelial cell proliferation involved in salivary gland morphogenesis	2	7	2.04	0.0047	10116.ENSRNOP00000001110,10116.ENSRNOP00000013732	Tnf,Il6
GO:0097527	Necroptotic signaling pathway	2	7	2.04	0.0047	10116.ENSRNOP00000001110,10116.ENSRNOP00000036680	Tnf,Tlr3
GO:2000659	Regulation of interleukin-1-mediated signaling pathway	2	7	2.04	0.0047	10116.ENSRNOP00000013732,10116.ENSRNOP00000019673	Il6,Il1r1
GO:0031622	Positive regulation of fever generation	3	11	2.02	0.00018	10116.ENSRNOP00000001110,10116.ENSRNOP00000003567,10116.ENSRNOP00000006308	Tnf,Ptgs2,Il1b
GO:0070498	interleukin-1-mediated signaling pathway	5	20	1.98	2.7e-07	10116.ENSRNOP00000006148,10116.ENSRNOP00000006308,10116.ENSRNOP00000019673,10116.ENSRNOP00000034508,10116.ENSRNOP00000049498	Traf6,Il1b,Il1r1,Irak2,Tollip
GO:0007252	I-kappaB phosphorylation	3	12	1.98	0.00023	10116.ENSRNOP00000005620,10116.ENSRNOP00000007654,10116.ENSRNOP00000036680	Tlr7,Map3k7,Tlr3
GO:1900222	Negative regulation of amyloid-beta clearance	2	8	1.98	0.0058	10116.ENSRNOP00000001110,10116.ENSRNOP00000009917	Tnf,Ifng
GO:1904417	Positive regulation of xenophagy	2	8	1.98	0.0058	10116.ENSRNOP00000009260,10116.ENSRNOP00000012963	Tbk1,Ripk2
GO:1904783	Positive regulation of nmda glutamate receptor activity	2	8	1.98	0.0058	10116.ENSRNOP00000009448,10116.ENSRNOP00000009917	Ccl2,Ifng
GO:2001198	Regulation of dendritic cell differentiation	2	8	1.98	0.0058	10116.ENSRNOP00000040874,10116.ENSRNOP00000065222	Hmgb1,Cebpb
GO:0016045	Detection of bacterium	3	13	1.95	0.00027	10116.ENSRNOP00000002933,10116.ENSRNOP00000018233,10116.ENSRNOP00000068444	Tlr6,Pglyrp1,Tlr1
GO:0002224	Toll-like receptor signaling pathway	13	58	1.94	9.98e-19	10116.ENSRNOP00000001110,10116.ENSRNOP00000002933,10116.ENSRNOP00000003129,10116.ENSRNOP00000004821,10116.ENSRNOP00000005620,10116.ENSRNOP00000012963,10116.ENSRNOP00000013025,10116.ENSRNOP00000013768,10116.ENSRNOP00000023977,10116.ENSRNOP00000034508,10116.ENSRNOP00000036680,10116.ENSRNOP00000058754,10116.ENSRNOP00000068444	Tnf,Tlr6,Cd86,Tlr5,Tlr7,Ripk2,Tlr2,Cd180,Cd14,Irak2,Tlr3,Ly96,Tlr1
GO:0031394	Positive regulation of prostaglandin biosynthetic process	2	9	1.93	0.0068	10116.ENSRNOP00000003567,10116.ENSRNOP00000006308	Ptgs2,Il1b
GO:0070673	Response to interleukin-18	2	9	1.93	0.0068	10116.ENSRNOP00000009917,10116.ENSRNOP00000012963	Ifng,Ripk2
GO:2000425	Regulation of apoptotic cell clearance	2	9	1.93	0.0068	10116.ENSRNOP00000009448,10116.ENSRNOP00000040874	Ccl2,Hmgb1
GO:0002726	Positive regulation of t cell cytokine production	4	19	1.91	1.34e-05	10116.ENSRNOP00000006148,10116.ENSRNOP00000006308,10116.ENSRNOP00000013732,10116.ENSRNOP00000019673	Traf6,Il1b,Il6,Il1r1
GO:0051023	Regulation of immunoglobulin secretion	4	19	1.91	1.34e-05	10116.ENSRNOP00000001110,10116.ENSRNOP00000006148,10116.ENSRNOP00000013732,10116.ENSRNOP00000023327	Tnf,Traf6,Il6,Il2
GO:0098581	Detection of external biotic stimulus	4	20	1.89	1.6e-05	10116.ENSRNOP00000002933,10116.ENSRNOP00000018233,10116.ENSRNOP00000058754,10116.ENSRNOP00000068444	Tlr6,Pglyrp1,Ly96,Tlr1
GO:0002281	Macrophage activation involved in immune response	3	15	1.89	0.00038	10116.ENSRNOP00000008225,10116.ENSRNOP00000009917,10116.ENSRNOP00000040874	Ifnb1,Ifng,Hmgb1
GO:0033141	Positive regulation of peptidyl-serine phosphorylation of stat protein	3	15	1.89	0.00038	10116.ENSRNOP00000008225,10116.ENSRNOP00000009917,10116.ENSRNOP00000051043	Ifnb1,Ifng,Ifna1
GO:0034135	Regulation of toll-like receptor 2 signaling pathway	2	10	1.89	0.008	10116.ENSRNOP00000002933,10116.ENSRNOP00000040874	Tlr6,Hmgb1
GO:0034145	Positive regulation of toll-like receptor 4 signaling pathway	2	10	1.89	0.008	10116.ENSRNOP00000009319,10116.ENSRNOP00000040874	Peli1,Hmgb1
GO:0038066	p38MAPK cascade	2	10	1.89	0.008	10116.ENSRNOP00000008679,10116.ENSRNOP00000014354	Map2k3,Nr2c2
GO:2000551	Regulation of t-helper 2 cell cytokine production	2	10	1.89	0.008	10116.ENSRNOP00000008225,10116.ENSRNOP00000013732	Ifnb1,Il6
GO:0002544	Chronic inflammatory response	4	21	1.87	1.88e-05	10116.ENSRNOP00000001110,10116.ENSRNOP00000006308,10116.ENSRNOP00000009448,10116.ENSRNOP00000065222	Tnf,Il1b,Ccl2,Cebpb
GO:0002221	Pattern recognition receptor signaling pathway	14	75	1.86	3.15e-19	10116.ENSRNOP00000001110,10116.ENSRNOP00000002933,10116.ENSRNOP00000003129,10116.ENSRNOP00000004821,10116.ENSRNOP00000005620,10116.ENSRNOP00000012963,10116.ENSRNOP00000013025,10116.ENSRNOP00000013562,10116.ENSRNOP00000013768,10116.ENSRNOP00000023977,10116.ENSRNOP00000034508,10116.ENSRNOP00000036680,10116.ENSRNOP00000058754,10116.ENSRNOP00000068444	Tnf,Tlr6,Cd86,Tlr5,Tlr7,Ripk2,Tlr2,Clec4e,Cd180,Cd14,Irak2,Tlr3,Ly96,Tlr1
GO:0031663	Lipopolysaccharide-mediated signaling pathway	7	37	1.86	1.63e-09	10116.ENSRNOP00000001110,10116.ENSRNOP00000006308,10116.ENSRNOP00000009448,10116.ENSRNOP00000012963,10116.ENSRNOP00000023977,10116.ENSRNOP00000034508,10116.ENSRNOP00000058754	Tnf,Il1b,Ccl2,Ripk2,Cd14,Irak2,Ly96
GO:0060546	Negative regulation of necroptotic process	3	16	1.86	0.00044	10116.ENSRNOP00000007654,10116.ENSRNOP00000009319,10116.ENSRNOP00000016613	Map3k7,Peli1,Casp8
GO:1903140	Regulation of establishment of endothelial barrier	3	16	1.86	0.00044	10116.ENSRNOP00000001110,10116.ENSRNOP00000006308,10116.ENSRNOP00000042371	Tnf,Il1b,Tnfrsf1a
GO:0001774	Microglial cell activation	5	27	1.85	9.13e-07	10116.ENSRNOP00000001110,10116.ENSRNOP00000002933,10116.ENSRNOP00000005620,10116.ENSRNOP00000009917,10116.ENSRNOP00000036680	Tnf,Tlr6,Tlr7,Ifng,Tlr3
GO:0002756	MyD88-independent toll-like receptor signaling pathway	2	11	1.85	0.0092	10116.ENSRNOP00000002933,10116.ENSRNOP00000036680	Tlr6,Tlr3
GO:0031642	Negative regulation of myelination	2	11	1.85	0.0092	10116.ENSRNOP00000001110,10116.ENSRNOP00000009917	Tnf,Ifng
GO:0045348	Positive regulation of mhc class ii biosynthetic process	2	11	1.85	0.0092	10116.ENSRNOP00000006246,10116.ENSRNOP00000009917	Il10,Ifng
GO:0051024	Positive regulation of immunoglobulin secretion	2	11	1.85	0.0092	10116.ENSRNOP00000013732,10116.ENSRNOP00000023327	Il6,Il2
GO:0071223	Cellular response to lipoteichoic acid	2	11	1.85	0.0092	10116.ENSRNOP00000012963,10116.ENSRNOP00000023977	Ripk2,Cd14
GO:0060252	Positive regulation of glial cell proliferation	4	23	1.83	2.54e-05	10116.ENSRNOP00000001110,10116.ENSRNOP00000001111,10116.ENSRNOP00000006308,10116.ENSRNOP00000013732	Tnf,Lta,Il1b,Il6
GO:0034142	Toll-like receptor 4 signaling pathway	3	17	1.83	0.00051	10116.ENSRNOP00000012963,10116.ENSRNOP00000023977,10116.ENSRNOP00000058754	Ripk2,Cd14,Ly96
GO:0051044	Positive regulation of membrane protein ectodomain proteolysis	3	17	1.83	0.00051	10116.ENSRNOP00000001110,10116.ENSRNOP00000006308,10116.ENSRNOP00000009917	Tnf,Il1b,Ifng
GO:0042116	Macrophage activation	8	47	1.82	1.37e-10	10116.ENSRNOP00000001110,10116.ENSRNOP00000002933,10116.ENSRNOP00000005620,10116.ENSRNOP00000008225,10116.ENSRNOP00000009917,10116.ENSRNOP00000034235,10116.ENSRNOP00000036680,10116.ENSRNOP00000040874	Tnf,Tlr6,Tlr7,Ifnb1,Ifng,Csf2,Tlr3,Hmgb1
GO:0002724	Regulation of t cell cytokine production	5	29	1.82	1.19e-06	10116.ENSRNOP00000006148,10116.ENSRNOP00000006308,10116.ENSRNOP00000008225,10116.ENSRNOP00000013732,10116.ENSRNOP00000019673	Traf6,Il1b,Ifnb1,Il6,Il1r1
GO:0061900	Glial cell activation	6	36	1.81	6.97e-08	10116.ENSRNOP00000001110,10116.ENSRNOP00000002933,10116.ENSRNOP00000005620,10116.ENSRNOP00000006308,10116.ENSRNOP00000009917,10116.ENSRNOP00000036680	Tnf,Tlr6,Tlr7,Il1b,Ifng,Tlr3
GO:0051043	Regulation of membrane protein ectodomain proteolysis	4	24	1.81	2.89e-05	10116.ENSRNOP00000001110,10116.ENSRNOP00000006246,10116.ENSRNOP00000006308,10116.ENSRNOP00000009917	Tnf,Il10,Il1b,Ifng
GO:0051798	Positive regulation of hair follicle development	2	12	1.81	0.0105	10116.ENSRNOP00000001110,10116.ENSRNOP00000020405	Tnf,Tradd
GO:0007249	I-kappaB kinase/NF-kappaB signaling	9	55	1.8	9.27e-12	10116.ENSRNOP00000005620,10116.ENSRNOP00000006148,10116.ENSRNOP00000007654,10116.ENSRNOP00000012963,10116.ENSRNOP00000026235,10116.ENSRNOP00000028944,10116.ENSRNOP00000034508,10116.ENSRNOP00000036680,10116.ENSRNOP00000061550	Tlr7,Traf6,Map3k7,Ripk2,Nfkb2,Nfkb1,Irak2,Tlr3,Rel
GO:0045429	Positive regulation of nitric oxide biosynthetic process	7	46	1.77	5.72e-09	10116.ENSRNOP00000001110,10116.ENSRNOP00000002933,10116.ENSRNOP00000003567,10116.ENSRNOP00000004821,10116.ENSRNOP00000006308,10116.ENSRNOP00000009917,10116.ENSRNOP00000013732	Tnf,Tlr6,Ptgs2,Tlr5,Il1b,Ifng,Il6
GO:0048304	Positive regulation of isotype switching to igg isotypes	2	13	1.77	0.0119	10116.ENSRNOP00000009917,10116.ENSRNOP00000023327	Ifng,Il2
GO:0071316	Cellular response to nicotine	2	13	1.77	0.0119	10116.ENSRNOP00000001110,10116.ENSRNOP00000028944	Tnf,Nfkb1
GO:0038061	NIK/NF-kappaB signaling	4	27	1.76	4.32e-05	10116.ENSRNOP00000006148,10116.ENSRNOP00000026235,10116.ENSRNOP00000028944,10116.ENSRNOP00000061550	Traf6,Nfkb2,Nfkb1,Rel
GO:0090026	Positive regulation of monocyte chemotaxis	3	20	1.76	0.00075	10116.ENSRNOP00000003649,10116.ENSRNOP00000009448,10116.ENSRNOP00000040874	Cxcl10,Ccl2,Hmgb1
GO:0002827	Positive regulation of t-helper 1 type immune response	3	21	1.74	0.00084	10116.ENSRNOP00000006308,10116.ENSRNOP00000012963,10116.ENSRNOP00000019673	Il1b,Ripk2,Il1r1
GO:0030225	Macrophage differentiation	3	21	1.74	0.00084	10116.ENSRNOP00000009917,10116.ENSRNOP00000016613,10116.ENSRNOP00000034235	Ifng,Casp8,Csf2
GO:1904996	Positive regulation of leukocyte adhesion to vascular endothelial cell	3	21	1.74	0.00084	10116.ENSRNOP00000001110,10116.ENSRNOP00000006148,10116.ENSRNOP00000013732	Tnf,Traf6,Il6
GO:0031666	Positive regulation of lipopolysaccharide-mediated signaling pathway	2	14	1.74	0.0134	10116.ENSRNOP00000006148,10116.ENSRNOP00000013768	Traf6,Cd180
GO:0034116	Positive regulation of heterotypic cell-cell adhesion	2	14	1.74	0.0134	10116.ENSRNOP00000001110,10116.ENSRNOP00000006308	Tnf,Il1b
GO:0071639	Positive regulation of monocyte chemotactic protein-1 production	2	14	1.74	0.0134	10116.ENSRNOP00000006308,10116.ENSRNOP00000040874	Il1b,Hmgb1
GO:0097202	Activation of cysteine-type endopeptidase activity	2	14	1.74	0.0134	10116.ENSRNOP00000012963,10116.ENSRNOP00000016613	Ripk2,Casp8
GO:0032735	Positive regulation of interleukin-12 production	6	45	1.71	2.09e-07	10116.ENSRNOP00000002933,10116.ENSRNOP00000006148,10116.ENSRNOP00000009917,10116.ENSRNOP00000036680,10116.ENSRNOP00000040874,10116.ENSRNOP00000061550	Tlr6,Traf6,Ifng,Tlr3,Hmgb1,Rel
GO:0034393	Positive regulation of smooth muscle cell apoptotic process	2	15	1.71	0.015	10116.ENSRNOP00000009917,10116.ENSRNOP00000012832	Ifng,Il12a
GO:0045591	Positive regulation of regulatory t cell differentiation	2	15	1.71	0.015	10116.ENSRNOP00000009917,10116.ENSRNOP00000023327	Ifng,Il2
GO:0071318	Cellular response to atp	2	15	1.71	0.015	10116.ENSRNOP00000003567,10116.ENSRNOP00000009448	Ptgs2,Ccl2
GO:0071803	Positive regulation of podosome assembly	2	15	1.71	0.015	10116.ENSRNOP00000001110,10116.ENSRNOP00000034235	Tnf,Csf2
GO:0032757	Positive regulation of interleukin-8 production	7	54	1.7	1.5e-08	10116.ENSRNOP00000001110,10116.ENSRNOP00000004821,10116.ENSRNOP00000005620,10116.ENSRNOP00000006308,10116.ENSRNOP00000023977,10116.ENSRNOP00000036680,10116.ENSRNOP00000040874	Tnf,Tlr5,Tlr7,Il1b,Cd14,Tlr3,Hmgb1
GO:0032729	Positive regulation of interferon-gamma production	10	78	1.69	3.52e-12	10116.ENSRNOP00000001110,10116.ENSRNOP00000001111,10116.ENSRNOP00000005620,10116.ENSRNOP00000006308,10116.ENSRNOP00000012832,10116.ENSRNOP00000012963,10116.ENSRNOP00000019673,10116.ENSRNOP00000023327,10116.ENSRNOP00000023977,10116.ENSRNOP00000036680	Tnf,Lta,Tlr7,Il1b,Il12a,Ripk2,Il1r1,Il2,Cd14,Tlr3
GO:0002719	Negative regulation of cytokine production involved in immune response	3	24	1.68	0.0011	10116.ENSRNOP00000001110,10116.ENSRNOP00000006246,10116.ENSRNOP00000008225	Tnf,Il10,Ifnb1
GO:0002323	Natural killer cell activation involved in immune response	2	16	1.68	0.0166	10116.ENSRNOP00000008225,10116.ENSRNOP00000051043	Ifnb1,Ifna1
GO:0045651	Positive regulation of macrophage differentiation	2	16	1.68	0.0166	10116.ENSRNOP00000016613,10116.ENSRNOP00000034235	Casp8,Csf2
GO:0048143	Astrocyte activation	2	16	1.68	0.0166	10116.ENSRNOP00000006308,10116.ENSRNOP00000009917	Il1b,Ifng
GO:0050707	Regulation of cytokine secretion	8	66	1.67	1.4e-09	10116.ENSRNOP00000001110,10116.ENSRNOP00000004821,10116.ENSRNOP00000006246,10116.ENSRNOP00000009917,10116.ENSRNOP00000013025,10116.ENSRNOP00000013562,10116.ENSRNOP00000013732,10116.ENSRNOP00000023977	Tnf,Tlr5,Il10,Ifng,Tlr2,Clec4e,Il6,Cd14
GO:0032660	Regulation of interleukin-17 production	4	33	1.67	8.5e-05	10116.ENSRNOP00000009917,10116.ENSRNOP00000012832,10116.ENSRNOP00000013732,10116.ENSRNOP00000023327	Ifng,Il12a,Il6,Il2
GO:0042088	T-helper 1 type immune response	3	25	1.67	0.0013	10116.ENSRNOP00000006148,10116.ENSRNOP00000012832,10116.ENSRNOP00000040874	Traf6,Il12a,Hmgb1
GO:0032655	Regulation of interleukin-12 production	8	67	1.66	1.55e-09	10116.ENSRNOP00000002933,10116.ENSRNOP00000006148,10116.ENSRNOP00000006246,10116.ENSRNOP00000009917,10116.ENSRNOP00000028944,10116.ENSRNOP00000036680,10116.ENSRNOP00000040874,10116.ENSRNOP00000061550	Tlr6,Traf6,Il10,Ifng,Nfkb1,Tlr3,Hmgb1,Rel
GO:0060251	Regulation of glial cell proliferation	5	42	1.66	5.72e-06	10116.ENSRNOP00000001110,10116.ENSRNOP00000001111,10116.ENSRNOP00000006308,10116.ENSRNOP00000009917,10116.ENSRNOP00000013732	Tnf,Lta,Il1b,Ifng,Il6
GO:0010574	Regulation of vascular endothelial growth factor production	4	34	1.66	9.43e-05	10116.ENSRNOP00000003567,10116.ENSRNOP00000006308,10116.ENSRNOP00000009448,10116.ENSRNOP00000013732	Ptgs2,Il1b,Ccl2,Il6
GO:0045672	Positive regulation of osteoclast differentiation	4	34	1.66	9.43e-05	10116.ENSRNOP00000001110,10116.ENSRNOP00000006148,10116.ENSRNOP00000009917,10116.ENSRNOP00000010712	Tnf,Traf6,Ifng,Fos
GO:0000729	DNA double-strand break processing	2	17	1.66	0.0182	10116.ENSRNOP00000021061,10116.ENSRNOP00000065259	ENSRNOP00000021061,Ube2n
GO:0032700	Negative regulation of interleukin-17 production	2	17	1.66	0.0182	10116.ENSRNOP00000009917,10116.ENSRNOP00000012832	Ifng,Il12a
GO:0032649	Regulation of interferon-gamma production	13	113	1.65	1.62e-15	10116.ENSRNOP00000001110,10116.ENSRNOP00000001111,10116.ENSRNOP00000005620,10116.ENSRNOP00000006246,10116.ENSRNOP00000006308,10116.ENSRNOP00000012832,10116.ENSRNOP00000012963,10116.ENSRNOP00000018233,10116.ENSRNOP00000019673,10116.ENSRNOP00000023327,10116.ENSRNOP00000023977,10116.ENSRNOP00000036680,10116.ENSRNOP00000040874	Tnf,Lta,Tlr7,Il10,Il1b,Il12a,Ripk2,Pglyrp1,Il1r1,Il2,Cd14,Tlr3,Hmgb1
GO:0042531	Positive regulation of tyrosine phosphorylation of stat protein	7	61	1.65	3.03e-08	10116.ENSRNOP00000001110,10116.ENSRNOP00000009917,10116.ENSRNOP00000012832,10116.ENSRNOP00000013732,10116.ENSRNOP00000023327,10116.ENSRNOP00000034235,10116.ENSRNOP00000042371	Tnf,Ifng,Il12a,Il6,Il2,Csf2,Tnfrsf1a
GO:0050715	Positive regulation of cytokine secretion	5	43	1.65	6.33e-06	10116.ENSRNOP00000001110,10116.ENSRNOP00000006246,10116.ENSRNOP00000009917,10116.ENSRNOP00000013562,10116.ENSRNOP00000023977	Tnf,Il10,Ifng,Clec4e,Cd14
GO:0032727	Positive regulation of interferon-alpha production	4	35	1.64	0.0001	10116.ENSRNOP00000005620,10116.ENSRNOP00000009260,10116.ENSRNOP00000036680,10116.ENSRNOP00000040874	Tlr7,Tbk1,Tlr3,Hmgb1
GO:0032728	Positive regulation of interferon-beta production	4	35	1.64	0.0001	10116.ENSRNOP00000005620,10116.ENSRNOP00000009260,10116.ENSRNOP00000036680,10116.ENSRNOP00000040874	Tlr7,Tbk1,Tlr3,Hmgb1
GO:0032722	Positive regulation of chemokine production	8	72	1.63	2.49e-09	10116.ENSRNOP00000001110,10116.ENSRNOP00000005620,10116.ENSRNOP00000006308,10116.ENSRNOP00000009917,10116.ENSRNOP00000012963,10116.ENSRNOP00000013732,10116.ENSRNOP00000036680,10116.ENSRNOP00000040874	Tnf,Tlr7,Il1b,Ifng,Ripk2,Il6,Tlr3,Hmgb1
GO:0032677	Regulation of interleukin-8 production	8	73	1.63	2.72e-09	10116.ENSRNOP00000001110,10116.ENSRNOP00000002933,10116.ENSRNOP00000004821,10116.ENSRNOP00000005620,10116.ENSRNOP00000006308,10116.ENSRNOP00000023977,10116.ENSRNOP00000036680,10116.ENSRNOP00000040874	Tnf,Tlr6,Tlr5,Tlr7,Il1b,Cd14,Tlr3,Hmgb1
GO:0002711	Positive regulation of t cell mediated immunity	5	45	1.63	7.73e-06	10116.ENSRNOP00000006148,10116.ENSRNOP00000006308,10116.ENSRNOP00000012832,10116.ENSRNOP00000013732,10116.ENSRNOP00000019673	Traf6,Il1b,Il12a,Il6,Il1r1
GO:0002523	Leukocyte migration involved in inflammatory response	3	27	1.63	0.0015	10116.ENSRNOP00000001110,10116.ENSRNOP00000009448,10116.ENSRNOP00000028944	Tnf,Ccl2,Nfkb1
GO:0002922	Positive regulation of humoral immune response	3	27	1.63	0.0015	10116.ENSRNOP00000001110,10116.ENSRNOP00000001111,10116.ENSRNOP00000006308	Tnf,Lta,Il1b
GO:0034114	Regulation of heterotypic cell-cell adhesion	3	27	1.63	0.0015	10116.ENSRNOP00000001110,10116.ENSRNOP00000006246,10116.ENSRNOP00000006308	Tnf,Il10,Il1b
GO:0032740	Positive regulation of interleukin-17 production	2	18	1.63	0.0199	10116.ENSRNOP00000013732,10116.ENSRNOP00000023327	Il6,Il2
GO:0045428	Regulation of nitric oxide biosynthetic process	8	74	1.62	2.99e-09	10116.ENSRNOP00000001110,10116.ENSRNOP00000002933,10116.ENSRNOP00000003567,10116.ENSRNOP00000004821,10116.ENSRNOP00000006246,10116.ENSRNOP00000006308,10116.ENSRNOP00000009917,10116.ENSRNOP00000013732	Tnf,Tlr6,Ptgs2,Tlr5,Il10,Il1b,Ifng,Il6
GO:0002292	T cell differentiation involved in immune response	4	37	1.62	0.00013	10116.ENSRNOP00000009917,10116.ENSRNOP00000013562,10116.ENSRNOP00000013732,10116.ENSRNOP00000040874	Ifng,Clec4e,Il6,Hmgb1
GO:0001773	Myeloid dendritic cell activation	3	28	1.62	0.0017	10116.ENSRNOP00000006148,10116.ENSRNOP00000034235,10116.ENSRNOP00000040874	Traf6,Csf2,Hmgb1
GO:0010575	Positive regulation of vascular endothelial growth factor production	3	28	1.62	0.0017	10116.ENSRNOP00000003567,10116.ENSRNOP00000006308,10116.ENSRNOP00000013732	Ptgs2,Il1b,Il6
GO:0043370	Regulation of cd4-positive, alpha-beta t cell differentiation	5	47	1.61	9.27e-06	10116.ENSRNOP00000009917,10116.ENSRNOP00000012963,10116.ENSRNOP00000013732,10116.ENSRNOP00000023327,10116.ENSRNOP00000040874	Ifng,Ripk2,Il6,Il2,Hmgb1
GO:0002643	Regulation of tolerance induction	2	19	1.61	0.0217	10116.ENSRNOP00000003129,10116.ENSRNOP00000040874	Cd86,Hmgb1
GO:0032611	interleukin-1 beta production	2	19	1.61	0.0217	10116.ENSRNOP00000002933,10116.ENSRNOP00000006308	Tlr6,Il1b
GO:0051956	Negative regulation of amino acid transport	2	19	1.61	0.0217	10116.ENSRNOP00000001110,10116.ENSRNOP00000006308	Tnf,Il1b
GO:1900119	Positive regulation of execution phase of apoptosis	2	19	1.61	0.0217	10116.ENSRNOP00000001110,10116.ENSRNOP00000013732	Tnf,Il6
GO:1902895	Positive regulation of pri-mirna transcription by rna polymerase ii	4	39	1.6	0.00015	10116.ENSRNOP00000001110,10116.ENSRNOP00000006246,10116.ENSRNOP00000010712,10116.ENSRNOP00000028944	Tnf,Il10,Fos,Nfkb1
GO:0042104	Positive regulation of activated t cell proliferation	3	29	1.6	0.0018	10116.ENSRNOP00000003129,10116.ENSRNOP00000023327,10116.ENSRNOP00000040874	Cd86,Il2,Hmgb1
GO:0043372	Positive regulation of cd4-positive, alpha-beta t cell differentiation	3	29	1.6	0.0018	10116.ENSRNOP00000009917,10116.ENSRNOP00000012963,10116.ENSRNOP00000013732	Ifng,Ripk2,Il6
GO:1902893	Regulation of pri-mirna transcription by rna polymerase ii	5	50	1.59	1.21e-05	10116.ENSRNOP00000001110,10116.ENSRNOP00000006246,10116.ENSRNOP00000010712,10116.ENSRNOP00000028944,10116.ENSRNOP00000038651	Tnf,Il10,Fos,Nfkb1,Ppara
GO:0045187	Regulation of circadian sleep/wake cycle, sleep	3	30	1.59	0.002	10116.ENSRNOP00000013732,10116.ENSRNOP00000018233,10116.ENSRNOP00000034235	Il6,Pglyrp1,Csf2
GO:0032695	Negative regulation of interleukin-12 production	2	20	1.59	0.0235	10116.ENSRNOP00000006246,10116.ENSRNOP00000028944	Il10,Nfkb1
GO:0045624	Positive regulation of t-helper cell differentiation	2	20	1.59	0.0235	10116.ENSRNOP00000012963,10116.ENSRNOP00000013732	Ripk2,Il6
GO:0051770	Positive regulation of nitric-oxide synthase biosynthetic process	2	20	1.59	0.0235	10116.ENSRNOP00000009448,10116.ENSRNOP00000009917	Ccl2,Ifng
GO:1900017	Positive regulation of cytokine production involved in inflammatory response	2	20	1.59	0.0235	10116.ENSRNOP00000001110,10116.ENSRNOP00000002933	Tnf,Tlr6
GO:0043331	Response to dsrna	6	62	1.57	1.06e-06	10116.ENSRNOP00000008225,10116.ENSRNOP00000009319,10116.ENSRNOP00000012963,10116.ENSRNOP00000028944,10116.ENSRNOP00000036680,10116.ENSRNOP00000051043	Ifnb1,Peli1,Ripk2,Nfkb1,Tlr3,Ifna1
GO:0002286	T cell activation involved in immune response	6	63	1.57	1.14e-06	10116.ENSRNOP00000008225,10116.ENSRNOP00000009917,10116.ENSRNOP00000013562,10116.ENSRNOP00000013732,10116.ENSRNOP00000040874,10116.ENSRNOP00000051043	Ifnb1,Ifng,Clec4e,Il6,Hmgb1,Ifna1
GO:0030728	Ovulation	3	31	1.57	0.0021	10116.ENSRNOP00000003567,10116.ENSRNOP00000006308,10116.ENSRNOP00000019673	Ptgs2,Il1b,Il1r1
GO:0071359	Cellular response to dsrna	3	31	1.57	0.0021	10116.ENSRNOP00000008225,10116.ENSRNOP00000028944,10116.ENSRNOP00000036680	Ifnb1,Nfkb1,Tlr3
GO:0035729	Cellular response to hepatocyte growth factor stimulus	2	21	1.57	0.0254	10116.ENSRNOP00000006246,10116.ENSRNOP00000013732	Il10,Il6
GO:0043011	Myeloid dendritic cell differentiation	2	21	1.57	0.0254	10116.ENSRNOP00000006148,10116.ENSRNOP00000034235	Traf6,Csf2
GO:1902004	Positive regulation of amyloid-beta formation	2	21	1.57	0.0254	10116.ENSRNOP00000001110,10116.ENSRNOP00000009917	Tnf,Ifng
GO:0071219	Cellular response to molecule of bacterial origin	23	246	1.56	1.83e-26	10116.ENSRNOP00000001110,10116.ENSRNOP00000002089,10116.ENSRNOP00000002933,10116.ENSRNOP00000003129,10116.ENSRNOP00000003649,10116.ENSRNOP00000006148,10116.ENSRNOP00000006246,10116.ENSRNOP00000006308,10116.ENSRNOP00000009448,10116.ENSRNOP00000009917,10116.ENSRNOP00000012832,10116.ENSRNOP00000012963,10116.ENSRNOP00000013025,10116.ENSRNOP00000013732,10116.ENSRNOP00000013768,10116.ENSRNOP00000023977…	Tnf,Cd80,Tlr6,Cd86,Cxcl10,Traf6,Il10,Il1b,Ccl2,Ifng,Il12a,Ripk2,Tlr2,Il6,Cd180,Cd14,Nfkb1,Csf2,Irak2,Hmgb1,Ly96,Cebpb,Tlr1
GO:0043123	Positive regulation of i-kappab kinase/nf-kappab signaling	14	150	1.56	1.22e-15	10116.ENSRNOP00000001110,10116.ENSRNOP00000002933,10116.ENSRNOP00000006148,10116.ENSRNOP00000006308,10116.ENSRNOP00000007654,10116.ENSRNOP00000009260,10116.ENSRNOP00000009319,10116.ENSRNOP00000012963,10116.ENSRNOP00000016613,10116.ENSRNOP00000020405,10116.ENSRNOP00000036667,10116.ENSRNOP00000036680,10116.ENSRNOP00000042371,10116.ENSRNOP00000065259	Tnf,Tlr6,Traf6,Il1b,Map3k7,Tbk1,Peli1,Ripk2,Casp8,Tradd,Ube2v1,Tlr3,Tnfrsf1a,Ube2n
GO:1901224	Positive regulation of nik/nf-kappab signaling	9	95	1.56	5.84e-10	10116.ENSRNOP00000001110,10116.ENSRNOP00000003129,10116.ENSRNOP00000005620,10116.ENSRNOP00000006148,10116.ENSRNOP00000006308,10116.ENSRNOP00000020405,10116.ENSRNOP00000023977,10116.ENSRNOP00000036680,10116.ENSRNOP00000040874	Tnf,Cd86,Tlr7,Traf6,Il1b,Tradd,Cd14,Tlr3,Hmgb1
GO:0032648	Regulation of interferon-beta production	5	54	1.55	1.68e-05	10116.ENSRNOP00000005620,10116.ENSRNOP00000009260,10116.ENSRNOP00000036680,10116.ENSRNOP00000040874,10116.ENSRNOP00000061550	Tlr7,Tbk1,Tlr3,Hmgb1,Rel
GO:0042832	Defense response to protozoan	4	43	1.55	0.00021	10116.ENSRNOP00000006246,10116.ENSRNOP00000009917,10116.ENSRNOP00000012832,10116.ENSRNOP00000013732	Il10,Ifng,Il12a,Il6
GO:0032755	Positive regulation of interleukin-6 production	10	110	1.54	6.09e-11	10116.ENSRNOP00000001110,10116.ENSRNOP00000002933,10116.ENSRNOP00000005620,10116.ENSRNOP00000006148,10116.ENSRNOP00000006308,10116.ENSRNOP00000009917,10116.ENSRNOP00000012963,10116.ENSRNOP00000013732,10116.ENSRNOP00000036680,10116.ENSRNOP00000040874	Tnf,Tlr6,Tlr7,Traf6,Il1b,Ifng,Ripk2,Il6,Tlr3,Hmgb1
GO:0042102	Positive regulation of t cell proliferation	10	112	1.54	7.09e-11	10116.ENSRNOP00000002089,10116.ENSRNOP00000003129,10116.ENSRNOP00000006148,10116.ENSRNOP00000006308,10116.ENSRNOP00000009917,10116.ENSRNOP00000012832,10116.ENSRNOP00000012963,10116.ENSRNOP00000013732,10116.ENSRNOP00000023327,10116.ENSRNOP00000040874	Cd80,Cd86,Traf6,Il1b,Ifng,Il12a,Ripk2,Il6,Il2,Hmgb1
GO:0032731	Positive regulation of interleukin-1 beta production	5	56	1.54	1.97e-05	10116.ENSRNOP00000001110,10116.ENSRNOP00000009917,10116.ENSRNOP00000012963,10116.ENSRNOP00000016613,10116.ENSRNOP00000040874	Tnf,Ifng,Ripk2,Casp8,Hmgb1
GO:0002675	Positive regulation of acute inflammatory response	4	45	1.54	0.00024	10116.ENSRNOP00000001110,10116.ENSRNOP00000003567,10116.ENSRNOP00000006308,10116.ENSRNOP00000013732	Tnf,Ptgs2,Il1b,Il6
GO:0070534	Protein k63-linked ubiquitination	4	45	1.54	0.00024	10116.ENSRNOP00000006148,10116.ENSRNOP00000009319,10116.ENSRNOP00000036667,10116.ENSRNOP00000065259	Traf6,Peli1,Ube2v1,Ube2n
GO:0002293	Alpha-beta t cell differentiation involved in immune response	3	33	1.54	0.0025	10116.ENSRNOP00000009917,10116.ENSRNOP00000013732,10116.ENSRNOP00000040874	Ifng,Il6,Hmgb1
GO:0010743	Regulation of macrophage derived foam cell differentiation	2	22	1.54	0.0274	10116.ENSRNOP00000034235,10116.ENSRNOP00000038651	Csf2,Ppara
GO:0043371	Negative regulation of cd4-positive, alpha-beta t cell differentiation	2	22	1.54	0.0274	10116.ENSRNOP00000023327,10116.ENSRNOP00000040874	Il2,Hmgb1
GO:2000343	Positive regulation of chemokine (c-x-c motif) ligand 2 production	2	22	1.54	0.0274	10116.ENSRNOP00000001110,10116.ENSRNOP00000040874	Tnf,Hmgb1
GO:0002824	Positive regulation of adaptive immune response based on somatic recombination of immune receptors built from immunoglobulin superfamily domains	10	115	1.53	8.78e-11	10116.ENSRNOP00000001110,10116.ENSRNOP00000001111,10116.ENSRNOP00000006148,10116.ENSRNOP00000006308,10116.ENSRNOP00000009917,10116.ENSRNOP00000012832,10116.ENSRNOP00000012963,10116.ENSRNOP00000013732,10116.ENSRNOP00000019673,10116.ENSRNOP00000023327	Tnf,Lta,Traf6,Il1b,Ifng,Il12a,Ripk2,Il6,Il1r1,Il2
GO:0031294	Lymphocyte costimulation	3	34	1.53	0.0026	10116.ENSRNOP00000002089,10116.ENSRNOP00000003129,10116.ENSRNOP00000013732	Cd80,Cd86,Il6
GO:0045622	Regulation of t-helper cell differentiation	3	34	1.53	0.0026	10116.ENSRNOP00000012963,10116.ENSRNOP00000013732,10116.ENSRNOP00000023327	Ripk2,Il6,Il2
GO:0046641	Positive regulation of alpha-beta t cell proliferation	2	23	1.53	0.0294	10116.ENSRNOP00000002089,10116.ENSRNOP00000012963	Cd80,Ripk2
GO:0051969	Regulation of transmission of nerve impulse	2	23	1.53	0.0294	10116.ENSRNOP00000009917,10116.ENSRNOP00000013732	Ifng,Il6
GO:1901623	Regulation of lymphocyte chemotaxis	2	23	1.53	0.0294	10116.ENSRNOP00000003649,10116.ENSRNOP00000009448	Cxcl10,Ccl2
GO:1903798	Regulation of production of mirnas involved in gene silencing by mirna	2	23	1.53	0.0294	10116.ENSRNOP00000001110,10116.ENSRNOP00000013732	Tnf,Il6
GO:2000345	Regulation of hepatocyte proliferation	2	23	1.53	0.0294	10116.ENSRNOP00000001110,10116.ENSRNOP00000009917	Tnf,Ifng
GO:0071222	Cellular response to lipopolysaccharide	20	234	1.52	4.73e-22	10116.ENSRNOP00000001110,10116.ENSRNOP00000002089,10116.ENSRNOP00000003129,10116.ENSRNOP00000003649,10116.ENSRNOP00000006148,10116.ENSRNOP00000006246,10116.ENSRNOP00000006308,10116.ENSRNOP00000009448,10116.ENSRNOP00000009917,10116.ENSRNOP00000012832,10116.ENSRNOP00000012963,10116.ENSRNOP00000013732,10116.ENSRNOP00000013768,10116.ENSRNOP00000023977,10116.ENSRNOP00000028944,10116.ENSRNOP00000034235…	Tnf,Cd80,Cd86,Cxcl10,Traf6,Il10,Il1b,Ccl2,Ifng,Il12a,Ripk2,Il6,Cd180,Cd14,Nfkb1,Csf2,Irak2,Hmgb1,Ly96,Cebpb
GO:0031645	Negative regulation of nervous system process	3	35	1.52	0.0028	10116.ENSRNOP00000001110,10116.ENSRNOP00000006246,10116.ENSRNOP00000009917	Tnf,Il10,Ifng
GO:0032689	Negative regulation of interferon-gamma production	3	35	1.52	0.0028	10116.ENSRNOP00000006246,10116.ENSRNOP00000018233,10116.ENSRNOP00000040874	Il10,Pglyrp1,Hmgb1
GO:0002718	Regulation of cytokine production involved in immune response	8	95	1.51	1.67e-08	10116.ENSRNOP00000001110,10116.ENSRNOP00000006148,10116.ENSRNOP00000006246,10116.ENSRNOP00000006308,10116.ENSRNOP00000008225,10116.ENSRNOP00000013732,10116.ENSRNOP00000019673,10116.ENSRNOP00000036680	Tnf,Traf6,Il10,Il1b,Ifnb1,Il6,Il1r1,Tlr3
GO:0097191	Extrinsic apoptotic signaling pathway	8	95	1.51	1.67e-08	10116.ENSRNOP00000001110,10116.ENSRNOP00000006308,10116.ENSRNOP00000009917,10116.ENSRNOP00000012832,10116.ENSRNOP00000016613,10116.ENSRNOP00000020405,10116.ENSRNOP00000023327,10116.ENSRNOP00000036680	Tnf,Il1b,Ifng,Il12a,Casp8,Tradd,Il2,Tlr3
GO:0002763	Positive regulation of myeloid leukocyte differentiation	6	72	1.51	2.29e-06	10116.ENSRNOP00000001110,10116.ENSRNOP00000006148,10116.ENSRNOP00000009917,10116.ENSRNOP00000010712,10116.ENSRNOP00000016613,10116.ENSRNOP00000034235	Tnf,Traf6,Ifng,Fos,Casp8,Csf2
GO:0035710	CD4-positive, alpha-beta T cell activation	4	48	1.51	0.0003	10116.ENSRNOP00000012832,10116.ENSRNOP00000013732,10116.ENSRNOP00000040874,10116.ENSRNOP00000065222	Il12a,Il6,Hmgb1,Cebpb
GO:0043330	Response to exogenous dsrna	4	48	1.51	0.0003	10116.ENSRNOP00000008225,10116.ENSRNOP00000012963,10116.ENSRNOP00000036680,10116.ENSRNOP00000051043	Ifnb1,Ripk2,Tlr3,Ifna1
GO:2001240	Negative regulation of extrinsic apoptotic signaling pathway in absence of ligand	3	36	1.51	0.003	10116.ENSRNOP00000001110,10116.ENSRNOP00000006308,10116.ENSRNOP00000034235	Tnf,Il1b,Csf2
GO:0033198	Response to atp	3	37	1.5	0.0032	10116.ENSRNOP00000003567,10116.ENSRNOP00000006308,10116.ENSRNOP00000009448	Ptgs2,Il1b,Ccl2
GO:0002891	Positive regulation of immunoglobulin mediated immune response	4	50	1.49	0.00034	10116.ENSRNOP00000001110,10116.ENSRNOP00000001111,10116.ENSRNOP00000009917,10116.ENSRNOP00000023327	Tnf,Lta,Ifng,Il2
GO:1905562	Regulation of vascular endothelial cell proliferation	2	25	1.49	0.0336	10116.ENSRNOP00000009448,10116.ENSRNOP00000040874	Ccl2,Hmgb1
GO:0032675	Regulation of interleukin-6 production	13	168	1.48	1.64e-13	10116.ENSRNOP00000001110,10116.ENSRNOP00000002933,10116.ENSRNOP00000005620,10116.ENSRNOP00000006148,10116.ENSRNOP00000006246,10116.ENSRNOP00000006308,10116.ENSRNOP00000009917,10116.ENSRNOP00000012963,10116.ENSRNOP00000013732,10116.ENSRNOP00000036680,10116.ENSRNOP00000040874,10116.ENSRNOP00000042371,10116.ENSRNOP00000065222	Tnf,Tlr6,Tlr7,Traf6,Il10,Il1b,Ifng,Ripk2,Il6,Tlr3,Hmgb1,Tnfrsf1a,Cebpb
GO:0050729	Positive regulation of inflammatory response	12	154	1.48	1.93e-12	10116.ENSRNOP00000001110,10116.ENSRNOP00000001111,10116.ENSRNOP00000002933,10116.ENSRNOP00000003567,10116.ENSRNOP00000006308,10116.ENSRNOP00000009917,10116.ENSRNOP00000013025,10116.ENSRNOP00000013732,10116.ENSRNOP00000020405,10116.ENSRNOP00000036680,10116.ENSRNOP00000042371,10116.ENSRNOP00000065222	Tnf,Lta,Tlr6,Ptgs2,Il1b,Ifng,Tlr2,Il6,Tradd,Tlr3,Tnfrsf1a,Cebpb
GO:0071347	Cellular response to interleukin-1	10	129	1.48	2.38e-10	10116.ENSRNOP00000006148,10116.ENSRNOP00000006308,10116.ENSRNOP00000009448,10116.ENSRNOP00000013732,10116.ENSRNOP00000019673,10116.ENSRNOP00000028944,10116.ENSRNOP00000034508,10116.ENSRNOP00000040874,10116.ENSRNOP00000049498,10116.ENSRNOP00000065222	Traf6,Il1b,Ccl2,Il6,Il1r1,Nfkb1,Irak2,Hmgb1,Tollip,Cebpb
GO:0002708	Positive regulation of lymphocyte mediated immunity	9	114	1.48	2.37e-09	10116.ENSRNOP00000001110,10116.ENSRNOP00000001111,10116.ENSRNOP00000006148,10116.ENSRNOP00000006308,10116.ENSRNOP00000009917,10116.ENSRNOP00000012832,10116.ENSRNOP00000013732,10116.ENSRNOP00000019673,10116.ENSRNOP00000023327	Tnf,Lta,Traf6,Il1b,Ifng,Il12a,Il6,Il1r1,Il2
GO:0032481	Positive regulation of type i interferon production	5	66	1.47	4.02e-05	10116.ENSRNOP00000005620,10116.ENSRNOP00000009260,10116.ENSRNOP00000023977,10116.ENSRNOP00000036680,10116.ENSRNOP00000040874	Tlr7,Tbk1,Cd14,Tlr3,Hmgb1
GO:0032743	Positive regulation of interleukin-2 production	3	39	1.47	0.0037	10116.ENSRNOP00000006148,10116.ENSRNOP00000006308,10116.ENSRNOP00000012963	Traf6,Il1b,Ripk2
GO:0010829	Negative regulation of glucose transmembrane transport	2	26	1.47	0.0357	10116.ENSRNOP00000001110,10116.ENSRNOP00000006308	Tnf,Il1b
GO:0010869	Regulation of receptor biosynthetic process	2	26	1.47	0.0357	10116.ENSRNOP00000009917,10116.ENSRNOP00000038651	Ifng,Ppara
GO:0030851	Granulocyte differentiation	2	26	1.47	0.0357	10116.ENSRNOP00000011509,10116.ENSRNOP00000034235	Csf3,Csf2
GO:0072678	T cell migration	2	26	1.47	0.0357	10116.ENSRNOP00000003649,10116.ENSRNOP00000009448	Cxcl10,Ccl2
GO:2000637	Positive regulation of gene silencing by mirna	2	26	1.47	0.0357	10116.ENSRNOP00000013732,10116.ENSRNOP00000028944	Il6,Nfkb1
GO:0071392	Cellular response to estradiol stimulus	4	53	1.46	0.00041	10116.ENSRNOP00000006246,10116.ENSRNOP00000009448,10116.ENSRNOP00000013732,10116.ENSRNOP00000042371	Il10,Ccl2,Il6,Tnfrsf1a
GO:0002902	Regulation of b cell apoptotic process	2	27	1.46	0.0378	10116.ENSRNOP00000006246,10116.ENSRNOP00000023327	Il10,Il2
GO:0006301	Postreplication repair	2	27	1.46	0.0378	10116.ENSRNOP00000036667,10116.ENSRNOP00000065259	Ube2v1,Ube2n
GO:1900409	Positive regulation of cellular response to oxidative stress	2	27	1.46	0.0378	10116.ENSRNOP00000001110,10116.ENSRNOP00000002933	Tnf,Tlr6
GO:0046427	Positive regulation of receptor signaling pathway via jak-stat	8	109	1.45	4.31e-08	10116.ENSRNOP00000001110,10116.ENSRNOP00000006246,10116.ENSRNOP00000009917,10116.ENSRNOP00000012832,10116.ENSRNOP00000013732,10116.ENSRNOP00000023327,10116.ENSRNOP00000034235,10116.ENSRNOP00000042371	Tnf,Il10,Ifng,Il12a,Il6,Il2,Csf2,Tnfrsf1a
GO:0045670	Regulation of osteoclast differentiation	6	82	1.45	4.47e-06	10116.ENSRNOP00000001110,10116.ENSRNOP00000006148,10116.ENSRNOP00000008225,10116.ENSRNOP00000009917,10116.ENSRNOP00000010712,10116.ENSRNOP00000065222	Tnf,Traf6,Ifnb1,Ifng,Fos,Cebpb
GO:0046635	Positive regulation of alpha-beta t cell activation	5	68	1.45	4.52e-05	10116.ENSRNOP00000002089,10116.ENSRNOP00000009917,10116.ENSRNOP00000012832,10116.ENSRNOP00000012963,10116.ENSRNOP00000013732	Cd80,Ifng,Il12a,Ripk2,Il6
GO:0050671	Positive regulation of lymphocyte proliferation	11	154	1.44	4.8e-11	10116.ENSRNOP00000002089,10116.ENSRNOP00000003129,10116.ENSRNOP00000006148,10116.ENSRNOP00000006308,10116.ENSRNOP00000009319,10116.ENSRNOP00000009917,10116.ENSRNOP00000012832,10116.ENSRNOP00000012963,10116.ENSRNOP00000013732,10116.ENSRNOP00000023327,10116.ENSRNOP00000040874	Cd80,Cd86,Traf6,Il1b,Peli1,Ifng,Il12a,Ripk2,Il6,Il2,Hmgb1
GO:0048535	Lymph node development	2	28	1.44	0.0401	10116.ENSRNOP00000001111,10116.ENSRNOP00000026235	Lta,Nfkb2
GO:0050995	Negative regulation of lipid catabolic process	2	28	1.44	0.0401	10116.ENSRNOP00000001110,10116.ENSRNOP00000006308	Tnf,Il1b
GO:2000679	Positive regulation of transcription regulatory region dna binding	2	28	1.44	0.0401	10116.ENSRNOP00000006148,10116.ENSRNOP00000009917	Traf6,Ifng
GO:0051403	Stress-activated mapk cascade	6	87	1.43	6.13e-06	10116.ENSRNOP00000001110,10116.ENSRNOP00000006148,10116.ENSRNOP00000007654,10116.ENSRNOP00000008679,10116.ENSRNOP00000014354,10116.ENSRNOP00000060904	Tnf,Traf6,Map3k7,Map2k3,Nr2c2,Mapk8
GO:0042307	Positive regulation of protein import into nucleus	4	57	1.43	0.00053	10116.ENSRNOP00000003567,10116.ENSRNOP00000009917,10116.ENSRNOP00000013732,10116.ENSRNOP00000042371	Ptgs2,Ifng,Il6,Tnfrsf1a
GO:0042100	B cell proliferation	3	43	1.43	0.0047	10116.ENSRNOP00000008225,10116.ENSRNOP00000013768,10116.ENSRNOP00000051043	Ifnb1,Cd180,Ifna1
GO:0002693	Positive regulation of cellular extravasation	2	29	1.43	0.0422	10116.ENSRNOP00000009448,10116.ENSRNOP00000019673	Ccl2,Il1r1
GO:0043032	Positive regulation of macrophage activation	2	29	1.43	0.0422	10116.ENSRNOP00000002933,10116.ENSRNOP00000006246	Tlr6,Il10
GO:0045662	Negative regulation of myoblast differentiation	2	29	1.43	0.0422	10116.ENSRNOP00000001110,10116.ENSRNOP00000003649	Tnf,Cxcl10
GO:0070555	Response to interleukin-1	11	162	1.42	7.5e-11	10116.ENSRNOP00000006148,10116.ENSRNOP00000006308,10116.ENSRNOP00000009448,10116.ENSRNOP00000012963,10116.ENSRNOP00000013732,10116.ENSRNOP00000019673,10116.ENSRNOP00000028944,10116.ENSRNOP00000034508,10116.ENSRNOP00000040874,10116.ENSRNOP00000049498,10116.ENSRNOP00000065222	Traf6,Il1b,Ccl2,Ripk2,Il6,Il1r1,Nfkb1,Irak2,Hmgb1,Tollip,Cebpb
GO:0032760	Positive regulation of tumor necrosis factor production	8	117	1.42	6.97e-08	10116.ENSRNOP00000009448,10116.ENSRNOP00000009917,10116.ENSRNOP00000012963,10116.ENSRNOP00000023977,10116.ENSRNOP00000036680,10116.ENSRNOP00000040874,10116.ENSRNOP00000042371,10116.ENSRNOP00000058754	Ccl2,Ifng,Ripk2,Cd14,Tlr3,Hmgb1,Tnfrsf1a,Ly96
GO:0002637	Regulation of immunoglobulin production	5	73	1.42	6.07e-05	10116.ENSRNOP00000001110,10116.ENSRNOP00000006148,10116.ENSRNOP00000009917,10116.ENSRNOP00000013732,10116.ENSRNOP00000023327	Tnf,Traf6,Ifng,Il6,Il2
GO:0045620	Negative regulation of lymphocyte differentiation	4	59	1.42	0.00059	10116.ENSRNOP00000008225,10116.ENSRNOP00000018233,10116.ENSRNOP00000023327,10116.ENSRNOP00000040874	Ifnb1,Pglyrp1,Il2,Hmgb1
GO:0043491	Protein kinase b signaling	3	44	1.42	0.0049	10116.ENSRNOP00000001110,10116.ENSRNOP00000006308,10116.ENSRNOP00000009448	Tnf,Il1b,Ccl2
GO:0002237	Response to molecule of bacterial origin	30	450	1.41	8.69e-31	10116.ENSRNOP00000001110,10116.ENSRNOP00000001111,10116.ENSRNOP00000002089,10116.ENSRNOP00000002933,10116.ENSRNOP00000003129,10116.ENSRNOP00000003567,10116.ENSRNOP00000003649,10116.ENSRNOP00000006148,10116.ENSRNOP00000006246,10116.ENSRNOP00000006308,10116.ENSRNOP00000009319,10116.ENSRNOP00000009448,10116.ENSRNOP00000009917,10116.ENSRNOP00000010712,10116.ENSRNOP00000012832,10116.ENSRNOP00000012963…	Tnf,Lta,Cd80,Tlr6,Cd86,Ptgs2,Cxcl10,Traf6,Il10,Il1b,Peli1,Ccl2,Ifng,Fos,Il12a,Ripk2,Tlr2,Il6,Cd180,Casp8,Cd14,Nfkb2,Nfkb1,Csf2,Irak2,Hmgb1,Tnfrsf1a,Ly96,Cebpb,Tlr1
GO:0042129	Regulation of t cell proliferation	12	181	1.41	1.02e-11	10116.ENSRNOP00000002089,10116.ENSRNOP00000003129,10116.ENSRNOP00000006148,10116.ENSRNOP00000006308,10116.ENSRNOP00000009319,10116.ENSRNOP00000009917,10116.ENSRNOP00000012832,10116.ENSRNOP00000012963,10116.ENSRNOP00000013732,10116.ENSRNOP00000023327,10116.ENSRNOP00000040874,10116.ENSRNOP00000065222	Cd80,Cd86,Traf6,Il1b,Peli1,Ifng,Il12a,Ripk2,Il6,Il2,Hmgb1,Cebpb
GO:0051092	Positive regulation of nf-kappab transcription factor activity	10	149	1.41	8.4e-10	10116.ENSRNOP00000001110,10116.ENSRNOP00000002933,10116.ENSRNOP00000006148,10116.ENSRNOP00000006308,10116.ENSRNOP00000012963,10116.ENSRNOP00000020405,10116.ENSRNOP00000034508,10116.ENSRNOP00000036667,10116.ENSRNOP00000036680,10116.ENSRNOP00000065259	Tnf,Tlr6,Traf6,Il1b,Ripk2,Tradd,Irak2,Ube2v1,Tlr3,Ube2n
GO:0045639	Positive regulation of myeloid cell differentiation	8	120	1.41	8.12e-08	10116.ENSRNOP00000001110,10116.ENSRNOP00000006148,10116.ENSRNOP00000009917,10116.ENSRNOP00000010712,10116.ENSRNOP00000011509,10116.ENSRNOP00000016613,10116.ENSRNOP00000034235,10116.ENSRNOP00000040874	Tnf,Traf6,Ifng,Fos,Csf3,Casp8,Csf2,Hmgb1
GO:0046634	Regulation of alpha-beta t cell activation	7	104	1.41	7.34e-07	10116.ENSRNOP00000002089,10116.ENSRNOP00000009917,10116.ENSRNOP00000012832,10116.ENSRNOP00000012963,10116.ENSRNOP00000013732,10116.ENSRNOP00000023327,10116.ENSRNOP00000040874	Cd80,Ifng,Il12a,Ripk2,Il6,Il2,Hmgb1
GO:0050672	Negative regulation of lymphocyte proliferation	6	90	1.41	7.34e-06	10116.ENSRNOP00000002089,10116.ENSRNOP00000003129,10116.ENSRNOP00000006246,10116.ENSRNOP00000009319,10116.ENSRNOP00000023327,10116.ENSRNOP00000065222	Cd80,Cd86,Il10,Peli1,Il2,Cebpb
GO:0034123	Positive regulation of toll-like receptor signaling pathway	4	60	1.41	0.00062	10116.ENSRNOP00000004821,10116.ENSRNOP00000009319,10116.ENSRNOP00000036680,10116.ENSRNOP00000040874	Tlr5,Peli1,Tlr3,Hmgb1
GO:0001961	Positive regulation of cytokine-mediated signaling pathway	3	45	1.41	0.0052	10116.ENSRNOP00000009260,10116.ENSRNOP00000012963,10116.ENSRNOP00000019673	Tbk1,Ripk2,Il1r1
GO:0045923	Positive regulation of fatty acid metabolic process	3	45	1.41	0.0052	10116.ENSRNOP00000003567,10116.ENSRNOP00000006308,10116.ENSRNOP00000038651	Ptgs2,Il1b,Ppara
GO:0008625	Extrinsic apoptotic signaling pathway via death domain receptors	2	30	1.41	0.0446	10116.ENSRNOP00000001110,10116.ENSRNOP00000016613	Tnf,Casp8
GO:0035994	Response to muscle stretch	2	30	1.41	0.0446	10116.ENSRNOP00000010712,10116.ENSRNOP00000028944	Fos,Nfkb1
GO:0045663	Positive regulation of myoblast differentiation	2	30	1.41	0.0446	10116.ENSRNOP00000014354,10116.ENSRNOP00000040874	Nr2c2,Hmgb1
GO:1902107	Positive regulation of leukocyte differentiation	12	183	1.4	1.14e-11	10116.ENSRNOP00000001110,10116.ENSRNOP00000006148,10116.ENSRNOP00000006308,10116.ENSRNOP00000009917,10116.ENSRNOP00000010712,10116.ENSRNOP00000012832,10116.ENSRNOP00000012963,10116.ENSRNOP00000013732,10116.ENSRNOP00000016613,10116.ENSRNOP00000023327,10116.ENSRNOP00000034235,10116.ENSRNOP00000040874	Tnf,Traf6,Il1b,Ifng,Fos,Il12a,Ripk2,Il6,Casp8,Il2,Csf2,Hmgb1
GO:0033138	Positive regulation of peptidyl-serine phosphorylation	8	124	1.4	1.03e-07	10116.ENSRNOP00000001110,10116.ENSRNOP00000003567,10116.ENSRNOP00000008225,10116.ENSRNOP00000009917,10116.ENSRNOP00000011509,10116.ENSRNOP00000012963,10116.ENSRNOP00000013732,10116.ENSRNOP00000051043	Tnf,Ptgs2,Ifnb1,Ifng,Csf3,Ripk2,Il6,Ifna1
GO:0060964	Regulation of gene silencing by mirna	3	46	1.4	0.0055	10116.ENSRNOP00000001110,10116.ENSRNOP00000013732,10116.ENSRNOP00000028944	Tnf,Il6,Nfkb1
GO:0010614	Negative regulation of cardiac muscle hypertrophy	2	31	1.4	0.0467	10116.ENSRNOP00000038651,10116.ENSRNOP00000042371	Ppara,Tnfrsf1a
GO:0031295	T cell costimulation	2	31	1.4	0.0467	10116.ENSRNOP00000002089,10116.ENSRNOP00000003129	Cd80,Cd86
GO:0042093	T-helper cell differentiation	2	31	1.4	0.0467	10116.ENSRNOP00000013732,10116.ENSRNOP00000040874	Il6,Hmgb1
GO:0045822	Negative regulation of heart contraction	2	31	1.4	0.0467	10116.ENSRNOP00000001110,10116.ENSRNOP00000023327	Tnf,Il2
GO:0002709	Regulation of t cell mediated immunity	7	109	1.39	9.65e-07	10116.ENSRNOP00000006148,10116.ENSRNOP00000006308,10116.ENSRNOP00000008225,10116.ENSRNOP00000012832,10116.ENSRNOP00000013732,10116.ENSRNOP00000019673,10116.ENSRNOP00000040874	Traf6,Il1b,Ifnb1,Il12a,Il6,Il1r1,Hmgb1
GO:0071260	Cellular response to mechanical stimulus	7	109	1.39	9.65e-07	10116.ENSRNOP00000003567,10116.ENSRNOP00000005620,10116.ENSRNOP00000006308,10116.ENSRNOP00000016613,10116.ENSRNOP00000028944,10116.ENSRNOP00000036680,10116.ENSRNOP00000042371	Ptgs2,Tlr7,Il1b,Casp8,Nfkb1,Tlr3,Tnfrsf1a
GO:0046651	Lymphocyte proliferation	6	94	1.39	9.21e-06	10116.ENSRNOP00000008225,10116.ENSRNOP00000009260,10116.ENSRNOP00000012963,10116.ENSRNOP00000013768,10116.ENSRNOP00000043388,10116.ENSRNOP00000051043	Ifnb1,Tbk1,Ripk2,Cd180,Hprt1,Ifna1
GO:0045661	Regulation of myoblast differentiation	4	63	1.39	0.00074	10116.ENSRNOP00000001110,10116.ENSRNOP00000003649,10116.ENSRNOP00000014354,10116.ENSRNOP00000040874	Tnf,Cxcl10,Nr2c2,Hmgb1
GO:0001937	Negative regulation of endothelial cell proliferation	3	47	1.39	0.0058	10116.ENSRNOP00000001110,10116.ENSRNOP00000009448,10116.ENSRNOP00000012832	Tnf,Ccl2,Il12a
GO:0045581	Negative regulation of t cell differentiation	3	47	1.39	0.0058	10116.ENSRNOP00000008225,10116.ENSRNOP00000023327,10116.ENSRNOP00000040874	Ifnb1,Il2,Hmgb1
GO:0071354	Cellular response to interleukin-6	3	47	1.39	0.0058	10116.ENSRNOP00000009448,10116.ENSRNOP00000013732,10116.ENSRNOP00000028944	Ccl2,Il6,Nfkb1
GO:0032496	Response to lipopolysaccharide	27	431	1.38	2.41e-27	10116.ENSRNOP00000001110,10116.ENSRNOP00000001111,10116.ENSRNOP00000002089,10116.ENSRNOP00000003129,10116.ENSRNOP00000003567,10116.ENSRNOP00000003649,10116.ENSRNOP00000006148,10116.ENSRNOP00000006246,10116.ENSRNOP00000006308,10116.ENSRNOP00000009319,10116.ENSRNOP00000009448,10116.ENSRNOP00000009917,10116.ENSRNOP00000010712,10116.ENSRNOP00000012832,10116.ENSRNOP00000012963,10116.ENSRNOP00000013732…	Tnf,Lta,Cd80,Cd86,Ptgs2,Cxcl10,Traf6,Il10,Il1b,Peli1,Ccl2,Ifng,Fos,Il12a,Ripk2,Il6,Cd180,Casp8,Cd14,Nfkb2,Nfkb1,Csf2,Irak2,Hmgb1,Tnfrsf1a,Ly96,Cebpb
GO:0046425	Regulation of receptor signaling pathway via jak-stat	10	162	1.38	1.77e-09	10116.ENSRNOP00000001110,10116.ENSRNOP00000006246,10116.ENSRNOP00000008225,10116.ENSRNOP00000009917,10116.ENSRNOP00000012832,10116.ENSRNOP00000013732,10116.ENSRNOP00000023327,10116.ENSRNOP00000034235,10116.ENSRNOP00000042371,10116.ENSRNOP00000051043	Tnf,Il10,Ifnb1,Ifng,Il12a,Il6,Il2,Csf2,Tnfrsf1a,Ifna1
GO:0009408	Response to heat	9	146	1.38	1.6e-08	10116.ENSRNOP00000003567,10116.ENSRNOP00000003649,10116.ENSRNOP00000006308,10116.ENSRNOP00000009448,10116.ENSRNOP00000013732,10116.ENSRNOP00000019673,10116.ENSRNOP00000023977,10116.ENSRNOP00000040874,10116.ENSRNOP00000050605	Ptgs2,Cxcl10,Il1b,Ccl2,Il6,Il1r1,Cd14,Hmgb1,Hspa1a
GO:1901216	Positive regulation of neuron death	8	128	1.38	1.28e-07	10116.ENSRNOP00000001110,10116.ENSRNOP00000002933,10116.ENSRNOP00000006308,10116.ENSRNOP00000009917,10116.ENSRNOP00000010712,10116.ENSRNOP00000013639,10116.ENSRNOP00000016613,10116.ENSRNOP00000042371	Tnf,Tlr6,Il1b,Ifng,Fos,Sarm1,Casp8,Tnfrsf1a
GO:0032479	Regulation of type i interferon production	6	96	1.38	1.02e-05	10116.ENSRNOP00000005620,10116.ENSRNOP00000009260,10116.ENSRNOP00000023977,10116.ENSRNOP00000036680,10116.ENSRNOP00000040874,10116.ENSRNOP00000061550	Tlr7,Tbk1,Cd14,Tlr3,Hmgb1,Rel
GO:0051968	Positive regulation of synaptic transmission, glutamatergic	2	32	1.38	0.0489	10116.ENSRNOP00000003567,10116.ENSRNOP00000009448	Ptgs2,Ccl2
GO:0002700	Regulation of production of molecular mediator of immune response	10	166	1.37	2.19e-09	10116.ENSRNOP00000001110,10116.ENSRNOP00000006148,10116.ENSRNOP00000006246,10116.ENSRNOP00000006308,10116.ENSRNOP00000008225,10116.ENSRNOP00000009917,10116.ENSRNOP00000013732,10116.ENSRNOP00000019673,10116.ENSRNOP00000023327,10116.ENSRNOP00000036680	Tnf,Traf6,Il10,Il1b,Ifnb1,Ifng,Il6,Il1r1,Il2,Tlr3
GO:0046330	Positive regulation of jnk cascade	9	147	1.37	1.67e-08	10116.ENSRNOP00000001110,10116.ENSRNOP00000002933,10116.ENSRNOP00000006148,10116.ENSRNOP00000006308,10116.ENSRNOP00000007654,10116.ENSRNOP00000012963,10116.ENSRNOP00000019180,10116.ENSRNOP00000036680,10116.ENSRNOP00000040874	Tnf,Tlr6,Traf6,Il1b,Map3k7,Ripk2,Map4k4,Tlr3,Hmgb1
GO:0002285	Lymphocyte activation involved in immune response	7	116	1.37	1.39e-06	10116.ENSRNOP00000008225,10116.ENSRNOP00000009917,10116.ENSRNOP00000013562,10116.ENSRNOP00000013732,10116.ENSRNOP00000013768,10116.ENSRNOP00000040874,10116.ENSRNOP00000051043	Ifnb1,Ifng,Clec4e,Il6,Cd180,Hmgb1,Ifna1
GO:0043507	Positive regulation of jun kinase activity	5	83	1.37	0.00011	10116.ENSRNOP00000001110,10116.ENSRNOP00000002933,10116.ENSRNOP00000006148,10116.ENSRNOP00000006308,10116.ENSRNOP00000007654	Tnf,Tlr6,Traf6,Il1b,Map3k7
GO:0002639	Positive regulation of immunoglobulin production	3	49	1.37	0.0064	10116.ENSRNOP00000009917,10116.ENSRNOP00000013732,10116.ENSRNOP00000023327	Ifng,Il6,Il2
GO:0033209	Tumor necrosis factor-mediated signaling pathway	3	49	1.37	0.0064	10116.ENSRNOP00000001110,10116.ENSRNOP00000006148,10116.ENSRNOP00000042371	Tnf,Traf6,Tnfrsf1a
GO:0033280	Response to vitamin d	3	49	1.37	0.0064	10116.ENSRNOP00000003567,10116.ENSRNOP00000003649,10116.ENSRNOP00000006308	Ptgs2,Cxcl10,Il1b
GO:0002822	Regulation of adaptive immune response based on somatic recombination of immune receptors built from immunoglobulin superfamily domains	12	204	1.36	3.4e-11	10116.ENSRNOP00000001110,10116.ENSRNOP00000001111,10116.ENSRNOP00000006148,10116.ENSRNOP00000006308,10116.ENSRNOP00000008225,10116.ENSRNOP00000009917,10116.ENSRNOP00000012832,10116.ENSRNOP00000012963,10116.ENSRNOP00000013732,10116.ENSRNOP00000019673,10116.ENSRNOP00000023327,10116.ENSRNOP00000040874	Tnf,Lta,Traf6,Il1b,Ifnb1,Ifng,Il12a,Ripk2,Il6,Il1r1,Il2,Hmgb1
GO:0002705	Positive regulation of leukocyte mediated immunity	10	167	1.36	2.3e-09	10116.ENSRNOP00000001110,10116.ENSRNOP00000001111,10116.ENSRNOP00000006148,10116.ENSRNOP00000006308,10116.ENSRNOP00000009448,10116.ENSRNOP00000009917,10116.ENSRNOP00000012832,10116.ENSRNOP00000013732,10116.ENSRNOP00000019673,10116.ENSRNOP00000023327	Tnf,Lta,Traf6,Il1b,Ccl2,Ifng,Il12a,Il6,Il1r1,Il2
GO:0045582	Positive regulation of t cell differentiation	6	100	1.36	1.27e-05	10116.ENSRNOP00000006308,10116.ENSRNOP00000009917,10116.ENSRNOP00000012832,10116.ENSRNOP00000012963,10116.ENSRNOP00000013732,10116.ENSRNOP00000023327	Il1b,Ifng,Il12a,Ripk2,Il6,Il2
GO:0032715	Negative regulation of interleukin-6 production	3	50	1.36	0.0067	10116.ENSRNOP00000001110,10116.ENSRNOP00000006246,10116.ENSRNOP00000042371	Tnf,Il10,Tnfrsf1a
GO:1903672	Positive regulation of sprouting angiogenesis	3	51	1.36	0.007	10116.ENSRNOP00000003567,10116.ENSRNOP00000006246,10116.ENSRNOP00000040874	Ptgs2,Il10,Hmgb1
GO:0001819	Positive regulation of cytokine production	28	480	1.35	1.09e-27	10116.ENSRNOP00000001110,10116.ENSRNOP00000001111,10116.ENSRNOP00000002933,10116.ENSRNOP00000003567,10116.ENSRNOP00000004821,10116.ENSRNOP00000005620,10116.ENSRNOP00000006148,10116.ENSRNOP00000006246,10116.ENSRNOP00000006308,10116.ENSRNOP00000009260,10116.ENSRNOP00000009319,10116.ENSRNOP00000009448,10116.ENSRNOP00000009917,10116.ENSRNOP00000012832,10116.ENSRNOP00000012963,10116.ENSRNOP00000013562…	Tnf,Lta,Tlr6,Ptgs2,Tlr5,Tlr7,Traf6,Il10,Il1b,Tbk1,Peli1,Ccl2,Ifng,Il12a,Ripk2,Clec4e,Il6,Casp8,Il1r1,Il2,Cd14,Csf2,Tlr3,Hmgb1,Tnfrsf1a,Ly96,Rel,Cebpb
GO:1903038	Negative regulation of leukocyte cell-cell adhesion	8	138	1.35	2.14e-07	10116.ENSRNOP00000002089,10116.ENSRNOP00000003129,10116.ENSRNOP00000008225,10116.ENSRNOP00000009319,10116.ENSRNOP00000023327,10116.ENSRNOP00000038651,10116.ENSRNOP00000040874,10116.ENSRNOP00000065222	Cd80,Cd86,Ifnb1,Peli1,Il2,Ppara,Hmgb1,Cebpb
GO:0046631	Alpha-beta t cell activation	5	87	1.35	0.00013	10116.ENSRNOP00000009917,10116.ENSRNOP00000012832,10116.ENSRNOP00000013732,10116.ENSRNOP00000040874,10116.ENSRNOP00000065222	Ifng,Il12a,Il6,Hmgb1,Cebpb
GO:0035902	Response to immobilization stress	3	52	1.35	0.0073	10116.ENSRNOP00000006308,10116.ENSRNOP00000010712,10116.ENSRNOP00000044296	Il1b,Fos,Actb
GO:0002274	Myeloid leukocyte activation	9	158	1.34	2.96e-08	10116.ENSRNOP00000001110,10116.ENSRNOP00000002933,10116.ENSRNOP00000005620,10116.ENSRNOP00000006148,10116.ENSRNOP00000008225,10116.ENSRNOP00000009917,10116.ENSRNOP00000034235,10116.ENSRNOP00000036680,10116.ENSRNOP00000040874	Tnf,Tlr6,Tlr7,Traf6,Ifnb1,Ifng,Csf2,Tlr3,Hmgb1
GO:0002761	Regulation of myeloid leukocyte differentiation	8	142	1.34	2.63e-07	10116.ENSRNOP00000001110,10116.ENSRNOP00000006148,10116.ENSRNOP00000008225,10116.ENSRNOP00000009917,10116.ENSRNOP00000010712,10116.ENSRNOP00000016613,10116.ENSRNOP00000034235,10116.ENSRNOP00000065222	Tnf,Traf6,Ifnb1,Ifng,Fos,Casp8,Csf2,Cebpb
GO:0034121	Regulation of toll-like receptor signaling pathway	6	105	1.34	1.63e-05	10116.ENSRNOP00000002933,10116.ENSRNOP00000004821,10116.ENSRNOP00000009319,10116.ENSRNOP00000013639,10116.ENSRNOP00000036680,10116.ENSRNOP00000040874	Tlr6,Tlr5,Peli1,Sarm1,Tlr3,Hmgb1
GO:0007254	JNK cascade	4	70	1.34	0.001	10116.ENSRNOP00000001110,10116.ENSRNOP00000006148,10116.ENSRNOP00000007654,10116.ENSRNOP00000060904	Tnf,Traf6,Map3k7,Mapk8
GO:0030593	Neutrophil chemotaxis	4	71	1.34	0.0011	10116.ENSRNOP00000003649,10116.ENSRNOP00000006308,10116.ENSRNOP00000009448,10116.ENSRNOP00000009917	Cxcl10,Il1b,Ccl2,Ifng
GO:1903708	Positive regulation of hemopoiesis	13	236	1.33	8.29e-12	10116.ENSRNOP00000001110,10116.ENSRNOP00000006148,10116.ENSRNOP00000006308,10116.ENSRNOP00000009917,10116.ENSRNOP00000010712,10116.ENSRNOP00000011509,10116.ENSRNOP00000012832,10116.ENSRNOP00000012963,10116.ENSRNOP00000013732,10116.ENSRNOP00000016613,10116.ENSRNOP00000023327,10116.ENSRNOP00000034235,10116.ENSRNOP00000040874	Tnf,Traf6,Il1b,Ifng,Fos,Csf3,Il12a,Ripk2,Il6,Casp8,Il2,Csf2,Hmgb1
GO:0050868	Negative regulation of t cell activation	7	127	1.33	2.42e-06	10116.ENSRNOP00000002089,10116.ENSRNOP00000003129,10116.ENSRNOP00000008225,10116.ENSRNOP00000009319,10116.ENSRNOP00000023327,10116.ENSRNOP00000040874,10116.ENSRNOP00000065222	Cd80,Cd86,Ifnb1,Peli1,Il2,Hmgb1,Cebpb
GO:0001780	Neutrophil homeostasis	3	54	1.33	0.008	10116.ENSRNOP00000009917,10116.ENSRNOP00000013732,10116.ENSRNOP00000040874	Ifng,Il6,Hmgb1
GO:0002437	Inflammatory response to antigenic stimulus	3	54	1.33	0.008	10116.ENSRNOP00000001110,10116.ENSRNOP00000006308,10116.ENSRNOP00000040874	Tnf,Il1b,Hmgb1
GO:0050670	Regulation of lymphocyte proliferation	13	242	1.32	1.08e-11	10116.ENSRNOP00000002089,10116.ENSRNOP00000003129,10116.ENSRNOP00000006148,10116.ENSRNOP00000006246,10116.ENSRNOP00000006308,10116.ENSRNOP00000009319,10116.ENSRNOP00000009917,10116.ENSRNOP00000012832,10116.ENSRNOP00000012963,10116.ENSRNOP00000013732,10116.ENSRNOP00000023327,10116.ENSRNOP00000040874,10116.ENSRNOP00000065222	Cd80,Cd86,Traf6,Il10,Il1b,Peli1,Ifng,Il12a,Ripk2,Il6,Il2,Hmgb1,Cebpb
GO:0051250	Negative regulation of lymphocyte activation	9	167	1.32	4.55e-08	10116.ENSRNOP00000002089,10116.ENSRNOP00000003129,10116.ENSRNOP00000006246,10116.ENSRNOP00000008225,10116.ENSRNOP00000009319,10116.ENSRNOP00000018233,10116.ENSRNOP00000023327,10116.ENSRNOP00000040874,10116.ENSRNOP00000065222	Cd80,Cd86,Il10,Ifnb1,Peli1,Pglyrp1,Il2,Hmgb1,Cebpb
GO:0002690	Positive regulation of leukocyte chemotaxis	5	92	1.32	0.00017	10116.ENSRNOP00000003649,10116.ENSRNOP00000006308,10116.ENSRNOP00000009448,10116.ENSRNOP00000012832,10116.ENSRNOP00000040874	Cxcl10,Il1b,Ccl2,Il12a,Hmgb1
GO:0042130	Negative regulation of t cell proliferation	4	74	1.32	0.0012	10116.ENSRNOP00000002089,10116.ENSRNOP00000003129,10116.ENSRNOP00000009319,10116.ENSRNOP00000065222	Cd80,Cd86,Peli1,Cebpb
GO:0048662	Negative regulation of smooth muscle cell proliferation	3	56	1.32	0.0088	10116.ENSRNOP00000006246,10116.ENSRNOP00000009917,10116.ENSRNOP00000012832	Il10,Ifng,Il12a
GO:0031349	Positive regulation of defense response	16	299	1.31	1.45e-14	10116.ENSRNOP00000001110,10116.ENSRNOP00000001111,10116.ENSRNOP00000002933,10116.ENSRNOP00000003567,10116.ENSRNOP00000006308,10116.ENSRNOP00000009260,10116.ENSRNOP00000009917,10116.ENSRNOP00000012832,10116.ENSRNOP00000012963,10116.ENSRNOP00000013025,10116.ENSRNOP00000013732,10116.ENSRNOP00000020405,10116.ENSRNOP00000036680,10116.ENSRNOP00000040874,10116.ENSRNOP00000042371,10116.ENSRNOP00000065222	Tnf,Lta,Tlr6,Ptgs2,Il1b,Tbk1,Ifng,Il12a,Ripk2,Tlr2,Il6,Tradd,Tlr3,Hmgb1,Tnfrsf1a,Cebpb
GO:0002706	Regulation of lymphocyte mediated immunity	11	206	1.31	7.5e-10	10116.ENSRNOP00000001110,10116.ENSRNOP00000001111,10116.ENSRNOP00000006148,10116.ENSRNOP00000006308,10116.ENSRNOP00000008225,10116.ENSRNOP00000009917,10116.ENSRNOP00000012832,10116.ENSRNOP00000013732,10116.ENSRNOP00000019673,10116.ENSRNOP00000023327,10116.ENSRNOP00000040874	Tnf,Lta,Traf6,Il1b,Ifnb1,Ifng,Il12a,Il6,Il1r1,Il2,Hmgb1
GO:0050870	Positive regulation of t cell activation	11	210	1.31	8.96e-10	10116.ENSRNOP00000002089,10116.ENSRNOP00000003129,10116.ENSRNOP00000006148,10116.ENSRNOP00000006308,10116.ENSRNOP00000009448,10116.ENSRNOP00000009917,10116.ENSRNOP00000012832,10116.ENSRNOP00000012963,10116.ENSRNOP00000013732,10116.ENSRNOP00000023327,10116.ENSRNOP00000040874	Cd80,Cd86,Traf6,Il1b,Ccl2,Ifng,Il12a,Ripk2,Il6,Il2,Hmgb1
GO:0050727	Regulation of inflammatory response	19	368	1.3	2.95e-17	10116.ENSRNOP00000001110,10116.ENSRNOP00000001111,10116.ENSRNOP00000002933,10116.ENSRNOP00000003567,10116.ENSRNOP00000006246,10116.ENSRNOP00000006308,10116.ENSRNOP00000009917,10116.ENSRNOP00000013025,10116.ENSRNOP00000013732,10116.ENSRNOP00000018233,10116.ENSRNOP00000019673,10116.ENSRNOP00000020405,10116.ENSRNOP00000023327,10116.ENSRNOP00000028944,10116.ENSRNOP00000036680,10116.ENSRNOP00000038651…	Tnf,Lta,Tlr6,Ptgs2,Il10,Il1b,Ifng,Tlr2,Il6,Pglyrp1,Il1r1,Tradd,Il2,Nfkb1,Tlr3,Ppara,Hmgb1,Tnfrsf1a,Cebpb
GO:1903039	Positive regulation of leukocyte cell-cell adhesion	12	230	1.3	1.14e-10	10116.ENSRNOP00000001110,10116.ENSRNOP00000002089,10116.ENSRNOP00000003129,10116.ENSRNOP00000006148,10116.ENSRNOP00000006308,10116.ENSRNOP00000009448,10116.ENSRNOP00000009917,10116.ENSRNOP00000012832,10116.ENSRNOP00000012963,10116.ENSRNOP00000013732,10116.ENSRNOP00000023327,10116.ENSRNOP00000040874	Tnf,Cd80,Cd86,Traf6,Il1b,Ccl2,Ifng,Il12a,Ripk2,Il6,Il2,Hmgb1
GO:0032680	Regulation of tumor necrosis factor production	10	193	1.3	8e-09	10116.ENSRNOP00000002933,10116.ENSRNOP00000006246,10116.ENSRNOP00000009448,10116.ENSRNOP00000009917,10116.ENSRNOP00000012963,10116.ENSRNOP00000023977,10116.ENSRNOP00000036680,10116.ENSRNOP00000040874,10116.ENSRNOP00000042371,10116.ENSRNOP00000058754	Tlr6,Il10,Ccl2,Ifng,Ripk2,Cd14,Tlr3,Hmgb1,Tnfrsf1a,Ly96
GO:0031098	Stress-activated protein kinase signaling cascade	7	136	1.3	3.64e-06	10116.ENSRNOP00000001110,10116.ENSRNOP00000006148,10116.ENSRNOP00000007654,10116.ENSRNOP00000008679,10116.ENSRNOP00000014354,10116.ENSRNOP00000019180,10116.ENSRNOP00000060904	Tnf,Traf6,Map3k7,Map2k3,Nr2c2,Map4k4,Mapk8
GO:0002702	Positive regulation of production of molecular mediator of immune response	6	117	1.3	2.85e-05	10116.ENSRNOP00000006148,10116.ENSRNOP00000006308,10116.ENSRNOP00000009917,10116.ENSRNOP00000013732,10116.ENSRNOP00000019673,10116.ENSRNOP00000023327	Traf6,Il1b,Ifng,Il6,Il1r1,Il2
GO:0009409	Response to cold	4	77	1.3	0.0014	10116.ENSRNOP00000003649,10116.ENSRNOP00000010712,10116.ENSRNOP00000013732,10116.ENSRNOP00000016613	Cxcl10,Fos,Il6,Casp8
GO:2000351	Regulation of endothelial cell apoptotic process	3	58	1.3	0.0096	10116.ENSRNOP00000001110,10116.ENSRNOP00000006246,10116.ENSRNOP00000009448	Tnf,Il10,Ccl2
GO:1903037	Regulation of leukocyte cell-cell adhesion	16	317	1.29	3.38e-14	10116.ENSRNOP00000001110,10116.ENSRNOP00000002089,10116.ENSRNOP00000003129,10116.ENSRNOP00000006148,10116.ENSRNOP00000006308,10116.ENSRNOP00000008225,10116.ENSRNOP00000009319,10116.ENSRNOP00000009448,10116.ENSRNOP00000009917,10116.ENSRNOP00000012832,10116.ENSRNOP00000012963,10116.ENSRNOP00000013732,10116.ENSRNOP00000023327,10116.ENSRNOP00000038651,10116.ENSRNOP00000040874,10116.ENSRNOP00000065222	Tnf,Cd80,Cd86,Traf6,Il1b,Ifnb1,Peli1,Ccl2,Ifng,Il12a,Ripk2,Il6,Il2,Ppara,Hmgb1,Cebpb
GO:0050766	Positive regulation of phagocytosis	4	79	1.29	0.0015	10116.ENSRNOP00000001110,10116.ENSRNOP00000006308,10116.ENSRNOP00000009448,10116.ENSRNOP00000009917	Tnf,Il1b,Ccl2,Ifng
GO:0045580	Regulation of t cell differentiation	8	161	1.28	6.23e-07	10116.ENSRNOP00000006308,10116.ENSRNOP00000008225,10116.ENSRNOP00000009917,10116.ENSRNOP00000012832,10116.ENSRNOP00000012963,10116.ENSRNOP00000013732,10116.ENSRNOP00000023327,10116.ENSRNOP00000040874	Il1b,Ifnb1,Ifng,Il12a,Ripk2,Il6,Il2,Hmgb1
GO:0050830	Defense response to gram-positive bacterium	6	121	1.28	3.42e-05	10116.ENSRNOP00000001110,10116.ENSRNOP00000001111,10116.ENSRNOP00000009260,10116.ENSRNOP00000012832,10116.ENSRNOP00000012963,10116.ENSRNOP00000018233	Tnf,Lta,Tbk1,Il12a,Ripk2,Pglyrp1
GO:0043536	Positive regulation of blood vessel endothelial cell migration	3	61	1.28	0.0109	10116.ENSRNOP00000003567,10116.ENSRNOP00000008679,10116.ENSRNOP00000040874	Ptgs2,Map2k3,Hmgb1
GO:0051091	Positive regulation of dna-binding transcription factor activity	13	267	1.27	3.15e-11	10116.ENSRNOP00000001110,10116.ENSRNOP00000002933,10116.ENSRNOP00000006148,10116.ENSRNOP00000006246,10116.ENSRNOP00000006308,10116.ENSRNOP00000011509,10116.ENSRNOP00000012963,10116.ENSRNOP00000013732,10116.ENSRNOP00000020405,10116.ENSRNOP00000034508,10116.ENSRNOP00000036667,10116.ENSRNOP00000036680,10116.ENSRNOP00000065259	Tnf,Tlr6,Traf6,Il10,Il1b,Csf3,Ripk2,Il6,Tradd,Irak2,Ube2v1,Tlr3,Ube2n
GO:0002573	Myeloid leukocyte differentiation	6	128	1.26	4.52e-05	10116.ENSRNOP00000001110,10116.ENSRNOP00000006148,10116.ENSRNOP00000009917,10116.ENSRNOP00000011509,10116.ENSRNOP00000016613,10116.ENSRNOP00000034235	Tnf,Traf6,Ifng,Csf3,Casp8,Csf2
GO:0050673	Epithelial cell proliferation	5	105	1.26	0.00029	10116.ENSRNOP00000001110,10116.ENSRNOP00000013732,10116.ENSRNOP00000034235,10116.ENSRNOP00000040874,10116.ENSRNOP00000065222	Tnf,Il6,Csf2,Hmgb1,Cebpb
GO:1903670	Regulation of sprouting angiogenesis	4	85	1.26	0.0019	10116.ENSRNOP00000003567,10116.ENSRNOP00000006246,10116.ENSRNOP00000012832,10116.ENSRNOP00000040874	Ptgs2,Il10,Il12a,Hmgb1
GO:0031343	Positive regulation of cell killing	3	64	1.26	0.0123	10116.ENSRNOP00000009448,10116.ENSRNOP00000009917,10116.ENSRNOP00000012832	Ccl2,Ifng,Il12a
GO:0006954	Inflammatory response	26	568	1.25	4.77e-23	10116.ENSRNOP00000001110,10116.ENSRNOP00000002933,10116.ENSRNOP00000003567,10116.ENSRNOP00000003649,10116.ENSRNOP00000004821,10116.ENSRNOP00000005620,10116.ENSRNOP00000006308,10116.ENSRNOP00000008679,10116.ENSRNOP00000009448,10116.ENSRNOP00000009917,10116.ENSRNOP00000013025,10116.ENSRNOP00000013732,10116.ENSRNOP00000013768,10116.ENSRNOP00000019673,10116.ENSRNOP00000023977,10116.ENSRNOP00000026235…	Tnf,Tlr6,Ptgs2,Cxcl10,Tlr5,Tlr7,Il1b,Map2k3,Ccl2,Ifng,Tlr2,Il6,Cd180,Il1r1,Cd14,Nfkb2,Nfkb1,Irak2,Tlr3,Hmgb1,Tnfrsf1a,Tollip,Ly96,Rel,Cebpb,Tlr1
GO:1902105	Regulation of leukocyte differentiation	15	325	1.25	1.02e-12	10116.ENSRNOP00000001110,10116.ENSRNOP00000006148,10116.ENSRNOP00000006308,10116.ENSRNOP00000008225,10116.ENSRNOP00000009917,10116.ENSRNOP00000010712,10116.ENSRNOP00000012832,10116.ENSRNOP00000012963,10116.ENSRNOP00000013732,10116.ENSRNOP00000016613,10116.ENSRNOP00000018233,10116.ENSRNOP00000023327,10116.ENSRNOP00000034235,10116.ENSRNOP00000040874,10116.ENSRNOP00000065222	Tnf,Traf6,Il1b,Ifnb1,Ifng,Fos,Il12a,Ripk2,Il6,Casp8,Pglyrp1,Il2,Csf2,Hmgb1,Cebpb
GO:0002703	Regulation of leukocyte mediated immunity	13	283	1.25	5.91e-11	10116.ENSRNOP00000001110,10116.ENSRNOP00000001111,10116.ENSRNOP00000006148,10116.ENSRNOP00000006308,10116.ENSRNOP00000008225,10116.ENSRNOP00000009448,10116.ENSRNOP00000009917,10116.ENSRNOP00000012832,10116.ENSRNOP00000013732,10116.ENSRNOP00000019673,10116.ENSRNOP00000023327,10116.ENSRNOP00000036680,10116.ENSRNOP00000040874	Tnf,Lta,Traf6,Il1b,Ifnb1,Ccl2,Ifng,Il12a,Il6,Il1r1,Il2,Tlr3,Hmgb1
GO:0009266	Response to temperature stimulus	11	241	1.25	3.29e-09	10116.ENSRNOP00000003567,10116.ENSRNOP00000003649,10116.ENSRNOP00000006308,10116.ENSRNOP00000009448,10116.ENSRNOP00000010712,10116.ENSRNOP00000013732,10116.ENSRNOP00000016613,10116.ENSRNOP00000019673,10116.ENSRNOP00000023977,10116.ENSRNOP00000040874,10116.ENSRNOP00000050605	Ptgs2,Cxcl10,Il1b,Ccl2,Fos,Il6,Casp8,Il1r1,Cd14,Hmgb1,Hspa1a
GO:0051607	Defense response to virus	9	195	1.25	1.49e-07	10116.ENSRNOP00000003129,10116.ENSRNOP00000003649,10116.ENSRNOP00000005620,10116.ENSRNOP00000008225,10116.ENSRNOP00000009260,10116.ENSRNOP00000009917,10116.ENSRNOP00000013732,10116.ENSRNOP00000036680,10116.ENSRNOP00000051043	Cd86,Cxcl10,Tlr7,Ifnb1,Tbk1,Ifng,Il6,Tlr3,Ifna1
GO:0045619	Regulation of lymphocyte differentiation	9	197	1.25	1.61e-07	10116.ENSRNOP00000006308,10116.ENSRNOP00000008225,10116.ENSRNOP00000009917,10116.ENSRNOP00000012832,10116.ENSRNOP00000012963,10116.ENSRNOP00000013732,10116.ENSRNOP00000018233,10116.ENSRNOP00000023327,10116.ENSRNOP00000040874	Il1b,Ifnb1,Ifng,Il12a,Ripk2,Il6,Pglyrp1,Il2,Hmgb1
GO:0050764	Regulation of phagocytosis	5	109	1.25	0.00034	10116.ENSRNOP00000001110,10116.ENSRNOP00000006308,10116.ENSRNOP00000009448,10116.ENSRNOP00000009917,10116.ENSRNOP00000040874	Tnf,Il1b,Ccl2,Ifng,Hmgb1
GO:0032103	Positive regulation of response to external stimulus	20	440	1.24	2.95e-17	10116.ENSRNOP00000001110,10116.ENSRNOP00000001111,10116.ENSRNOP00000002933,10116.ENSRNOP00000003567,10116.ENSRNOP00000003649,10116.ENSRNOP00000006148,10116.ENSRNOP00000006308,10116.ENSRNOP00000009260,10116.ENSRNOP00000009448,10116.ENSRNOP00000009917,10116.ENSRNOP00000012832,10116.ENSRNOP00000012963,10116.ENSRNOP00000013025,10116.ENSRNOP00000013732,10116.ENSRNOP00000013768,10116.ENSRNOP00000020405…	Tnf,Lta,Tlr6,Ptgs2,Cxcl10,Traf6,Il1b,Tbk1,Ccl2,Ifng,Il12a,Ripk2,Tlr2,Il6,Cd180,Tradd,Tlr3,Hmgb1,Tnfrsf1a,Cebpb
GO:0050731	Positive regulation of peptidyl-tyrosine phosphorylation	10	223	1.24	2.76e-08	10116.ENSRNOP00000001110,10116.ENSRNOP00000002089,10116.ENSRNOP00000009917,10116.ENSRNOP00000011509,10116.ENSRNOP00000012832,10116.ENSRNOP00000012963,10116.ENSRNOP00000013732,10116.ENSRNOP00000023327,10116.ENSRNOP00000034235,10116.ENSRNOP00000042371	Tnf,Cd80,Ifng,Csf3,Il12a,Ripk2,Il6,Il2,Csf2,Tnfrsf1a
GO:0043388	Positive regulation of dna binding	3	67	1.24	0.0137	10116.ENSRNOP00000006148,10116.ENSRNOP00000009917,10116.ENSRNOP00000040874	Traf6,Ifng,Hmgb1
GO:0071549	Cellular response to dexamethasone stimulus	3	67	1.24	0.0137	10116.ENSRNOP00000008225,10116.ENSRNOP00000009448,10116.ENSRNOP00000013732	Ifnb1,Ccl2,Il6
GO:0001817	Regulation of cytokine production	34	771	1.23	8.69e-31	10116.ENSRNOP00000001110,10116.ENSRNOP00000001111,10116.ENSRNOP00000002933,10116.ENSRNOP00000003567,10116.ENSRNOP00000004821,10116.ENSRNOP00000005620,10116.ENSRNOP00000006148,10116.ENSRNOP00000006246,10116.ENSRNOP00000006308,10116.ENSRNOP00000008225,10116.ENSRNOP00000008679,10116.ENSRNOP00000009260,10116.ENSRNOP00000009319,10116.ENSRNOP00000009448,10116.ENSRNOP00000009917,10116.ENSRNOP00000012832…	Tnf,Lta,Tlr6,Ptgs2,Tlr5,Tlr7,Traf6,Il10,Il1b,Ifnb1,Map2k3,Tbk1,Peli1,Ccl2,Ifng,Il12a,Ripk2,Tlr2,Clec4e,Il6,Casp8,Pglyrp1,Il1r1,Il2,Cd14,Nfkb1,Csf2,Tlr3,Hmgb1,Tnfrsf1a,Ly96,Rel,Cebpb,Tlr1
GO:0034612	Response to tumor necrosis factor	10	226	1.23	3.07e-08	10116.ENSRNOP00000001110,10116.ENSRNOP00000003567,10116.ENSRNOP00000006148,10116.ENSRNOP00000009448,10116.ENSRNOP00000013732,10116.ENSRNOP00000016613,10116.ENSRNOP00000020405,10116.ENSRNOP00000023977,10116.ENSRNOP00000028944,10116.ENSRNOP00000042371	Tnf,Ptgs2,Traf6,Ccl2,Il6,Casp8,Tradd,Cd14,Nfkb1,Tnfrsf1a
GO:0022408	Negative regulation of cell-cell adhesion	9	203	1.23	2.03e-07	10116.ENSRNOP00000002089,10116.ENSRNOP00000003129,10116.ENSRNOP00000006246,10116.ENSRNOP00000008225,10116.ENSRNOP00000009319,10116.ENSRNOP00000023327,10116.ENSRNOP00000038651,10116.ENSRNOP00000040874,10116.ENSRNOP00000065222	Cd80,Cd86,Il10,Ifnb1,Peli1,Il2,Ppara,Hmgb1,Cebpb
GO:1902106	Negative regulation of leukocyte differentiation	5	114	1.23	0.00041	10116.ENSRNOP00000008225,10116.ENSRNOP00000009917,10116.ENSRNOP00000018233,10116.ENSRNOP00000023327,10116.ENSRNOP00000040874	Ifnb1,Ifng,Pglyrp1,Il2,Hmgb1
GO:0001818	Negative regulation of cytokine production	12	276	1.22	7.64e-10	10116.ENSRNOP00000001110,10116.ENSRNOP00000002933,10116.ENSRNOP00000006246,10116.ENSRNOP00000008225,10116.ENSRNOP00000009917,10116.ENSRNOP00000012832,10116.ENSRNOP00000013732,10116.ENSRNOP00000018233,10116.ENSRNOP00000028944,10116.ENSRNOP00000040874,10116.ENSRNOP00000042371,10116.ENSRNOP00000061550	Tnf,Tlr6,Il10,Ifnb1,Ifng,Il12a,Il6,Pglyrp1,Nfkb1,Hmgb1,Tnfrsf1a,Rel
GO:0001959	Regulation of cytokine-mediated signaling pathway	5	116	1.22	0.00044	10116.ENSRNOP00000009260,10116.ENSRNOP00000012963,10116.ENSRNOP00000013732,10116.ENSRNOP00000019673,10116.ENSRNOP00000034508	Tbk1,Ripk2,Il6,Il1r1,Irak2
GO:0050863	Regulation of t cell activation	14	332	1.21	2.35e-11	10116.ENSRNOP00000002089,10116.ENSRNOP00000003129,10116.ENSRNOP00000006148,10116.ENSRNOP00000006308,10116.ENSRNOP00000008225,10116.ENSRNOP00000009319,10116.ENSRNOP00000009448,10116.ENSRNOP00000009917,10116.ENSRNOP00000012832,10116.ENSRNOP00000012963,10116.ENSRNOP00000013732,10116.ENSRNOP00000023327,10116.ENSRNOP00000040874,10116.ENSRNOP00000065222	Cd80,Cd86,Traf6,Il1b,Ifnb1,Peli1,Ccl2,Ifng,Il12a,Ripk2,Il6,Il2,Hmgb1,Cebpb
GO:0009612	Response to mechanical stimulus	13	307	1.21	1.45e-10	10116.ENSRNOP00000001110,10116.ENSRNOP00000003567,10116.ENSRNOP00000003649,10116.ENSRNOP00000005620,10116.ENSRNOP00000006308,10116.ENSRNOP00000009448,10116.ENSRNOP00000010712,10116.ENSRNOP00000013732,10116.ENSRNOP00000016613,10116.ENSRNOP00000028944,10116.ENSRNOP00000036680,10116.ENSRNOP00000042371,10116.ENSRNOP00000044296	Tnf,Ptgs2,Cxcl10,Tlr7,Il1b,Ccl2,Fos,Il6,Casp8,Nfkb1,Tlr3,Tnfrsf1a,Actb
GO:0045637	Regulation of myeloid cell differentiation	10	239	1.21	5.01e-08	10116.ENSRNOP00000001110,10116.ENSRNOP00000006148,10116.ENSRNOP00000008225,10116.ENSRNOP00000009917,10116.ENSRNOP00000010712,10116.ENSRNOP00000011509,10116.ENSRNOP00000016613,10116.ENSRNOP00000034235,10116.ENSRNOP00000040874,10116.ENSRNOP00000065222	Tnf,Traf6,Ifnb1,Ifng,Fos,Csf3,Casp8,Csf2,Hmgb1,Cebpb
GO:0071548	Response to dexamethasone	4	95	1.21	0.0028	10116.ENSRNOP00000006308,10116.ENSRNOP00000008225,10116.ENSRNOP00000009448,10116.ENSRNOP00000013732	Il1b,Ifnb1,Ccl2,Il6
GO:0043470	Regulation of carbohydrate catabolic process	3	71	1.21	0.0159	10116.ENSRNOP00000009917,10116.ENSRNOP00000038651,10116.ENSRNOP00000040874	Ifng,Ppara,Hmgb1
GO:0019221	Cytokine-mediated signaling pathway	13	313	1.2	1.81e-10	10116.ENSRNOP00000001110,10116.ENSRNOP00000003649,10116.ENSRNOP00000006148,10116.ENSRNOP00000006308,10116.ENSRNOP00000008225,10116.ENSRNOP00000009448,10116.ENSRNOP00000009917,10116.ENSRNOP00000013732,10116.ENSRNOP00000019673,10116.ENSRNOP00000034508,10116.ENSRNOP00000042371,10116.ENSRNOP00000049498,10116.ENSRNOP00000051043	Tnf,Cxcl10,Traf6,Il1b,Ifnb1,Ccl2,Ifng,Il6,Il1r1,Irak2,Tnfrsf1a,Tollip,Ifna1
GO:0002699	Positive regulation of immune effector process	11	266	1.2	8.55e-09	10116.ENSRNOP00000001110,10116.ENSRNOP00000001111,10116.ENSRNOP00000006148,10116.ENSRNOP00000006308,10116.ENSRNOP00000009448,10116.ENSRNOP00000009917,10116.ENSRNOP00000012832,10116.ENSRNOP00000012963,10116.ENSRNOP00000013732,10116.ENSRNOP00000019673,10116.ENSRNOP00000023327	Tnf,Lta,Traf6,Il1b,Ccl2,Ifng,Il12a,Ripk2,Il6,Il1r1,Il2
GO:0023014	Signal transduction by protein phosphorylation	9	220	1.2	3.72e-07	10116.ENSRNOP00000001110,10116.ENSRNOP00000006148,10116.ENSRNOP00000006308,10116.ENSRNOP00000007654,10116.ENSRNOP00000008679,10116.ENSRNOP00000009448,10116.ENSRNOP00000014354,10116.ENSRNOP00000019180,10116.ENSRNOP00000060904	Tnf,Traf6,Il1b,Map3k7,Map2k3,Ccl2,Nr2c2,Map4k4,Mapk8
GO:0000165	MAPK cascade	8	193	1.2	2.16e-06	10116.ENSRNOP00000001110,10116.ENSRNOP00000006148,10116.ENSRNOP00000006308,10116.ENSRNOP00000007654,10116.ENSRNOP00000008679,10116.ENSRNOP00000009448,10116.ENSRNOP00000014354,10116.ENSRNOP00000060904	Tnf,Traf6,Il1b,Map3k7,Map2k3,Ccl2,Nr2c2,Mapk8
GO:0002366	Leukocyte activation involved in immune response	8	194	1.2	2.22e-06	10116.ENSRNOP00000008225,10116.ENSRNOP00000009917,10116.ENSRNOP00000013562,10116.ENSRNOP00000013732,10116.ENSRNOP00000013768,10116.ENSRNOP00000023327,10116.ENSRNOP00000040874,10116.ENSRNOP00000051043	Ifnb1,Ifng,Clec4e,Il6,Cd180,Il2,Hmgb1,Ifna1
GO:0043535	Regulation of blood vessel endothelial cell migration	4	97	1.2	0.003	10116.ENSRNOP00000001110,10116.ENSRNOP00000003567,10116.ENSRNOP00000008679,10116.ENSRNOP00000040874	Tnf,Ptgs2,Map2k3,Hmgb1
GO:0046677	Response to antibiotic	4	97	1.2	0.003	10116.ENSRNOP00000006308,10116.ENSRNOP00000009448,10116.ENSRNOP00000013732,10116.ENSRNOP00000016613	Il1b,Ccl2,Il6,Casp8
GO:0016239	Positive regulation of macroautophagy	3	73	1.2	0.017	10116.ENSRNOP00000007654,10116.ENSRNOP00000009260,10116.ENSRNOP00000012963	Map3k7,Tbk1,Ripk2
GO:0030888	Regulation of b cell proliferation	3	73	1.2	0.017	10116.ENSRNOP00000006246,10116.ENSRNOP00000009319,10116.ENSRNOP00000023327	Il10,Peli1,Il2
GO:0009617	Response to bacterium	35	871	1.19	9.1e-31	10116.ENSRNOP00000001110,10116.ENSRNOP00000001111,10116.ENSRNOP00000002089,10116.ENSRNOP00000002933,10116.ENSRNOP00000003129,10116.ENSRNOP00000003567,10116.ENSRNOP00000003649,10116.ENSRNOP00000004821,10116.ENSRNOP00000006148,10116.ENSRNOP00000006246,10116.ENSRNOP00000006308,10116.ENSRNOP00000008225,10116.ENSRNOP00000009260,10116.ENSRNOP00000009319,10116.ENSRNOP00000009448,10116.ENSRNOP00000009917…	Tnf,Lta,Cd80,Tlr6,Cd86,Ptgs2,Cxcl10,Tlr5,Traf6,Il10,Il1b,Ifnb1,Tbk1,Peli1,Ccl2,Ifng,Fos,Il12a,Ripk2,Tlr2,Clec4e,Il6,Cd180,Casp8,Pglyrp1,Cd14,Nfkb2,Nfkb1,Csf2,Irak2,Hmgb1,Tnfrsf1a,Ly96,Cebpb,Tlr1
GO:0050728	Negative regulation of inflammatory response	6	148	1.19	9.68e-05	10116.ENSRNOP00000006246,10116.ENSRNOP00000018233,10116.ENSRNOP00000023327,10116.ENSRNOP00000028944,10116.ENSRNOP00000038651,10116.ENSRNOP00000042371	Il10,Pglyrp1,Il2,Nfkb1,Ppara,Tnfrsf1a
GO:0009615	Response to virus	11	283	1.18	1.54e-08	10116.ENSRNOP00000001110,10116.ENSRNOP00000003129,10116.ENSRNOP00000003649,10116.ENSRNOP00000005620,10116.ENSRNOP00000008225,10116.ENSRNOP00000009260,10116.ENSRNOP00000009917,10116.ENSRNOP00000012832,10116.ENSRNOP00000013732,10116.ENSRNOP00000036680,10116.ENSRNOP00000051043	Tnf,Cd86,Cxcl10,Tlr7,Ifnb1,Tbk1,Ifng,Il12a,Il6,Tlr3,Ifna1
GO:0062013	Positive regulation of small molecule metabolic process	7	179	1.18	1.94e-05	10116.ENSRNOP00000001110,10116.ENSRNOP00000003567,10116.ENSRNOP00000006308,10116.ENSRNOP00000009917,10116.ENSRNOP00000028944,10116.ENSRNOP00000038651,10116.ENSRNOP00000040874	Tnf,Ptgs2,Il1b,Ifng,Nfkb1,Ppara,Hmgb1
GO:0001816	Cytokine production	7	180	1.18	2e-05	10116.ENSRNOP00000001110,10116.ENSRNOP00000002933,10116.ENSRNOP00000003567,10116.ENSRNOP00000006308,10116.ENSRNOP00000012832,10116.ENSRNOP00000040874,10116.ENSRNOP00000061550	Tnf,Tlr6,Ptgs2,Il1b,Il12a,Hmgb1,Rel
GO:0050852	T cell receptor signaling pathway	4	101	1.18	0.0034	10116.ENSRNOP00000006148,10116.ENSRNOP00000009917,10116.ENSRNOP00000012963,10116.ENSRNOP00000065259	Traf6,Ifng,Ripk2,Ube2n
GO:0046889	Positive regulation of lipid biosynthetic process	4	103	1.18	0.0036	10116.ENSRNOP00000001110,10116.ENSRNOP00000003567,10116.ENSRNOP00000006308,10116.ENSRNOP00000009917	Tnf,Ptgs2,Il1b,Ifng
GO:0051602	Response to electrical stimulus	3	76	1.18	0.0188	10116.ENSRNOP00000013732,10116.ENSRNOP00000023977,10116.ENSRNOP00000044296	Il6,Cd14,Actb
GO:0070228	Regulation of lymphocyte apoptotic process	3	76	1.18	0.0188	10116.ENSRNOP00000006246,10116.ENSRNOP00000016613,10116.ENSRNOP00000023327	Il10,Casp8,Il2
GO:0022407	Regulation of cell-cell adhesion	17	444	1.17	2.51e-13	10116.ENSRNOP00000001110,10116.ENSRNOP00000002089,10116.ENSRNOP00000003129,10116.ENSRNOP00000006148,10116.ENSRNOP00000006246,10116.ENSRNOP00000006308,10116.ENSRNOP00000008225,10116.ENSRNOP00000009319,10116.ENSRNOP00000009448,10116.ENSRNOP00000009917,10116.ENSRNOP00000012832,10116.ENSRNOP00000012963,10116.ENSRNOP00000013732,10116.ENSRNOP00000023327,10116.ENSRNOP00000038651,10116.ENSRNOP00000040874…	Tnf,Cd80,Cd86,Traf6,Il10,Il1b,Ifnb1,Peli1,Ccl2,Ifng,Il12a,Ripk2,Il6,Il2,Ppara,Hmgb1,Cebpb
GO:0042742	Defense response to bacterium	14	369	1.17	7.8e-11	10116.ENSRNOP00000001110,10116.ENSRNOP00000001111,10116.ENSRNOP00000004821,10116.ENSRNOP00000006246,10116.ENSRNOP00000008225,10116.ENSRNOP00000009260,10116.ENSRNOP00000009917,10116.ENSRNOP00000012832,10116.ENSRNOP00000012963,10116.ENSRNOP00000013562,10116.ENSRNOP00000018233,10116.ENSRNOP00000040874,10116.ENSRNOP00000042371,10116.ENSRNOP00000065222	Tnf,Lta,Tlr5,Il10,Ifnb1,Tbk1,Ifng,Il12a,Ripk2,Clec4e,Pglyrp1,Hmgb1,Tnfrsf1a,Cebpb
GO:2000377	Regulation of reactive oxygen species metabolic process	9	233	1.17	5.88e-07	10116.ENSRNOP00000001110,10116.ENSRNOP00000002933,10116.ENSRNOP00000003567,10116.ENSRNOP00000004821,10116.ENSRNOP00000006246,10116.ENSRNOP00000006308,10116.ENSRNOP00000007654,10116.ENSRNOP00000009917,10116.ENSRNOP00000013732	Tnf,Tlr6,Ptgs2,Tlr5,Il10,Il1b,Map3k7,Ifng,Il6
GO:0048660	Regulation of smooth muscle cell proliferation	7	184	1.17	2.29e-05	10116.ENSRNOP00000001110,10116.ENSRNOP00000003567,10116.ENSRNOP00000006148,10116.ENSRNOP00000006246,10116.ENSRNOP00000009917,10116.ENSRNOP00000012832,10116.ENSRNOP00000013732	Tnf,Ptgs2,Traf6,Il10,Ifng,Il12a,Il6
GO:0002687	Positive regulation of leukocyte migration	6	156	1.17	0.00013	10116.ENSRNOP00000003649,10116.ENSRNOP00000006308,10116.ENSRNOP00000009448,10116.ENSRNOP00000012832,10116.ENSRNOP00000019673,10116.ENSRNOP00000040874	Cxcl10,Il1b,Ccl2,Il12a,Il1r1,Hmgb1
GO:0010332	Response to gamma radiation	3	78	1.17	0.02	10116.ENSRNOP00000003649,10116.ENSRNOP00000006308,10116.ENSRNOP00000009448	Cxcl10,Il1b,Ccl2
GO:0002696	Positive regulation of leukocyte activation	15	402	1.16	1.65e-11	10116.ENSRNOP00000001110,10116.ENSRNOP00000002089,10116.ENSRNOP00000002933,10116.ENSRNOP00000003129,10116.ENSRNOP00000006148,10116.ENSRNOP00000006246,10116.ENSRNOP00000006308,10116.ENSRNOP00000009319,10116.ENSRNOP00000009448,10116.ENSRNOP00000009917,10116.ENSRNOP00000012832,10116.ENSRNOP00000012963,10116.ENSRNOP00000013732,10116.ENSRNOP00000023327,10116.ENSRNOP00000040874	Tnf,Cd80,Tlr6,Cd86,Traf6,Il10,Il1b,Peli1,Ccl2,Ifng,Il12a,Ripk2,Il6,Il2,Hmgb1
GO:0045913	Positive regulation of carbohydrate metabolic process	4	106	1.16	0.004	10116.ENSRNOP00000009917,10116.ENSRNOP00000028944,10116.ENSRNOP00000038651,10116.ENSRNOP00000040874	Ifng,Nfkb1,Ppara,Hmgb1
GO:0050795	Regulation of behavior	4	106	1.16	0.004	10116.ENSRNOP00000013732,10116.ENSRNOP00000014354,10116.ENSRNOP00000018233,10116.ENSRNOP00000034235	Il6,Nr2c2,Pglyrp1,Csf2
GO:0097421	Liver regeneration	3	80	1.16	0.0212	10116.ENSRNOP00000001110,10116.ENSRNOP00000006246,10116.ENSRNOP00000065222	Tnf,Il10,Cebpb
GO:0071396	Cellular response to lipid	24	658	1.15	5.09e-19	10116.ENSRNOP00000001110,10116.ENSRNOP00000002089,10116.ENSRNOP00000003129,10116.ENSRNOP00000003649,10116.ENSRNOP00000006148,10116.ENSRNOP00000006246,10116.ENSRNOP00000006308,10116.ENSRNOP00000008225,10116.ENSRNOP00000009448,10116.ENSRNOP00000009917,10116.ENSRNOP00000012832,10116.ENSRNOP00000012963,10116.ENSRNOP00000013732,10116.ENSRNOP00000013768,10116.ENSRNOP00000014354,10116.ENSRNOP00000023977…	Tnf,Cd80,Cd86,Cxcl10,Traf6,Il10,Il1b,Ifnb1,Ccl2,Ifng,Il12a,Ripk2,Il6,Cd180,Nr2c2,Cd14,Nfkb1,Csf2,Irak2,Ppara,Hmgb1,Tnfrsf1a,Ly96,Cebpb
GO:1901214	Regulation of neuron death	15	407	1.15	1.93e-11	10116.ENSRNOP00000001110,10116.ENSRNOP00000002933,10116.ENSRNOP00000006246,10116.ENSRNOP00000006308,10116.ENSRNOP00000009448,10116.ENSRNOP00000009917,10116.ENSRNOP00000010712,10116.ENSRNOP00000011509,10116.ENSRNOP00000013639,10116.ENSRNOP00000013732,10116.ENSRNOP00000016613,10116.ENSRNOP00000038651,10116.ENSRNOP00000042371,10116.ENSRNOP00000061550,10116.ENSRNOP00000065222	Tnf,Tlr6,Il10,Il1b,Ccl2,Ifng,Fos,Csf3,Sarm1,Il6,Casp8,Ppara,Tnfrsf1a,Rel,Cebpb
GO:0051251	Positive regulation of lymphocyte activation	12	331	1.15	5.02e-09	10116.ENSRNOP00000002089,10116.ENSRNOP00000003129,10116.ENSRNOP00000006148,10116.ENSRNOP00000006308,10116.ENSRNOP00000009319,10116.ENSRNOP00000009448,10116.ENSRNOP00000009917,10116.ENSRNOP00000012832,10116.ENSRNOP00000012963,10116.ENSRNOP00000013732,10116.ENSRNOP00000023327,10116.ENSRNOP00000040874	Cd80,Cd86,Traf6,Il1b,Peli1,Ccl2,Ifng,Il12a,Ripk2,Il6,Il2,Hmgb1
GO:0035094	Response to nicotine	3	82	1.15	0.0224	10116.ENSRNOP00000001110,10116.ENSRNOP00000028944,10116.ENSRNOP00000038651	Tnf,Nfkb1,Ppara
GO:1903706	Regulation of hemopoiesis	16	445	1.14	4.32e-12	10116.ENSRNOP00000001110,10116.ENSRNOP00000006148,10116.ENSRNOP00000006308,10116.ENSRNOP00000008225,10116.ENSRNOP00000009917,10116.ENSRNOP00000010712,10116.ENSRNOP00000011509,10116.ENSRNOP00000012832,10116.ENSRNOP00000012963,10116.ENSRNOP00000013732,10116.ENSRNOP00000016613,10116.ENSRNOP00000018233,10116.ENSRNOP00000023327,10116.ENSRNOP00000034235,10116.ENSRNOP00000040874,10116.ENSRNOP00000065222	Tnf,Traf6,Il1b,Ifnb1,Ifng,Fos,Csf3,Il12a,Ripk2,Il6,Casp8,Pglyrp1,Il2,Csf2,Hmgb1,Cebpb
GO:0045471	Response to ethanol	9	253	1.14	1.09e-06	10116.ENSRNOP00000001110,10116.ENSRNOP00000006308,10116.ENSRNOP00000009448,10116.ENSRNOP00000016613,10116.ENSRNOP00000023327,10116.ENSRNOP00000023977,10116.ENSRNOP00000028944,10116.ENSRNOP00000038651,10116.ENSRNOP00000042371	Tnf,Il1b,Ccl2,Casp8,Il2,Cd14,Nfkb1,Ppara,Tnfrsf1a
GO:0010508	Positive regulation of autophagy	5	139	1.14	0.00092	10116.ENSRNOP00000007654,10116.ENSRNOP00000009260,10116.ENSRNOP00000009917,10116.ENSRNOP00000012963,10116.ENSRNOP00000040874	Map3k7,Tbk1,Ifng,Ripk2,Hmgb1
GO:0001936	Regulation of endothelial cell proliferation	5	141	1.14	0.00097	10116.ENSRNOP00000001110,10116.ENSRNOP00000006246,10116.ENSRNOP00000009448,10116.ENSRNOP00000012832,10116.ENSRNOP00000040874	Tnf,Il10,Ccl2,Il12a,Hmgb1
GO:0043525	Positive regulation of neuron apoptotic process	3	83	1.14	0.0231	10116.ENSRNOP00000001110,10116.ENSRNOP00000006308,10116.ENSRNOP00000042371	Tnf,Il1b,Tnfrsf1a
GO:0007179	Transforming growth factor beta receptor signaling pathway	3	84	1.14	0.0237	10116.ENSRNOP00000007654,10116.ENSRNOP00000009448,10116.ENSRNOP00000010712	Map3k7,Ccl2,Fos
GO:0031347	Regulation of defense response	22	624	1.13	5.01e-17	10116.ENSRNOP00000001110,10116.ENSRNOP00000001111,10116.ENSRNOP00000002933,10116.ENSRNOP00000003567,10116.ENSRNOP00000006246,10116.ENSRNOP00000006308,10116.ENSRNOP00000009260,10116.ENSRNOP00000009917,10116.ENSRNOP00000012832,10116.ENSRNOP00000012963,10116.ENSRNOP00000013025,10116.ENSRNOP00000013732,10116.ENSRNOP00000018233,10116.ENSRNOP00000019673,10116.ENSRNOP00000020405,10116.ENSRNOP00000023327…	Tnf,Lta,Tlr6,Ptgs2,Il10,Il1b,Tbk1,Ifng,Il12a,Ripk2,Tlr2,Il6,Pglyrp1,Il1r1,Tradd,Il2,Nfkb1,Tlr3,Ppara,Hmgb1,Tnfrsf1a,Cebpb
GO:0045321	Leukocyte activation	20	566	1.13	2.58e-15	10116.ENSRNOP00000001110,10116.ENSRNOP00000002933,10116.ENSRNOP00000003129,10116.ENSRNOP00000005620,10116.ENSRNOP00000006148,10116.ENSRNOP00000008225,10116.ENSRNOP00000009260,10116.ENSRNOP00000009917,10116.ENSRNOP00000012832,10116.ENSRNOP00000012963,10116.ENSRNOP00000013562,10116.ENSRNOP00000013732,10116.ENSRNOP00000013768,10116.ENSRNOP00000023327,10116.ENSRNOP00000034235,10116.ENSRNOP00000036680…	Tnf,Tlr6,Cd86,Tlr7,Traf6,Ifnb1,Tbk1,Ifng,Il12a,Ripk2,Clec4e,Il6,Cd180,Il2,Csf2,Tlr3,Hmgb1,Hprt1,Ifna1,Cebpb
GO:0071356	Cellular response to tumor necrosis factor	7	201	1.13	3.91e-05	10116.ENSRNOP00000001110,10116.ENSRNOP00000006148,10116.ENSRNOP00000009448,10116.ENSRNOP00000013732,10116.ENSRNOP00000020405,10116.ENSRNOP00000028944,10116.ENSRNOP00000042371	Tnf,Traf6,Ccl2,Il6,Tradd,Nfkb1,Tnfrsf1a
GO:0042752	Regulation of circadian rhythm	5	142	1.13	0.001	10116.ENSRNOP00000013732,10116.ENSRNOP00000018233,10116.ENSRNOP00000034235,10116.ENSRNOP00000038651,10116.ENSRNOP00000060904	Il6,Pglyrp1,Csf2,Ppara,Mapk8
GO:0001775	Cell activation	23	670	1.12	1.28e-17	10116.ENSRNOP00000001110,10116.ENSRNOP00000002933,10116.ENSRNOP00000003129,10116.ENSRNOP00000003649,10116.ENSRNOP00000005620,10116.ENSRNOP00000006148,10116.ENSRNOP00000006308,10116.ENSRNOP00000008225,10116.ENSRNOP00000009260,10116.ENSRNOP00000009917,10116.ENSRNOP00000012832,10116.ENSRNOP00000012963,10116.ENSRNOP00000013562,10116.ENSRNOP00000013732,10116.ENSRNOP00000013768,10116.ENSRNOP00000023327…	Tnf,Tlr6,Cd86,Cxcl10,Tlr7,Traf6,Il1b,Ifnb1,Tbk1,Ifng,Il12a,Ripk2,Clec4e,Il6,Cd180,Il2,Nfkb2,Csf2,Tlr3,Hmgb1,Hprt1,Ifna1,Cebpb
GO:0002833	Positive regulation of response to biotic stimulus	6	177	1.12	0.00024	10116.ENSRNOP00000006148,10116.ENSRNOP00000009260,10116.ENSRNOP00000012832,10116.ENSRNOP00000012963,10116.ENSRNOP00000013768,10116.ENSRNOP00000040874	Traf6,Tbk1,Il12a,Ripk2,Cd180,Hmgb1
GO:1901343	Negative regulation of vasculature development	5	145	1.12	0.0011	10116.ENSRNOP00000001110,10116.ENSRNOP00000003649,10116.ENSRNOP00000009448,10116.ENSRNOP00000009917,10116.ENSRNOP00000012832	Tnf,Cxcl10,Ccl2,Ifng,Il12a
GO:0002698	Negative regulation of immune effector process	5	148	1.12	0.0012	10116.ENSRNOP00000001110,10116.ENSRNOP00000006246,10116.ENSRNOP00000008225,10116.ENSRNOP00000018233,10116.ENSRNOP00000023327	Tnf,Il10,Ifnb1,Pglyrp1,Il2
GO:0002526	Acute inflammatory response	3	87	1.12	0.0259	10116.ENSRNOP00000001110,10116.ENSRNOP00000006308,10116.ENSRNOP00000013732	Tnf,Il1b,Il6
GO:0097190	Apoptotic signaling pathway	10	299	1.11	3.31e-07	10116.ENSRNOP00000001110,10116.ENSRNOP00000006308,10116.ENSRNOP00000009917,10116.ENSRNOP00000012832,10116.ENSRNOP00000016613,10116.ENSRNOP00000020405,10116.ENSRNOP00000023327,10116.ENSRNOP00000036680,10116.ENSRNOP00000042371,10116.ENSRNOP00000065222	Tnf,Il1b,Ifng,Il12a,Casp8,Tradd,Il2,Tlr3,Tnfrsf1a,Cebpb
GO:0051384	Response to glucocorticoid	9	279	1.1	2.32e-06	10116.ENSRNOP00000001110,10116.ENSRNOP00000003567,10116.ENSRNOP00000006246,10116.ENSRNOP00000006308,10116.ENSRNOP00000008225,10116.ENSRNOP00000009448,10116.ENSRNOP00000010712,10116.ENSRNOP00000013732,10116.ENSRNOP00000040874	Tnf,Ptgs2,Il10,Il1b,Ifnb1,Ccl2,Fos,Il6,Hmgb1
GO:0050714	Positive regulation of protein secretion	7	213	1.1	5.42e-05	10116.ENSRNOP00000001110,10116.ENSRNOP00000006246,10116.ENSRNOP00000009917,10116.ENSRNOP00000013562,10116.ENSRNOP00000013732,10116.ENSRNOP00000023327,10116.ENSRNOP00000023977	Tnf,Il10,Ifng,Clec4e,Il6,Il2,Cd14
GO:0034341	Response to interferon-gamma	5	152	1.1	0.0013	10116.ENSRNOP00000001110,10116.ENSRNOP00000009448,10116.ENSRNOP00000009917,10116.ENSRNOP00000036680,10116.ENSRNOP00000040874	Tnf,Ccl2,Ifng,Tlr3,Hmgb1
GO:0071346	Cellular response to interferon-gamma	4	123	1.1	0.0064	10116.ENSRNOP00000001110,10116.ENSRNOP00000009448,10116.ENSRNOP00000009917,10116.ENSRNOP00000036680	Tnf,Ccl2,Ifng,Tlr3
GO:0098542	Defense response to other organism	32	1011	1.09	1e-24	10116.ENSRNOP00000001110,10116.ENSRNOP00000001111,10116.ENSRNOP00000002933,10116.ENSRNOP00000003129,10116.ENSRNOP00000003649,10116.ENSRNOP00000004821,10116.ENSRNOP00000005620,10116.ENSRNOP00000006246,10116.ENSRNOP00000008225,10116.ENSRNOP00000009260,10116.ENSRNOP00000009448,10116.ENSRNOP00000009917,10116.ENSRNOP00000012832,10116.ENSRNOP00000012963,10116.ENSRNOP00000013025,10116.ENSRNOP00000013562…	Tnf,Lta,Tlr6,Cd86,Cxcl10,Tlr5,Tlr7,Il10,Ifnb1,Tbk1,Ccl2,Ifng,Il12a,Ripk2,Tlr2,Clec4e,Sarm1,Il6,Cd180,Pglyrp1,Cd14,Nfkb2,Nfkb1,Tlr3,Hmgb1,Tnfrsf1a,Tollip,Ifna1,Ly96,Rel,Cebpb,Tlr1
GO:0002697	Regulation of immune effector process	16	504	1.09	2.35e-11	10116.ENSRNOP00000001110,10116.ENSRNOP00000001111,10116.ENSRNOP00000006148,10116.ENSRNOP00000006246,10116.ENSRNOP00000006308,10116.ENSRNOP00000008225,10116.ENSRNOP00000009448,10116.ENSRNOP00000009917,10116.ENSRNOP00000012832,10116.ENSRNOP00000012963,10116.ENSRNOP00000013732,10116.ENSRNOP00000018233,10116.ENSRNOP00000019673,10116.ENSRNOP00000023327,10116.ENSRNOP00000036680,10116.ENSRNOP00000040874	Tnf,Lta,Traf6,Il10,Il1b,Ifnb1,Ccl2,Ifng,Il12a,Ripk2,Il6,Pglyrp1,Il1r1,Il2,Tlr3,Hmgb1
GO:0051249	Regulation of lymphocyte activation	16	504	1.09	2.35e-11	10116.ENSRNOP00000002089,10116.ENSRNOP00000003129,10116.ENSRNOP00000006148,10116.ENSRNOP00000006246,10116.ENSRNOP00000006308,10116.ENSRNOP00000008225,10116.ENSRNOP00000009319,10116.ENSRNOP00000009448,10116.ENSRNOP00000009917,10116.ENSRNOP00000012832,10116.ENSRNOP00000012963,10116.ENSRNOP00000013732,10116.ENSRNOP00000018233,10116.ENSRNOP00000023327,10116.ENSRNOP00000040874,10116.ENSRNOP00000065222	Cd80,Cd86,Traf6,Il10,Il1b,Ifnb1,Peli1,Ccl2,Ifng,Il12a,Ripk2,Il6,Pglyrp1,Il2,Hmgb1,Cebpb
GO:0051090	Regulation of dna-binding transcription factor activity	14	437	1.09	6.23e-10	10116.ENSRNOP00000001110,10116.ENSRNOP00000002933,10116.ENSRNOP00000006148,10116.ENSRNOP00000006246,10116.ENSRNOP00000006308,10116.ENSRNOP00000009319,10116.ENSRNOP00000011509,10116.ENSRNOP00000012963,10116.ENSRNOP00000013732,10116.ENSRNOP00000020405,10116.ENSRNOP00000034508,10116.ENSRNOP00000036667,10116.ENSRNOP00000036680,10116.ENSRNOP00000065259	Tnf,Tlr6,Traf6,Il10,Il1b,Peli1,Csf3,Ripk2,Il6,Tradd,Irak2,Ube2v1,Tlr3,Ube2n
GO:0042110	T cell activation	9	284	1.09	2.64e-06	10116.ENSRNOP00000008225,10116.ENSRNOP00000009917,10116.ENSRNOP00000012832,10116.ENSRNOP00000012963,10116.ENSRNOP00000013562,10116.ENSRNOP00000013732,10116.ENSRNOP00000040874,10116.ENSRNOP00000051043,10116.ENSRNOP00000065222	Ifnb1,Ifng,Il12a,Ripk2,Clec4e,Il6,Hmgb1,Ifna1,Cebpb
GO:0048661	Positive regulation of smooth muscle cell proliferation	4	125	1.09	0.0067	10116.ENSRNOP00000001110,10116.ENSRNOP00000003567,10116.ENSRNOP00000006148,10116.ENSRNOP00000013732	Tnf,Ptgs2,Traf6,Il6
GO:0071322	Cellular response to carbohydrate stimulus	4	126	1.09	0.0068	10116.ENSRNOP00000006308,10116.ENSRNOP00000009448,10116.ENSRNOP00000019673,10116.ENSRNOP00000028944	Il1b,Ccl2,Il1r1,Nfkb1
GO:0050708	Regulation of protein secretion	12	383	1.08	2.25e-08	10116.ENSRNOP00000001110,10116.ENSRNOP00000004821,10116.ENSRNOP00000006148,10116.ENSRNOP00000006246,10116.ENSRNOP00000006308,10116.ENSRNOP00000009917,10116.ENSRNOP00000012832,10116.ENSRNOP00000013025,10116.ENSRNOP00000013562,10116.ENSRNOP00000013732,10116.ENSRNOP00000023327,10116.ENSRNOP00000023977	Tnf,Tlr5,Traf6,Il10,Il1b,Ifng,Il12a,Tlr2,Clec4e,Il6,Il2,Cd14
GO:0045766	Positive regulation of angiogenesis	6	194	1.08	0.00037	10116.ENSRNOP00000003567,10116.ENSRNOP00000006246,10116.ENSRNOP00000006308,10116.ENSRNOP00000036680,10116.ENSRNOP00000040874,10116.ENSRNOP00000042371	Ptgs2,Il10,Il1b,Tlr3,Hmgb1,Tnfrsf1a
GO:0016525	Negative regulation of angiogenesis	4	128	1.08	0.0072	10116.ENSRNOP00000001110,10116.ENSRNOP00000003649,10116.ENSRNOP00000009448,10116.ENSRNOP00000012832	Tnf,Cxcl10,Ccl2,Il12a
GO:0001938	Positive regulation of endothelial cell proliferation	3	96	1.08	0.033	10116.ENSRNOP00000006246,10116.ENSRNOP00000009448,10116.ENSRNOP00000040874	Il10,Ccl2,Hmgb1
GO:0001906	Cell killing	3	97	1.08	0.0336	10116.ENSRNOP00000003649,10116.ENSRNOP00000018233,10116.ENSRNOP00000043388	Cxcl10,Pglyrp1,Hprt1
GO:0030856	Regulation of epithelial cell differentiation	5	164	1.07	0.0018	10116.ENSRNOP00000001110,10116.ENSRNOP00000006308,10116.ENSRNOP00000009917,10116.ENSRNOP00000042371,10116.ENSRNOP00000065222	Tnf,Il1b,Ifng,Tnfrsf1a,Cebpb
GO:0090316	Positive regulation of intracellular protein transport	5	166	1.07	0.0019	10116.ENSRNOP00000003567,10116.ENSRNOP00000009448,10116.ENSRNOP00000009917,10116.ENSRNOP00000013732,10116.ENSRNOP00000042371	Ptgs2,Ccl2,Ifng,Il6,Tnfrsf1a
GO:0050871	Positive regulation of b cell activation	4	130	1.07	0.0075	10116.ENSRNOP00000009319,10116.ENSRNOP00000009917,10116.ENSRNOP00000013732,10116.ENSRNOP00000023327	Peli1,Ifng,Il6,Il2
GO:0000187	Activation of mapk activity	4	132	1.07	0.008	10116.ENSRNOP00000001110,10116.ENSRNOP00000006308,10116.ENSRNOP00000007654,10116.ENSRNOP00000008679	Tnf,Il1b,Map3k7,Map2k3
GO:0043154	Negative regulation of cysteine-type endopeptidase activity involved in apoptotic process	3	98	1.07	0.0345	10116.ENSRNOP00000001110,10116.ENSRNOP00000003567,10116.ENSRNOP00000013732	Tnf,Ptgs2,Il6
GO:1900407	Regulation of cellular response to oxidative stress	3	98	1.07	0.0345	10116.ENSRNOP00000001110,10116.ENSRNOP00000002933,10116.ENSRNOP00000006246	Tnf,Tlr6,Il10
GO:0045087	Innate immune response	23	779	1.06	2.63e-16	10116.ENSRNOP00000001110,10116.ENSRNOP00000002933,10116.ENSRNOP00000004821,10116.ENSRNOP00000005620,10116.ENSRNOP00000008225,10116.ENSRNOP00000009260,10116.ENSRNOP00000009448,10116.ENSRNOP00000009917,10116.ENSRNOP00000012963,10116.ENSRNOP00000013025,10116.ENSRNOP00000013562,10116.ENSRNOP00000013639,10116.ENSRNOP00000013768,10116.ENSRNOP00000018233,10116.ENSRNOP00000023977,10116.ENSRNOP00000026235…	Tnf,Tlr6,Tlr5,Tlr7,Ifnb1,Tbk1,Ccl2,Ifng,Ripk2,Tlr2,Clec4e,Sarm1,Cd180,Pglyrp1,Cd14,Nfkb2,Nfkb1,Tlr3,Hmgb1,Tollip,Ly96,Rel,Tlr1
GO:0046649	Lymphocyte activation	13	440	1.06	8.23e-09	10116.ENSRNOP00000003129,10116.ENSRNOP00000008225,10116.ENSRNOP00000009260,10116.ENSRNOP00000009917,10116.ENSRNOP00000012832,10116.ENSRNOP00000012963,10116.ENSRNOP00000013562,10116.ENSRNOP00000013732,10116.ENSRNOP00000013768,10116.ENSRNOP00000040874,10116.ENSRNOP00000043388,10116.ENSRNOP00000051043,10116.ENSRNOP00000065222	Cd86,Ifnb1,Tbk1,Ifng,Il12a,Ripk2,Clec4e,Il6,Cd180,Hmgb1,Hprt1,Ifna1,Cebpb
GO:1901342	Regulation of vasculature development	11	371	1.06	1.91e-07	10116.ENSRNOP00000001110,10116.ENSRNOP00000003567,10116.ENSRNOP00000003649,10116.ENSRNOP00000006246,10116.ENSRNOP00000006308,10116.ENSRNOP00000009448,10116.ENSRNOP00000009917,10116.ENSRNOP00000012832,10116.ENSRNOP00000036680,10116.ENSRNOP00000040874,10116.ENSRNOP00000042371	Tnf,Ptgs2,Cxcl10,Il10,Il1b,Ccl2,Ifng,Il12a,Tlr3,Hmgb1,Tnfrsf1a
GO:0045765	Regulation of angiogenesis	10	335	1.06	8.85e-07	10116.ENSRNOP00000001110,10116.ENSRNOP00000003567,10116.ENSRNOP00000003649,10116.ENSRNOP00000006246,10116.ENSRNOP00000006308,10116.ENSRNOP00000009448,10116.ENSRNOP00000012832,10116.ENSRNOP00000036680,10116.ENSRNOP00000040874,10116.ENSRNOP00000042371	Tnf,Ptgs2,Cxcl10,Il10,Il1b,Ccl2,Il12a,Tlr3,Hmgb1,Tnfrsf1a
GO:0035690	Cellular response to drug	3	100	1.06	0.036	10116.ENSRNOP00000006308,10116.ENSRNOP00000009448,10116.ENSRNOP00000036680	Il1b,Ccl2,Tlr3
GO:0002521	Leukocyte differentiation	11	377	1.05	2.2e-07	10116.ENSRNOP00000001110,10116.ENSRNOP00000006148,10116.ENSRNOP00000008225,10116.ENSRNOP00000009917,10116.ENSRNOP00000011509,10116.ENSRNOP00000013562,10116.ENSRNOP00000013732,10116.ENSRNOP00000016613,10116.ENSRNOP00000034235,10116.ENSRNOP00000040874,10116.ENSRNOP00000051043	Tnf,Traf6,Ifnb1,Ifng,Csf3,Clec4e,Il6,Casp8,Csf2,Hmgb1,Ifna1
GO:0032355	Response to estradiol	7	238	1.05	0.00011	10116.ENSRNOP00000003567,10116.ENSRNOP00000006246,10116.ENSRNOP00000006308,10116.ENSRNOP00000009448,10116.ENSRNOP00000013732,10116.ENSRNOP00000016613,10116.ENSRNOP00000042371	Ptgs2,Il10,Il1b,Ccl2,Il6,Casp8,Tnfrsf1a
GO:0050777	Negative regulation of immune response	5	171	1.05	0.0021	10116.ENSRNOP00000001110,10116.ENSRNOP00000006246,10116.ENSRNOP00000008225,10116.ENSRNOP00000018233,10116.ENSRNOP00000023327	Tnf,Il10,Ifnb1,Pglyrp1,Il2
GO:0034097	Response to cytokine	28	986	1.04	6.82e-20	10116.ENSRNOP00000001110,10116.ENSRNOP00000003567,10116.ENSRNOP00000003649,10116.ENSRNOP00000006148,10116.ENSRNOP00000006308,10116.ENSRNOP00000008225,10116.ENSRNOP00000009448,10116.ENSRNOP00000009917,10116.ENSRNOP00000010712,10116.ENSRNOP00000011509,10116.ENSRNOP00000012963,10116.ENSRNOP00000013732,10116.ENSRNOP00000016613,10116.ENSRNOP00000019673,10116.ENSRNOP00000020405,10116.ENSRNOP00000021061…	Tnf,Ptgs2,Cxcl10,Traf6,Il1b,Ifnb1,Ccl2,Ifng,Fos,Csf3,Ripk2,Il6,Casp8,Il1r1,Tradd,ENSRNOP00000021061,Cd14,Nfkb2,Nfkb1,Csf2,Irak2,Tlr3,Hmgb1,Tnfrsf1a,Tollip,Ifna1,Rel,Cebpb
GO:0045834	Positive regulation of lipid metabolic process	5	177	1.04	0.0024	10116.ENSRNOP00000001110,10116.ENSRNOP00000003567,10116.ENSRNOP00000006308,10116.ENSRNOP00000009917,10116.ENSRNOP00000038651	Tnf,Ptgs2,Il1b,Ifng,Ppara
GO:0071333	Cellular response to glucose stimulus	3	106	1.04	0.0413	10116.ENSRNOP00000006308,10116.ENSRNOP00000009448,10116.ENSRNOP00000019673	Il1b,Ccl2,Il1r1
GO:0051707	Response to other organism	41	1493	1.03	8.69e-31	10116.ENSRNOP00000001110,10116.ENSRNOP00000001111,10116.ENSRNOP00000002089,10116.ENSRNOP00000002933,10116.ENSRNOP00000003129,10116.ENSRNOP00000003567,10116.ENSRNOP00000003649,10116.ENSRNOP00000004821,10116.ENSRNOP00000005620,10116.ENSRNOP00000006148,10116.ENSRNOP00000006246,10116.ENSRNOP00000006308,10116.ENSRNOP00000008225,10116.ENSRNOP00000009260,10116.ENSRNOP00000009319,10116.ENSRNOP00000009448…	Tnf,Lta,Cd80,Tlr6,Cd86,Ptgs2,Cxcl10,Tlr5,Tlr7,Traf6,Il10,Il1b,Ifnb1,Tbk1,Peli1,Ccl2,Ifng,Fos,Il12a,Ripk2,Tlr2,Clec4e,Sarm1,Il6,Cd180,Casp8,Pglyrp1,Cd14,Nfkb2,Nfkb1,Csf2,Irak2,Tlr3,Hmgb1,Tnfrsf1a,Tollip,Ifna1,Ly96,Rel,Cebpb,Tlr1
GO:0009746	Response to hexose	6	215	1.03	0.00062	10116.ENSRNOP00000003567,10116.ENSRNOP00000006308,10116.ENSRNOP00000009448,10116.ENSRNOP00000013639,10116.ENSRNOP00000019673,10116.ENSRNOP00000040874	Ptgs2,Il1b,Ccl2,Sarm1,Il1r1,Hmgb1
GO:0050864	Regulation of b cell activation	5	180	1.03	0.0026	10116.ENSRNOP00000006246,10116.ENSRNOP00000009319,10116.ENSRNOP00000009917,10116.ENSRNOP00000013732,10116.ENSRNOP00000023327	Il10,Peli1,Ifng,Il6,Il2
GO:0032101	Regulation of response to external stimulus	26	951	1.02	5.95e-18	10116.ENSRNOP00000001110,10116.ENSRNOP00000001111,10116.ENSRNOP00000002933,10116.ENSRNOP00000003567,10116.ENSRNOP00000003649,10116.ENSRNOP00000006148,10116.ENSRNOP00000006246,10116.ENSRNOP00000006308,10116.ENSRNOP00000009260,10116.ENSRNOP00000009448,10116.ENSRNOP00000009917,10116.ENSRNOP00000012832,10116.ENSRNOP00000012963,10116.ENSRNOP00000013025,10116.ENSRNOP00000013732,10116.ENSRNOP00000013768…	Tnf,Lta,Tlr6,Ptgs2,Cxcl10,Traf6,Il10,Il1b,Tbk1,Ccl2,Ifng,Il12a,Ripk2,Tlr2,Il6,Cd180,Pglyrp1,Il1r1,Tradd,Il2,Nfkb1,Tlr3,Ppara,Hmgb1,Tnfrsf1a,Cebpb
GO:0002694	Regulation of leukocyte activation	18	667	1.02	8.97e-12	10116.ENSRNOP00000001110,10116.ENSRNOP00000002089,10116.ENSRNOP00000002933,10116.ENSRNOP00000003129,10116.ENSRNOP00000006148,10116.ENSRNOP00000006246,10116.ENSRNOP00000006308,10116.ENSRNOP00000008225,10116.ENSRNOP00000009319,10116.ENSRNOP00000009448,10116.ENSRNOP00000009917,10116.ENSRNOP00000012832,10116.ENSRNOP00000012963,10116.ENSRNOP00000013732,10116.ENSRNOP00000018233,10116.ENSRNOP00000023327…	Tnf,Cd80,Tlr6,Cd86,Traf6,Il10,Il1b,Ifnb1,Peli1,Ccl2,Ifng,Il12a,Ripk2,Il6,Pglyrp1,Il2,Hmgb1,Cebpb
GO:0001101	Response to acid chemical	6	220	1.02	0.00069	10116.ENSRNOP00000001110,10116.ENSRNOP00000009448,10116.ENSRNOP00000013732,10116.ENSRNOP00000042371,10116.ENSRNOP00000060904,10116.ENSRNOP00000065222	Tnf,Ccl2,Il6,Tnfrsf1a,Mapk8,Cebpb
GO:0002460	Adaptive immune response based on somatic recombination of immune receptors built from immunoglobulin superfamily domains	6	222	1.02	0.00073	10116.ENSRNOP00000006148,10116.ENSRNOP00000012832,10116.ENSRNOP00000013732,10116.ENSRNOP00000026235,10116.ENSRNOP00000040874,10116.ENSRNOP00000043388	Traf6,Il12a,Il6,Nfkb2,Hmgb1,Hprt1
GO:0043200	Response to amino acid	5	184	1.02	0.0028	10116.ENSRNOP00000001110,10116.ENSRNOP00000009448,10116.ENSRNOP00000013732,10116.ENSRNOP00000042371,10116.ENSRNOP00000065222	Tnf,Ccl2,Il6,Tnfrsf1a,Cebpb
GO:0019233	Sensory perception of pain	3	111	1.02	0.0457	10116.ENSRNOP00000001110,10116.ENSRNOP00000003567,10116.ENSRNOP00000009448	Tnf,Ptgs2,Ccl2
GO:0045833	Negative regulation of lipid metabolic process	3	111	1.02	0.0457	10116.ENSRNOP00000001110,10116.ENSRNOP00000006308,10116.ENSRNOP00000028944	Tnf,Il1b,Nfkb1
GO:0002252	Immune effector process	16	608	1.01	2.85e-10	10116.ENSRNOP00000003129,10116.ENSRNOP00000003649,10116.ENSRNOP00000005620,10116.ENSRNOP00000008225,10116.ENSRNOP00000009260,10116.ENSRNOP00000009917,10116.ENSRNOP00000012832,10116.ENSRNOP00000013562,10116.ENSRNOP00000013732,10116.ENSRNOP00000013768,10116.ENSRNOP00000023327,10116.ENSRNOP00000036680,10116.ENSRNOP00000040874,10116.ENSRNOP00000043388,10116.ENSRNOP00000051043,10116.ENSRNOP00000065222	Cd86,Cxcl10,Tlr7,Ifnb1,Tbk1,Ifng,Il12a,Clec4e,Il6,Cd180,Il2,Tlr3,Hmgb1,Hprt1,Ifna1,Cebpb
GO:0001892	Embryonic placenta development	3	112	1.01	0.0467	10116.ENSRNOP00000006246,10116.ENSRNOP00000034235,10116.ENSRNOP00000065222	Il10,Csf2,Cebpb
GO:1903578	Regulation of atp metabolic process	3	112	1.01	0.0467	10116.ENSRNOP00000001110,10116.ENSRNOP00000009917,10116.ENSRNOP00000038651	Tnf,Ifng,Ppara
GO:0050709	Negative regulation of protein secretion	3	113	1.01	0.0476	10116.ENSRNOP00000006308,10116.ENSRNOP00000012832,10116.ENSRNOP00000013732	Il1b,Il12a,Il6
GO:0006952	Defense response	37	1429	1	1.34e-26	10116.ENSRNOP00000001110,10116.ENSRNOP00000001111,10116.ENSRNOP00000002933,10116.ENSRNOP00000003129,10116.ENSRNOP00000003567,10116.ENSRNOP00000003649,10116.ENSRNOP00000004821,10116.ENSRNOP00000005620,10116.ENSRNOP00000006246,10116.ENSRNOP00000006308,10116.ENSRNOP00000008225,10116.ENSRNOP00000008679,10116.ENSRNOP00000009260,10116.ENSRNOP00000009448,10116.ENSRNOP00000009917,10116.ENSRNOP00000012832…	Tnf,Lta,Tlr6,Cd86,Ptgs2,Cxcl10,Tlr5,Tlr7,Il10,Il1b,Ifnb1,Map2k3,Tbk1,Ccl2,Ifng,Il12a,Ripk2,Tlr2,Clec4e,Sarm1,Il6,Cd180,Pglyrp1,Il1r1,Cd14,Nfkb2,Nfkb1,Irak2,Tlr3,Hmgb1,Tnfrsf1a,Tollip,Ifna1,Ly96,Rel,Cebpb,Tlr1
GO:0071496	Cellular response to external stimulus	10	383	1	2.66e-06	10116.ENSRNOP00000003567,10116.ENSRNOP00000005620,10116.ENSRNOP00000006308,10116.ENSRNOP00000010712,10116.ENSRNOP00000013732,10116.ENSRNOP00000016613,10116.ENSRNOP00000028944,10116.ENSRNOP00000036680,10116.ENSRNOP00000038651,10116.ENSRNOP00000042371	Ptgs2,Tlr7,Il1b,Fos,Il6,Casp8,Nfkb1,Tlr3,Ppara,Tnfrsf1a
GO:0051222	Positive regulation of protein transport	10	386	1	2.82e-06	10116.ENSRNOP00000001110,10116.ENSRNOP00000003567,10116.ENSRNOP00000006246,10116.ENSRNOP00000009448,10116.ENSRNOP00000009917,10116.ENSRNOP00000013562,10116.ENSRNOP00000013732,10116.ENSRNOP00000023327,10116.ENSRNOP00000023977,10116.ENSRNOP00000042371	Tnf,Ptgs2,Il10,Ccl2,Ifng,Clec4e,Il6,Il2,Cd14,Tnfrsf1a
GO:0009743	Response to carbohydrate	7	267	1	0.00021	10116.ENSRNOP00000003567,10116.ENSRNOP00000006308,10116.ENSRNOP00000009448,10116.ENSRNOP00000013639,10116.ENSRNOP00000019673,10116.ENSRNOP00000028944,10116.ENSRNOP00000040874	Ptgs2,Il1b,Ccl2,Sarm1,Il1r1,Nfkb1,Hmgb1
GO:0010634	Positive regulation of epithelial cell migration	4	155	1	0.0134	10116.ENSRNOP00000003567,10116.ENSRNOP00000008679,10116.ENSRNOP00000009917,10116.ENSRNOP00000040874	Ptgs2,Map2k3,Ifng,Hmgb1
GO:0043467	Regulation of generation of precursor metabolites and energy	4	156	1	0.0136	10116.ENSRNOP00000001110,10116.ENSRNOP00000009917,10116.ENSRNOP00000038651,10116.ENSRNOP00000040874	Tnf,Ifng,Ppara,Hmgb1
GO:0006955	Immune response	37	1466	0.99	2.79e-26	10116.ENSRNOP00000001110,10116.ENSRNOP00000001111,10116.ENSRNOP00000002089,10116.ENSRNOP00000002933,10116.ENSRNOP00000003129,10116.ENSRNOP00000003649,10116.ENSRNOP00000004821,10116.ENSRNOP00000005620,10116.ENSRNOP00000006148,10116.ENSRNOP00000006246,10116.ENSRNOP00000006308,10116.ENSRNOP00000008225,10116.ENSRNOP00000009260,10116.ENSRNOP00000009448,10116.ENSRNOP00000009917,10116.ENSRNOP00000011509…	Tnf,Lta,Cd80,Tlr6,Cd86,Cxcl10,Tlr5,Tlr7,Traf6,Il10,Il1b,Ifnb1,Tbk1,Ccl2,Ifng,Csf3,Il12a,Ripk2,Tlr2,Clec4e,Sarm1,Il6,Cd180,Pglyrp1,Il2,Cd14,Nfkb2,Nfkb1,Csf2,Tlr3,Hmgb1,Hprt1,Tollip,Ifna1,Ly96,Rel,Tlr1
GO:0002250	Adaptive immune response	12	474	0.99	1.91e-07	10116.ENSRNOP00000003129,10116.ENSRNOP00000006148,10116.ENSRNOP00000008225,10116.ENSRNOP00000009917,10116.ENSRNOP00000012832,10116.ENSRNOP00000012963,10116.ENSRNOP00000013732,10116.ENSRNOP00000023327,10116.ENSRNOP00000026235,10116.ENSRNOP00000040874,10116.ENSRNOP00000043388,10116.ENSRNOP00000051043	Cd86,Traf6,Ifnb1,Ifng,Il12a,Ripk2,Il6,Il2,Nfkb2,Hmgb1,Hprt1,Ifna1
GO:1901215	Negative regulation of neuron death	7	278	0.99	0.00026	10116.ENSRNOP00000006246,10116.ENSRNOP00000009448,10116.ENSRNOP00000011509,10116.ENSRNOP00000013732,10116.ENSRNOP00000038651,10116.ENSRNOP00000061550,10116.ENSRNOP00000065222	Il10,Ccl2,Csf3,Il6,Ppara,Rel,Cebpb
GO:0033993	Response to lipid	30	1199	0.98	4.19e-20	10116.ENSRNOP00000001110,10116.ENSRNOP00000001111,10116.ENSRNOP00000002089,10116.ENSRNOP00000003129,10116.ENSRNOP00000003567,10116.ENSRNOP00000003649,10116.ENSRNOP00000006148,10116.ENSRNOP00000006246,10116.ENSRNOP00000006308,10116.ENSRNOP00000008225,10116.ENSRNOP00000009319,10116.ENSRNOP00000009448,10116.ENSRNOP00000009917,10116.ENSRNOP00000010712,10116.ENSRNOP00000012832,10116.ENSRNOP00000012963…	Tnf,Lta,Cd80,Cd86,Ptgs2,Cxcl10,Traf6,Il10,Il1b,Ifnb1,Peli1,Ccl2,Ifng,Fos,Il12a,Ripk2,Il6,Cd180,Nr2c2,Casp8,Cd14,Nfkb2,Nfkb1,Csf2,Irak2,Ppara,Hmgb1,Tnfrsf1a,Ly96,Cebpb
GO:0071345	Cellular response to cytokine stimulus	21	850	0.98	2.82e-13	10116.ENSRNOP00000001110,10116.ENSRNOP00000003649,10116.ENSRNOP00000006148,10116.ENSRNOP00000006308,10116.ENSRNOP00000008225,10116.ENSRNOP00000009448,10116.ENSRNOP00000009917,10116.ENSRNOP00000011509,10116.ENSRNOP00000013732,10116.ENSRNOP00000019673,10116.ENSRNOP00000020405,10116.ENSRNOP00000021061,10116.ENSRNOP00000028944,10116.ENSRNOP00000034235,10116.ENSRNOP00000034508,10116.ENSRNOP00000036680…	Tnf,Cxcl10,Traf6,Il1b,Ifnb1,Ccl2,Ifng,Csf3,Il6,Il1r1,Tradd,ENSRNOP00000021061,Nfkb1,Csf2,Irak2,Tlr3,Hmgb1,Tnfrsf1a,Tollip,Ifna1,Cebpb
GO:0097305	Response to alcohol	10	408	0.98	4.54e-06	10116.ENSRNOP00000001110,10116.ENSRNOP00000006308,10116.ENSRNOP00000009448,10116.ENSRNOP00000010712,10116.ENSRNOP00000016613,10116.ENSRNOP00000023327,10116.ENSRNOP00000023977,10116.ENSRNOP00000028944,10116.ENSRNOP00000038651,10116.ENSRNOP00000042371	Tnf,Il1b,Ccl2,Fos,Casp8,Il2,Cd14,Nfkb1,Ppara,Tnfrsf1a
GO:0046890	Regulation of lipid biosynthetic process	5	202	0.98	0.0041	10116.ENSRNOP00000001110,10116.ENSRNOP00000003567,10116.ENSRNOP00000006308,10116.ENSRNOP00000009917,10116.ENSRNOP00000028944	Tnf,Ptgs2,Il1b,Ifng,Nfkb1
GO:0033273	Response to vitamin	4	160	0.98	0.0148	10116.ENSRNOP00000003567,10116.ENSRNOP00000003649,10116.ENSRNOP00000006308,10116.ENSRNOP00000009448	Ptgs2,Cxcl10,Il1b,Ccl2
GO:2001056	Positive regulation of cysteine-type endopeptidase activity	4	163	0.98	0.0156	10116.ENSRNOP00000001110,10116.ENSRNOP00000012963,10116.ENSRNOP00000016613,10116.ENSRNOP00000040874	Tnf,Ripk2,Casp8,Hmgb1
GO:0031334	Positive regulation of protein-containing complex assembly	6	246	0.97	0.0012	10116.ENSRNOP00000001110,10116.ENSRNOP00000002933,10116.ENSRNOP00000009917,10116.ENSRNOP00000011509,10116.ENSRNOP00000034235,10116.ENSRNOP00000050605	Tnf,Tlr6,Ifng,Csf3,Csf2,Hspa1a
GO:0050900	Leukocyte migration	6	249	0.97	0.0012	10116.ENSRNOP00000001110,10116.ENSRNOP00000003649,10116.ENSRNOP00000006308,10116.ENSRNOP00000009448,10116.ENSRNOP00000009917,10116.ENSRNOP00000028944	Tnf,Cxcl10,Il1b,Ccl2,Ifng,Nfkb1
GO:0009749	Response to glucose	5	205	0.97	0.0043	10116.ENSRNOP00000006308,10116.ENSRNOP00000009448,10116.ENSRNOP00000013639,10116.ENSRNOP00000019673,10116.ENSRNOP00000040874	Il1b,Ccl2,Sarm1,Il1r1,Hmgb1
GO:0060326	Cell chemotaxis	5	206	0.97	0.0044	10116.ENSRNOP00000003649,10116.ENSRNOP00000006308,10116.ENSRNOP00000009448,10116.ENSRNOP00000009917,10116.ENSRNOP00000040874	Cxcl10,Il1b,Ccl2,Ifng,Hmgb1
GO:0007623	Circadian rhythm	5	208	0.97	0.0046	10116.ENSRNOP00000001110,10116.ENSRNOP00000038651,10116.ENSRNOP00000040874,10116.ENSRNOP00000044296,10116.ENSRNOP00000060904	Tnf,Ppara,Hmgb1,Actb,Mapk8
GO:0031100	Animal organ regeneration	4	165	0.97	0.0163	10116.ENSRNOP00000001110,10116.ENSRNOP00000006246,10116.ENSRNOP00000009448,10116.ENSRNOP00000065222	Tnf,Il10,Ccl2,Cebpb
GO:0002684	Positive regulation of immune system process	24	1018	0.96	4.92e-15	10116.ENSRNOP00000001110,10116.ENSRNOP00000001111,10116.ENSRNOP00000002089,10116.ENSRNOP00000002933,10116.ENSRNOP00000003129,10116.ENSRNOP00000003649,10116.ENSRNOP00000006148,10116.ENSRNOP00000006246,10116.ENSRNOP00000006308,10116.ENSRNOP00000009260,10116.ENSRNOP00000009319,10116.ENSRNOP00000009448,10116.ENSRNOP00000009917,10116.ENSRNOP00000010712,10116.ENSRNOP00000011509,10116.ENSRNOP00000012832…	Tnf,Lta,Cd80,Tlr6,Cd86,Cxcl10,Traf6,Il10,Il1b,Tbk1,Peli1,Ccl2,Ifng,Fos,Csf3,Il12a,Ripk2,Il6,Casp8,Il1r1,Il2,Csf2,Hmgb1,Ube2n
GO:0002683	Negative regulation of immune system process	12	504	0.96	3.53e-07	10116.ENSRNOP00000001110,10116.ENSRNOP00000002089,10116.ENSRNOP00000003129,10116.ENSRNOP00000006246,10116.ENSRNOP00000008225,10116.ENSRNOP00000009319,10116.ENSRNOP00000009448,10116.ENSRNOP00000009917,10116.ENSRNOP00000018233,10116.ENSRNOP00000023327,10116.ENSRNOP00000040874,10116.ENSRNOP00000065222	Tnf,Cd80,Cd86,Il10,Ifnb1,Peli1,Ccl2,Ifng,Pglyrp1,Il2,Hmgb1,Cebpb
GO:0071214	Cellular response to abiotic stimulus	9	384	0.96	2.66e-05	10116.ENSRNOP00000003567,10116.ENSRNOP00000005620,10116.ENSRNOP00000006308,10116.ENSRNOP00000016613,10116.ENSRNOP00000028944,10116.ENSRNOP00000036680,10116.ENSRNOP00000042371,10116.ENSRNOP00000044296,10116.ENSRNOP00000060904	Ptgs2,Tlr7,Il1b,Casp8,Nfkb1,Tlr3,Tnfrsf1a,Actb,Mapk8
GO:0006959	Humoral immune response	7	295	0.96	0.00037	10116.ENSRNOP00000001110,10116.ENSRNOP00000001111,10116.ENSRNOP00000003649,10116.ENSRNOP00000008225,10116.ENSRNOP00000009917,10116.ENSRNOP00000018233,10116.ENSRNOP00000051043	Tnf,Lta,Cxcl10,Ifnb1,Ifng,Pglyrp1,Ifna1
GO:0043406	Positive regulation of map kinase activity	6	256	0.96	0.0014	10116.ENSRNOP00000001110,10116.ENSRNOP00000002933,10116.ENSRNOP00000006148,10116.ENSRNOP00000006308,10116.ENSRNOP00000007654,10116.ENSRNOP00000008679	Tnf,Tlr6,Traf6,Il1b,Map3k7,Map2k3
GO:0071559	Response to transforming growth factor beta	4	169	0.96	0.0176	10116.ENSRNOP00000007654,10116.ENSRNOP00000009448,10116.ENSRNOP00000010712,10116.ENSRNOP00000019673	Map3k7,Ccl2,Fos,Il1r1
GO:0042113	B cell activation	4	171	0.96	0.0182	10116.ENSRNOP00000003129,10116.ENSRNOP00000008225,10116.ENSRNOP00000013768,10116.ENSRNOP00000051043	Cd86,Ifnb1,Cd180,Ifna1
GO:0048545	Response to steroid hormone	11	476	0.95	1.89e-06	10116.ENSRNOP00000001110,10116.ENSRNOP00000003567,10116.ENSRNOP00000006246,10116.ENSRNOP00000006308,10116.ENSRNOP00000008225,10116.ENSRNOP00000009448,10116.ENSRNOP00000010712,10116.ENSRNOP00000013732,10116.ENSRNOP00000014354,10116.ENSRNOP00000038651,10116.ENSRNOP00000040874	Tnf,Ptgs2,Il10,Il1b,Ifnb1,Ccl2,Fos,Il6,Nr2c2,Ppara,Hmgb1
GO:0032147	Activation of protein kinase activity	8	344	0.95	0.00011	10116.ENSRNOP00000001110,10116.ENSRNOP00000003129,10116.ENSRNOP00000006148,10116.ENSRNOP00000006308,10116.ENSRNOP00000007654,10116.ENSRNOP00000008679,10116.ENSRNOP00000019180,10116.ENSRNOP00000040874	Tnf,Cd86,Traf6,Il1b,Map3k7,Map2k3,Map4k4,Hmgb1
GO:0050679	Positive regulation of epithelial cell proliferation	5	220	0.94	0.0057	10116.ENSRNOP00000001110,10116.ENSRNOP00000006246,10116.ENSRNOP00000009448,10116.ENSRNOP00000013732,10116.ENSRNOP00000040874	Tnf,Il10,Ccl2,Il6,Hmgb1
GO:0014074	Response to purine-containing compound	5	223	0.94	0.006	10116.ENSRNOP00000003567,10116.ENSRNOP00000006308,10116.ENSRNOP00000009448,10116.ENSRNOP00000010712,10116.ENSRNOP00000013732	Ptgs2,Il1b,Ccl2,Fos,Il6
GO:0002768	Immune response-regulating cell surface receptor signaling pathway	5	224	0.94	0.0061	10116.ENSRNOP00000006148,10116.ENSRNOP00000009917,10116.ENSRNOP00000012963,10116.ENSRNOP00000013562,10116.ENSRNOP00000065259	Traf6,Ifng,Ripk2,Clec4e,Ube2n
GO:0071383	Cellular response to steroid hormone stimulus	5	224	0.94	0.0061	10116.ENSRNOP00000008225,10116.ENSRNOP00000009448,10116.ENSRNOP00000013732,10116.ENSRNOP00000014354,10116.ENSRNOP00000038651	Ifnb1,Ccl2,Il6,Nr2c2,Ppara
GO:1903322	Positive regulation of protein modification by small protein conjugation or removal	4	176	0.94	0.02	10116.ENSRNOP00000009319,10116.ENSRNOP00000012963,10116.ENSRNOP00000049498,10116.ENSRNOP00000065259	Peli1,Ripk2,Tollip,Ube2n
GO:0010942	Positive regulation of cell death	18	812	0.93	1.65e-10	10116.ENSRNOP00000001110,10116.ENSRNOP00000001111,10116.ENSRNOP00000002933,10116.ENSRNOP00000003567,10116.ENSRNOP00000006246,10116.ENSRNOP00000006308,10116.ENSRNOP00000008225,10116.ENSRNOP00000009448,10116.ENSRNOP00000009917,10116.ENSRNOP00000010712,10116.ENSRNOP00000012832,10116.ENSRNOP00000012963,10116.ENSRNOP00000013639,10116.ENSRNOP00000013732,10116.ENSRNOP00000016613,10116.ENSRNOP00000036680…	Tnf,Lta,Tlr6,Ptgs2,Il10,Il1b,Ifnb1,Ccl2,Ifng,Fos,Il12a,Ripk2,Sarm1,Il6,Casp8,Tlr3,Hmgb1,Tnfrsf1a
GO:0051223	Regulation of protein transport	15	681	0.93	1.32e-08	10116.ENSRNOP00000001110,10116.ENSRNOP00000003567,10116.ENSRNOP00000004821,10116.ENSRNOP00000006148,10116.ENSRNOP00000006246,10116.ENSRNOP00000006308,10116.ENSRNOP00000009448,10116.ENSRNOP00000009917,10116.ENSRNOP00000012832,10116.ENSRNOP00000013025,10116.ENSRNOP00000013562,10116.ENSRNOP00000013732,10116.ENSRNOP00000023327,10116.ENSRNOP00000023977,10116.ENSRNOP00000042371	Tnf,Ptgs2,Tlr5,Traf6,Il10,Il1b,Ccl2,Ifng,Il12a,Tlr2,Clec4e,Il6,Il2,Cd14,Tnfrsf1a
GO:0071407	Cellular response to organic cyclic compound	15	685	0.93	1.42e-08	10116.ENSRNOP00000001110,10116.ENSRNOP00000003567,10116.ENSRNOP00000006246,10116.ENSRNOP00000006308,10116.ENSRNOP00000008225,10116.ENSRNOP00000009448,10116.ENSRNOP00000013732,10116.ENSRNOP00000014354,10116.ENSRNOP00000016613,10116.ENSRNOP00000028944,10116.ENSRNOP00000036680,10116.ENSRNOP00000038651,10116.ENSRNOP00000042371,10116.ENSRNOP00000044296,10116.ENSRNOP00000065222	Tnf,Ptgs2,Il10,Il1b,Ifnb1,Ccl2,Il6,Nr2c2,Casp8,Nfkb1,Tlr3,Ppara,Tnfrsf1a,Actb,Cebpb
GO:2000116	Regulation of cysteine-type endopeptidase activity	6	270	0.93	0.0018	10116.ENSRNOP00000001110,10116.ENSRNOP00000003567,10116.ENSRNOP00000012963,10116.ENSRNOP00000013732,10116.ENSRNOP00000016613,10116.ENSRNOP00000040874	Tnf,Ptgs2,Ripk2,Il6,Casp8,Hmgb1
GO:0030098	Lymphocyte differentiation	6	272	0.93	0.0019	10116.ENSRNOP00000008225,10116.ENSRNOP00000009917,10116.ENSRNOP00000013562,10116.ENSRNOP00000013732,10116.ENSRNOP00000040874,10116.ENSRNOP00000051043	Ifnb1,Ifng,Clec4e,Il6,Hmgb1,Ifna1
GO:0051099	Positive regulation of binding	5	226	0.93	0.0063	10116.ENSRNOP00000006148,10116.ENSRNOP00000009917,10116.ENSRNOP00000011509,10116.ENSRNOP00000012963,10116.ENSRNOP00000040874	Traf6,Ifng,Csf3,Ripk2,Hmgb1
GO:0006109	Regulation of carbohydrate metabolic process	5	229	0.93	0.0066	10116.ENSRNOP00000009917,10116.ENSRNOP00000013732,10116.ENSRNOP00000028944,10116.ENSRNOP00000038651,10116.ENSRNOP00000040874	Ifng,Il6,Nfkb1,Ppara,Hmgb1
GO:0010469	Regulation of signaling receptor activity	4	180	0.93	0.0214	10116.ENSRNOP00000006246,10116.ENSRNOP00000009448,10116.ENSRNOP00000009917,10116.ENSRNOP00000040874	Il10,Ccl2,Ifng,Hmgb1
GO:2001236	Regulation of extrinsic apoptotic signaling pathway	4	182	0.93	0.022	10116.ENSRNOP00000001110,10116.ENSRNOP00000006308,10116.ENSRNOP00000016613,10116.ENSRNOP00000034235	Tnf,Il1b,Casp8,Csf2
GO:1901701	Cellular response to oxygen-containing compound	28	1291	0.92	3.93e-17	10116.ENSRNOP00000001110,10116.ENSRNOP00000002089,10116.ENSRNOP00000002933,10116.ENSRNOP00000003129,10116.ENSRNOP00000003567,10116.ENSRNOP00000003649,10116.ENSRNOP00000006148,10116.ENSRNOP00000006246,10116.ENSRNOP00000006308,10116.ENSRNOP00000008225,10116.ENSRNOP00000009448,10116.ENSRNOP00000009917,10116.ENSRNOP00000010712,10116.ENSRNOP00000012832,10116.ENSRNOP00000012963,10116.ENSRNOP00000013732…	Tnf,Cd80,Tlr6,Cd86,Ptgs2,Cxcl10,Traf6,Il10,Il1b,Ifnb1,Ccl2,Ifng,Fos,Il12a,Ripk2,Il6,Cd180,Il1r1,Cd14,Nfkb1,Csf2,Irak2,Hmgb1,Tnfrsf1a,Hprt1,Actb,Ly96,Cebpb
GO:0002831	Regulation of response to biotic stimulus	8	368	0.92	0.00017	10116.ENSRNOP00000006148,10116.ENSRNOP00000006308,10116.ENSRNOP00000009260,10116.ENSRNOP00000009917,10116.ENSRNOP00000012832,10116.ENSRNOP00000012963,10116.ENSRNOP00000013768,10116.ENSRNOP00000040874	Traf6,Il1b,Tbk1,Ifng,Il12a,Ripk2,Cd180,Hmgb1
GO:0001934	Positive regulation of protein phosphorylation	23	1089	0.91	2.44e-13	10116.ENSRNOP00000001110,10116.ENSRNOP00000002089,10116.ENSRNOP00000002933,10116.ENSRNOP00000003129,10116.ENSRNOP00000003567,10116.ENSRNOP00000006148,10116.ENSRNOP00000006308,10116.ENSRNOP00000007654,10116.ENSRNOP00000008225,10116.ENSRNOP00000008679,10116.ENSRNOP00000009448,10116.ENSRNOP00000009917,10116.ENSRNOP00000011509,10116.ENSRNOP00000012832,10116.ENSRNOP00000012963,10116.ENSRNOP00000013732…	Tnf,Cd80,Tlr6,Cd86,Ptgs2,Traf6,Il1b,Map3k7,Ifnb1,Map2k3,Ccl2,Ifng,Csf3,Il12a,Ripk2,Il6,Map4k4,Il2,Csf2,Tlr3,Hmgb1,Tnfrsf1a,Ifna1
GO:1902533	Positive regulation of intracellular signal transduction	23	1094	0.91	2.62e-13	10116.ENSRNOP00000001110,10116.ENSRNOP00000002933,10116.ENSRNOP00000003129,10116.ENSRNOP00000005620,10116.ENSRNOP00000006148,10116.ENSRNOP00000006308,10116.ENSRNOP00000007654,10116.ENSRNOP00000008679,10116.ENSRNOP00000009260,10116.ENSRNOP00000009319,10116.ENSRNOP00000009448,10116.ENSRNOP00000011509,10116.ENSRNOP00000012963,10116.ENSRNOP00000013732,10116.ENSRNOP00000016613,10116.ENSRNOP00000019180…	Tnf,Tlr6,Cd86,Tlr7,Traf6,Il1b,Map3k7,Map2k3,Tbk1,Peli1,Ccl2,Csf3,Ripk2,Il6,Casp8,Map4k4,Tradd,Cd14,Ube2v1,Tlr3,Hmgb1,Tnfrsf1a,Ube2n
GO:0050778	Positive regulation of immune response	13	623	0.91	3.54e-07	10116.ENSRNOP00000001110,10116.ENSRNOP00000001111,10116.ENSRNOP00000006148,10116.ENSRNOP00000006308,10116.ENSRNOP00000009260,10116.ENSRNOP00000009917,10116.ENSRNOP00000012832,10116.ENSRNOP00000012963,10116.ENSRNOP00000013732,10116.ENSRNOP00000019673,10116.ENSRNOP00000023327,10116.ENSRNOP00000040874,10116.ENSRNOP00000065259	Tnf,Lta,Traf6,Il1b,Tbk1,Ifng,Il12a,Ripk2,Il6,Il1r1,Il2,Hmgb1,Ube2n
GO:0031331	Positive regulation of cellular catabolic process	9	425	0.91	5.58e-05	10116.ENSRNOP00000001110,10116.ENSRNOP00000006308,10116.ENSRNOP00000007654,10116.ENSRNOP00000009260,10116.ENSRNOP00000009917,10116.ENSRNOP00000012963,10116.ENSRNOP00000013732,10116.ENSRNOP00000040874,10116.ENSRNOP00000050605	Tnf,Il1b,Map3k7,Tbk1,Ifng,Ripk2,Il6,Hmgb1,Hspa1a
GO:0051054	Positive regulation of dna metabolic process	6	286	0.91	0.0024	10116.ENSRNOP00000001110,10116.ENSRNOP00000009917,10116.ENSRNOP00000013732,10116.ENSRNOP00000023327,10116.ENSRNOP00000040874,10116.ENSRNOP00000065259	Tnf,Ifng,Il6,Il2,Hmgb1,Ube2n
GO:0031644	Regulation of nervous system process	4	188	0.91	0.0244	10116.ENSRNOP00000001110,10116.ENSRNOP00000006246,10116.ENSRNOP00000009917,10116.ENSRNOP00000013732	Tnf,Il10,Ifng,Il6
GO:1903034	Regulation of response to wounding	4	192	0.91	0.0261	10116.ENSRNOP00000001110,10116.ENSRNOP00000006246,10116.ENSRNOP00000009448,10116.ENSRNOP00000040874	Tnf,Il10,Ccl2,Hmgb1
GO:0043065	Positive regulation of apoptotic process	15	736	0.9	3.38e-08	10116.ENSRNOP00000001110,10116.ENSRNOP00000001111,10116.ENSRNOP00000003567,10116.ENSRNOP00000006246,10116.ENSRNOP00000006308,10116.ENSRNOP00000008225,10116.ENSRNOP00000009448,10116.ENSRNOP00000009917,10116.ENSRNOP00000012832,10116.ENSRNOP00000012963,10116.ENSRNOP00000013732,10116.ENSRNOP00000016613,10116.ENSRNOP00000036680,10116.ENSRNOP00000040874,10116.ENSRNOP00000042371	Tnf,Lta,Ptgs2,Il10,Il1b,Ifnb1,Ccl2,Ifng,Il12a,Ripk2,Il6,Casp8,Tlr3,Hmgb1,Tnfrsf1a
GO:0043410	Positive regulation of mapk cascade	12	579	0.9	1.39e-06	10116.ENSRNOP00000001110,10116.ENSRNOP00000002933,10116.ENSRNOP00000006148,10116.ENSRNOP00000006308,10116.ENSRNOP00000007654,10116.ENSRNOP00000008679,10116.ENSRNOP00000009448,10116.ENSRNOP00000012963,10116.ENSRNOP00000013732,10116.ENSRNOP00000019180,10116.ENSRNOP00000036680,10116.ENSRNOP00000040874	Tnf,Tlr6,Traf6,Il1b,Map3k7,Map2k3,Ccl2,Ripk2,Il6,Map4k4,Tlr3,Hmgb1
GO:0008283	Cell population proliferation	12	583	0.9	1.49e-06	10116.ENSRNOP00000001110,10116.ENSRNOP00000008225,10116.ENSRNOP00000009260,10116.ENSRNOP00000012832,10116.ENSRNOP00000012963,10116.ENSRNOP00000013732,10116.ENSRNOP00000013768,10116.ENSRNOP00000034235,10116.ENSRNOP00000040874,10116.ENSRNOP00000043388,10116.ENSRNOP00000051043,10116.ENSRNOP00000065222	Tnf,Ifnb1,Tbk1,Il12a,Ripk2,Il6,Cd180,Csf2,Hmgb1,Hprt1,Ifna1,Cebpb
GO:0032868	Response to insulin	6	289	0.9	0.0025	10116.ENSRNOP00000006246,10116.ENSRNOP00000009448,10116.ENSRNOP00000013732,10116.ENSRNOP00000038651,10116.ENSRNOP00000040874,10116.ENSRNOP00000043388	Il10,Ccl2,Il6,Ppara,Hmgb1,Hprt1
GO:0043523	Regulation of neuron apoptotic process	6	291	0.9	0.0026	10116.ENSRNOP00000001110,10116.ENSRNOP00000006246,10116.ENSRNOP00000006308,10116.ENSRNOP00000009448,10116.ENSRNOP00000042371,10116.ENSRNOP00000065222	Tnf,Il10,Il1b,Ccl2,Tnfrsf1a,Cebpb
GO:0010506	Regulation of autophagy	6	294	0.9	0.0027	10116.ENSRNOP00000006246,10116.ENSRNOP00000007654,10116.ENSRNOP00000009260,10116.ENSRNOP00000009917,10116.ENSRNOP00000012963,10116.ENSRNOP00000040874	Il10,Map3k7,Tbk1,Ifng,Ripk2,Hmgb1
GO:0010632	Regulation of epithelial cell migration	5	242	0.9	0.0082	10116.ENSRNOP00000001110,10116.ENSRNOP00000003567,10116.ENSRNOP00000008679,10116.ENSRNOP00000009917,10116.ENSRNOP00000040874	Tnf,Ptgs2,Map2k3,Ifng,Hmgb1
GO:0043281	Regulation of cysteine-type endopeptidase activity involved in apoptotic process	5	245	0.9	0.0086	10116.ENSRNOP00000001110,10116.ENSRNOP00000003567,10116.ENSRNOP00000013732,10116.ENSRNOP00000016613,10116.ENSRNOP00000040874	Tnf,Ptgs2,Il6,Casp8,Hmgb1
GO:0046683	Response to organophosphorus	4	193	0.9	0.0266	10116.ENSRNOP00000003567,10116.ENSRNOP00000006308,10116.ENSRNOP00000009448,10116.ENSRNOP00000010712	Ptgs2,Il1b,Ccl2,Fos
GO:0050776	Regulation of immune response	18	889	0.89	6.61e-10	10116.ENSRNOP00000001110,10116.ENSRNOP00000001111,10116.ENSRNOP00000006148,10116.ENSRNOP00000006246,10116.ENSRNOP00000006308,10116.ENSRNOP00000008225,10116.ENSRNOP00000009260,10116.ENSRNOP00000009917,10116.ENSRNOP00000012832,10116.ENSRNOP00000012963,10116.ENSRNOP00000013562,10116.ENSRNOP00000013732,10116.ENSRNOP00000018233,10116.ENSRNOP00000019673,10116.ENSRNOP00000023327,10116.ENSRNOP00000036680…	Tnf,Lta,Traf6,Il10,Il1b,Ifnb1,Tbk1,Ifng,Il12a,Ripk2,Clec4e,Il6,Pglyrp1,Il1r1,Il2,Tlr3,Hmgb1,Ube2n
GO:0032102	Negative regulation of response to external stimulus	8	395	0.89	0.00027	10116.ENSRNOP00000001110,10116.ENSRNOP00000006246,10116.ENSRNOP00000009448,10116.ENSRNOP00000018233,10116.ENSRNOP00000023327,10116.ENSRNOP00000028944,10116.ENSRNOP00000038651,10116.ENSRNOP00000042371	Tnf,Il10,Ccl2,Pglyrp1,Il2,Nfkb1,Ppara,Tnfrsf1a
GO:0071902	Positive regulation of protein serine/threonine kinase activity	7	349	0.89	0.00093	10116.ENSRNOP00000001110,10116.ENSRNOP00000002933,10116.ENSRNOP00000006148,10116.ENSRNOP00000006308,10116.ENSRNOP00000007654,10116.ENSRNOP00000008679,10116.ENSRNOP00000009917	Tnf,Tlr6,Traf6,Il1b,Map3k7,Map2k3,Ifng
GO:0070374	Positive regulation of erk1 and erk2 cascade	5	250	0.89	0.0093	10116.ENSRNOP00000006308,10116.ENSRNOP00000009448,10116.ENSRNOP00000012963,10116.ENSRNOP00000013732,10116.ENSRNOP00000040874	Il1b,Ccl2,Ripk2,Il6,Hmgb1
GO:0050806	Positive regulation of synaptic transmission	4	197	0.89	0.0283	10116.ENSRNOP00000001110,10116.ENSRNOP00000003567,10116.ENSRNOP00000009448,10116.ENSRNOP00000009917	Tnf,Ptgs2,Ccl2,Ifng
GO:0001890	Placenta development	4	201	0.89	0.0301	10116.ENSRNOP00000003567,10116.ENSRNOP00000006246,10116.ENSRNOP00000034235,10116.ENSRNOP00000065222	Ptgs2,Il10,Csf2,Cebpb
GO:0042493	Response to drug	12	616	0.88	2.57e-06	10116.ENSRNOP00000001110,10116.ENSRNOP00000001111,10116.ENSRNOP00000003567,10116.ENSRNOP00000006246,10116.ENSRNOP00000006308,10116.ENSRNOP00000009448,10116.ENSRNOP00000009917,10116.ENSRNOP00000010712,10116.ENSRNOP00000013732,10116.ENSRNOP00000028944,10116.ENSRNOP00000036680,10116.ENSRNOP00000040874	Tnf,Lta,Ptgs2,Il10,Il1b,Ccl2,Ifng,Fos,Il6,Nfkb1,Tlr3,Hmgb1
GO:0080134	Regulation of response to stress	27	1415	0.87	4.53e-15	10116.ENSRNOP00000001110,10116.ENSRNOP00000001111,10116.ENSRNOP00000002933,10116.ENSRNOP00000003567,10116.ENSRNOP00000006148,10116.ENSRNOP00000006246,10116.ENSRNOP00000006308,10116.ENSRNOP00000007654,10116.ENSRNOP00000009260,10116.ENSRNOP00000009448,10116.ENSRNOP00000009917,10116.ENSRNOP00000012832,10116.ENSRNOP00000012963,10116.ENSRNOP00000013025,10116.ENSRNOP00000013732,10116.ENSRNOP00000018233…	Tnf,Lta,Tlr6,Ptgs2,Traf6,Il10,Il1b,Map3k7,Tbk1,Ccl2,Ifng,Il12a,Ripk2,Tlr2,Il6,Pglyrp1,Map4k4,Il1r1,Tradd,Il2,Nfkb1,Tlr3,Ppara,Hmgb1,Tnfrsf1a,Cebpb,Ube2n
GO:0031401	Positive regulation of protein modification process	26	1362	0.87	2.04e-14	10116.ENSRNOP00000001110,10116.ENSRNOP00000002089,10116.ENSRNOP00000002933,10116.ENSRNOP00000003129,10116.ENSRNOP00000003567,10116.ENSRNOP00000006148,10116.ENSRNOP00000006308,10116.ENSRNOP00000007654,10116.ENSRNOP00000008225,10116.ENSRNOP00000008679,10116.ENSRNOP00000009319,10116.ENSRNOP00000009448,10116.ENSRNOP00000009917,10116.ENSRNOP00000011509,10116.ENSRNOP00000012832,10116.ENSRNOP00000012963…	Tnf,Cd80,Tlr6,Cd86,Ptgs2,Traf6,Il1b,Map3k7,Ifnb1,Map2k3,Peli1,Ccl2,Ifng,Csf3,Il12a,Ripk2,Il6,Map4k4,Il2,Csf2,Tlr3,Hmgb1,Tnfrsf1a,Tollip,Ifna1,Ube2n
GO:1901652	Response to peptide	12	622	0.87	2.81e-06	10116.ENSRNOP00000001110,10116.ENSRNOP00000002933,10116.ENSRNOP00000003567,10116.ENSRNOP00000006246,10116.ENSRNOP00000006308,10116.ENSRNOP00000009448,10116.ENSRNOP00000012963,10116.ENSRNOP00000013732,10116.ENSRNOP00000028944,10116.ENSRNOP00000038651,10116.ENSRNOP00000040874,10116.ENSRNOP00000043388	Tnf,Tlr6,Ptgs2,Il10,Il1b,Ccl2,Ripk2,Il6,Nfkb1,Ppara,Hmgb1,Hprt1
GO:0062012	Regulation of small molecule metabolic process	8	412	0.87	0.00035	10116.ENSRNOP00000001110,10116.ENSRNOP00000003567,10116.ENSRNOP00000006308,10116.ENSRNOP00000009917,10116.ENSRNOP00000013732,10116.ENSRNOP00000028944,10116.ENSRNOP00000038651,10116.ENSRNOP00000040874	Tnf,Ptgs2,Il1b,Ifng,Il6,Nfkb1,Ppara,Hmgb1
GO:1903532	Positive regulation of secretion by cell	8	420	0.87	0.0004	10116.ENSRNOP00000001110,10116.ENSRNOP00000006246,10116.ENSRNOP00000006308,10116.ENSRNOP00000009917,10116.ENSRNOP00000013562,10116.ENSRNOP00000013732,10116.ENSRNOP00000023327,10116.ENSRNOP00000023977	Tnf,Il10,Il1b,Ifng,Clec4e,Il6,Il2,Cd14
GO:0043393	Regulation of protein binding	5	258	0.87	0.0105	10116.ENSRNOP00000006246,10116.ENSRNOP00000011509,10116.ENSRNOP00000012963,10116.ENSRNOP00000038651,10116.ENSRNOP00000044296	Il10,Csf3,Ripk2,Ppara,Actb
GO:1903531	Negative regulation of secretion by cell	4	208	0.87	0.0336	10116.ENSRNOP00000006308,10116.ENSRNOP00000012832,10116.ENSRNOP00000013732,10116.ENSRNOP00000042371	Il1b,Il12a,Il6,Tnfrsf1a
GO:0009967	Positive regulation of signal transduction	33	1743	0.86	3.97e-19	10116.ENSRNOP00000001110,10116.ENSRNOP00000002933,10116.ENSRNOP00000003129,10116.ENSRNOP00000004821,10116.ENSRNOP00000005620,10116.ENSRNOP00000006148,10116.ENSRNOP00000006246,10116.ENSRNOP00000006308,10116.ENSRNOP00000007654,10116.ENSRNOP00000008225,10116.ENSRNOP00000008679,10116.ENSRNOP00000009260,10116.ENSRNOP00000009319,10116.ENSRNOP00000009448,10116.ENSRNOP00000009917,10116.ENSRNOP00000011509…	Tnf,Tlr6,Cd86,Tlr5,Tlr7,Traf6,Il10,Il1b,Map3k7,Ifnb1,Map2k3,Tbk1,Peli1,Ccl2,Ifng,Csf3,Il12a,Ripk2,Il6,Cd180,Casp8,Map4k4,Il1r1,Tradd,Il2,Cd14,Nfkb1,Csf2,Ube2v1,Tlr3,Hmgb1,Tnfrsf1a,Ube2n
GO:0002682	Regulation of immune system process	29	1557	0.86	3.54e-16	10116.ENSRNOP00000001110,10116.ENSRNOP00000001111,10116.ENSRNOP00000002089,10116.ENSRNOP00000002933,10116.ENSRNOP00000003129,10116.ENSRNOP00000003649,10116.ENSRNOP00000006148,10116.ENSRNOP00000006246,10116.ENSRNOP00000006308,10116.ENSRNOP00000008225,10116.ENSRNOP00000009260,10116.ENSRNOP00000009319,10116.ENSRNOP00000009448,10116.ENSRNOP00000009917,10116.ENSRNOP00000010712,10116.ENSRNOP00000011509…	Tnf,Lta,Cd80,Tlr6,Cd86,Cxcl10,Traf6,Il10,Il1b,Ifnb1,Tbk1,Peli1,Ccl2,Ifng,Fos,Csf3,Il12a,Ripk2,Clec4e,Il6,Casp8,Pglyrp1,Il1r1,Il2,Csf2,Tlr3,Hmgb1,Cebpb,Ube2n
GO:0008285	Negative regulation of cell population proliferation	14	741	0.86	2.97e-07	10116.ENSRNOP00000001110,10116.ENSRNOP00000001111,10116.ENSRNOP00000002089,10116.ENSRNOP00000003129,10116.ENSRNOP00000003567,10116.ENSRNOP00000006246,10116.ENSRNOP00000006308,10116.ENSRNOP00000009319,10116.ENSRNOP00000009448,10116.ENSRNOP00000009917,10116.ENSRNOP00000012832,10116.ENSRNOP00000013732,10116.ENSRNOP00000023327,10116.ENSRNOP00000065222	Tnf,Lta,Cd80,Cd86,Ptgs2,Il10,Il1b,Peli1,Ccl2,Ifng,Il12a,Il6,Il2,Cebpb
GO:0045860	Positive regulation of protein kinase activity	10	537	0.86	4.49e-05	10116.ENSRNOP00000001110,10116.ENSRNOP00000002933,10116.ENSRNOP00000003129,10116.ENSRNOP00000006148,10116.ENSRNOP00000006308,10116.ENSRNOP00000007654,10116.ENSRNOP00000008679,10116.ENSRNOP00000009917,10116.ENSRNOP00000019180,10116.ENSRNOP00000040874	Tnf,Tlr6,Cd86,Traf6,Il1b,Map3k7,Map2k3,Ifng,Map4k4,Hmgb1
GO:2001234	Negative regulation of apoptotic signaling pathway	5	272	0.85	0.013	10116.ENSRNOP00000001110,10116.ENSRNOP00000003567,10116.ENSRNOP00000006308,10116.ENSRNOP00000007654,10116.ENSRNOP00000034235	Tnf,Ptgs2,Il1b,Map3k7,Csf2
GO:0010647	Positive regulation of cell communication	35	1969	0.84	9.93e-20	10116.ENSRNOP00000001110,10116.ENSRNOP00000002933,10116.ENSRNOP00000003129,10116.ENSRNOP00000003567,10116.ENSRNOP00000004821,10116.ENSRNOP00000005620,10116.ENSRNOP00000006148,10116.ENSRNOP00000006246,10116.ENSRNOP00000006308,10116.ENSRNOP00000007654,10116.ENSRNOP00000008225,10116.ENSRNOP00000008679,10116.ENSRNOP00000009260,10116.ENSRNOP00000009319,10116.ENSRNOP00000009448,10116.ENSRNOP00000009917…	Tnf,Tlr6,Cd86,Ptgs2,Tlr5,Tlr7,Traf6,Il10,Il1b,Map3k7,Ifnb1,Map2k3,Tbk1,Peli1,Ccl2,Ifng,Csf3,Il12a,Ripk2,Clec4e,Il6,Cd180,Casp8,Map4k4,Il1r1,Tradd,Il2,Cd14,Nfkb1,Csf2,Ube2v1,Tlr3,Hmgb1,Tnfrsf1a,Ube2n
GO:0051098	Regulation of binding	8	449	0.84	0.00061	10116.ENSRNOP00000006148,10116.ENSRNOP00000006246,10116.ENSRNOP00000009917,10116.ENSRNOP00000011509,10116.ENSRNOP00000012963,10116.ENSRNOP00000038651,10116.ENSRNOP00000040874,10116.ENSRNOP00000044296	Traf6,Il10,Ifng,Csf3,Ripk2,Ppara,Hmgb1,Actb
GO:1901653	Cellular response to peptide	7	389	0.84	0.0017	10116.ENSRNOP00000001110,10116.ENSRNOP00000002933,10116.ENSRNOP00000009448,10116.ENSRNOP00000012963,10116.ENSRNOP00000013732,10116.ENSRNOP00000028944,10116.ENSRNOP00000043388	Tnf,Tlr6,Ccl2,Ripk2,Il6,Nfkb1,Hprt1
GO:0002253	Activation of immune response	6	338	0.84	0.0052	10116.ENSRNOP00000006148,10116.ENSRNOP00000009260,10116.ENSRNOP00000009917,10116.ENSRNOP00000012963,10116.ENSRNOP00000040874,10116.ENSRNOP00000065259	Traf6,Tbk1,Ifng,Ripk2,Hmgb1,Ube2n
GO:1901700	Response to oxygen-containing compound	36	2048	0.83	3.02e-20	10116.ENSRNOP00000001110,10116.ENSRNOP00000001111,10116.ENSRNOP00000002089,10116.ENSRNOP00000002933,10116.ENSRNOP00000003129,10116.ENSRNOP00000003567,10116.ENSRNOP00000003649,10116.ENSRNOP00000006148,10116.ENSRNOP00000006246,10116.ENSRNOP00000006308,10116.ENSRNOP00000008225,10116.ENSRNOP00000009319,10116.ENSRNOP00000009448,10116.ENSRNOP00000009917,10116.ENSRNOP00000010712,10116.ENSRNOP00000012832…	Tnf,Lta,Cd80,Tlr6,Cd86,Ptgs2,Cxcl10,Traf6,Il10,Il1b,Ifnb1,Peli1,Ccl2,Ifng,Fos,Il12a,Ripk2,Sarm1,Il6,Cd180,Casp8,Il1r1,Il2,Cd14,Nfkb2,Nfkb1,Csf2,Irak2,Ppara,Hmgb1,Tnfrsf1a,Hprt1,Actb,Ly96,Mapk8,Cebpb
GO:0023056	Positive regulation of signaling	35	1976	0.83	1.08e-19	10116.ENSRNOP00000001110,10116.ENSRNOP00000002933,10116.ENSRNOP00000003129,10116.ENSRNOP00000003567,10116.ENSRNOP00000004821,10116.ENSRNOP00000005620,10116.ENSRNOP00000006148,10116.ENSRNOP00000006246,10116.ENSRNOP00000006308,10116.ENSRNOP00000007654,10116.ENSRNOP00000008225,10116.ENSRNOP00000008679,10116.ENSRNOP00000009260,10116.ENSRNOP00000009319,10116.ENSRNOP00000009448,10116.ENSRNOP00000009917…	Tnf,Tlr6,Cd86,Ptgs2,Tlr5,Tlr7,Traf6,Il10,Il1b,Map3k7,Ifnb1,Map2k3,Tbk1,Peli1,Ccl2,Ifng,Csf3,Il12a,Ripk2,Clec4e,Il6,Cd180,Casp8,Map4k4,Il1r1,Tradd,Il2,Cd14,Nfkb1,Csf2,Ube2v1,Tlr3,Hmgb1,Tnfrsf1a,Ube2n
GO:0048534	Hematopoietic or lymphoid organ development	13	738	0.83	2.16e-06	10116.ENSRNOP00000001110,10116.ENSRNOP00000001111,10116.ENSRNOP00000006148,10116.ENSRNOP00000008225,10116.ENSRNOP00000009917,10116.ENSRNOP00000011509,10116.ENSRNOP00000013562,10116.ENSRNOP00000013732,10116.ENSRNOP00000016613,10116.ENSRNOP00000026235,10116.ENSRNOP00000034235,10116.ENSRNOP00000040874,10116.ENSRNOP00000051043	Tnf,Lta,Traf6,Ifnb1,Ifng,Csf3,Clec4e,Il6,Casp8,Nfkb2,Csf2,Hmgb1,Ifna1
GO:0043434	Response to peptide hormone	9	519	0.83	0.00024	10116.ENSRNOP00000003567,10116.ENSRNOP00000006246,10116.ENSRNOP00000006308,10116.ENSRNOP00000009448,10116.ENSRNOP00000013732,10116.ENSRNOP00000028944,10116.ENSRNOP00000038651,10116.ENSRNOP00000040874,10116.ENSRNOP00000043388	Ptgs2,Il10,Il1b,Ccl2,Il6,Nfkb1,Ppara,Hmgb1,Hprt1
GO:0050678	Regulation of epithelial cell proliferation	7	398	0.83	0.0019	10116.ENSRNOP00000001110,10116.ENSRNOP00000006246,10116.ENSRNOP00000009448,10116.ENSRNOP00000009917,10116.ENSRNOP00000012832,10116.ENSRNOP00000013732,10116.ENSRNOP00000040874	Tnf,Il10,Ccl2,Ifng,Il12a,Il6,Hmgb1
GO:0045862	Positive regulation of proteolysis	7	404	0.83	0.002	10116.ENSRNOP00000001110,10116.ENSRNOP00000006308,10116.ENSRNOP00000009917,10116.ENSRNOP00000012963,10116.ENSRNOP00000016613,10116.ENSRNOP00000040874,10116.ENSRNOP00000050605	Tnf,Il1b,Ifng,Ripk2,Casp8,Hmgb1,Hspa1a
GO:0008284	Positive regulation of cell population proliferation	19	1111	0.82	2.38e-09	10116.ENSRNOP00000001110,10116.ENSRNOP00000001111,10116.ENSRNOP00000002089,10116.ENSRNOP00000003129,10116.ENSRNOP00000003567,10116.ENSRNOP00000003649,10116.ENSRNOP00000006148,10116.ENSRNOP00000006246,10116.ENSRNOP00000006308,10116.ENSRNOP00000009319,10116.ENSRNOP00000009448,10116.ENSRNOP00000009917,10116.ENSRNOP00000011509,10116.ENSRNOP00000012832,10116.ENSRNOP00000012963,10116.ENSRNOP00000013732…	Tnf,Lta,Cd80,Cd86,Ptgs2,Cxcl10,Traf6,Il10,Il1b,Peli1,Ccl2,Ifng,Csf3,Il12a,Ripk2,Il6,Il2,Csf2,Hmgb1
GO:0001666	Response to hypoxia	7	407	0.82	0.0021	10116.ENSRNOP00000001110,10116.ENSRNOP00000001111,10116.ENSRNOP00000003567,10116.ENSRNOP00000006308,10116.ENSRNOP00000009448,10116.ENSRNOP00000038651,10116.ENSRNOP00000042371	Tnf,Lta,Ptgs2,Il1b,Ccl2,Ppara,Tnfrsf1a
GO:0007584	Response to nutrient	5	292	0.82	0.0171	10116.ENSRNOP00000001111,10116.ENSRNOP00000003567,10116.ENSRNOP00000003649,10116.ENSRNOP00000006308,10116.ENSRNOP00000009448	Lta,Ptgs2,Cxcl10,Il1b,Ccl2
GO:0071310	Cellular response to organic substance	40	2385	0.81	1.06e-22	10116.ENSRNOP00000001110,10116.ENSRNOP00000002089,10116.ENSRNOP00000002933,10116.ENSRNOP00000003129,10116.ENSRNOP00000003567,10116.ENSRNOP00000003649,10116.ENSRNOP00000006148,10116.ENSRNOP00000006246,10116.ENSRNOP00000006308,10116.ENSRNOP00000007654,10116.ENSRNOP00000008225,10116.ENSRNOP00000008679,10116.ENSRNOP00000009448,10116.ENSRNOP00000009917,10116.ENSRNOP00000010712,10116.ENSRNOP00000011509…	Tnf,Cd80,Tlr6,Cd86,Ptgs2,Cxcl10,Traf6,Il10,Il1b,Map3k7,Ifnb1,Map2k3,Ccl2,Ifng,Fos,Csf3,Il12a,Ripk2,Il6,Cd180,Nr2c2,Casp8,Il1r1,Tradd,ENSRNOP00000021061,Cd14,Nfkb1,Csf2,Irak2,Tlr3,Ppara,Hmgb1,Tnfrsf1a,Hprt1,Actb,Tollip,Hspa1a,Ifna1,Ly96,Cebpb
GO:0006468	Protein phosphorylation	14	844	0.81	1.3e-06	10116.ENSRNOP00000001110,10116.ENSRNOP00000005620,10116.ENSRNOP00000006148,10116.ENSRNOP00000006308,10116.ENSRNOP00000007654,10116.ENSRNOP00000008679,10116.ENSRNOP00000009260,10116.ENSRNOP00000009448,10116.ENSRNOP00000012963,10116.ENSRNOP00000014354,10116.ENSRNOP00000019180,10116.ENSRNOP00000034508,10116.ENSRNOP00000036680,10116.ENSRNOP00000060904	Tnf,Tlr7,Traf6,Il1b,Map3k7,Map2k3,Tbk1,Ccl2,Ripk2,Nr2c2,Map4k4,Irak2,Tlr3,Mapk8
GO:0030335	Positive regulation of cell migration	10	600	0.81	0.00011	10116.ENSRNOP00000003567,10116.ENSRNOP00000003649,10116.ENSRNOP00000006308,10116.ENSRNOP00000008679,10116.ENSRNOP00000009448,10116.ENSRNOP00000009917,10116.ENSRNOP00000012832,10116.ENSRNOP00000019673,10116.ENSRNOP00000020405,10116.ENSRNOP00000040874	Ptgs2,Cxcl10,Il1b,Map2k3,Ccl2,Ifng,Il12a,Il1r1,Tradd,Hmgb1
GO:0043254	Regulation of protein-containing complex assembly	8	479	0.81	0.0009	10116.ENSRNOP00000001110,10116.ENSRNOP00000002933,10116.ENSRNOP00000007654,10116.ENSRNOP00000009917,10116.ENSRNOP00000011509,10116.ENSRNOP00000034235,10116.ENSRNOP00000040874,10116.ENSRNOP00000050605	Tnf,Tlr6,Map3k7,Ifng,Csf3,Csf2,Hmgb1,Hspa1a
GO:1903829	Positive regulation of cellular protein localization	6	355	0.81	0.0064	10116.ENSRNOP00000001110,10116.ENSRNOP00000003567,10116.ENSRNOP00000009448,10116.ENSRNOP00000009917,10116.ENSRNOP00000013732,10116.ENSRNOP00000042371	Tnf,Ptgs2,Ccl2,Ifng,Il6,Tnfrsf1a
GO:0002376	Immune system process	40	2465	0.8	3.46e-22	10116.ENSRNOP00000001110,10116.ENSRNOP00000001111,10116.ENSRNOP00000002089,10116.ENSRNOP00000002933,10116.ENSRNOP00000003129,10116.ENSRNOP00000003649,10116.ENSRNOP00000004821,10116.ENSRNOP00000005620,10116.ENSRNOP00000006148,10116.ENSRNOP00000006246,10116.ENSRNOP00000006308,10116.ENSRNOP00000008225,10116.ENSRNOP00000009260,10116.ENSRNOP00000009448,10116.ENSRNOP00000009917,10116.ENSRNOP00000011509…	Tnf,Lta,Cd80,Tlr6,Cd86,Cxcl10,Tlr5,Tlr7,Traf6,Il10,Il1b,Ifnb1,Tbk1,Ccl2,Ifng,Csf3,Il12a,Ripk2,Tlr2,Clec4e,Sarm1,Il6,Cd180,Casp8,Pglyrp1,Il2,Cd14,Nfkb2,Nfkb1,Csf2,Tlr3,Hmgb1,Hprt1,Tollip,Ifna1,Ly96,Rel,Cebpb,Ube2n,Tlr1
GO:1903530	Regulation of secretion by cell	13	786	0.8	4.2e-06	10116.ENSRNOP00000001110,10116.ENSRNOP00000004821,10116.ENSRNOP00000006148,10116.ENSRNOP00000006246,10116.ENSRNOP00000006308,10116.ENSRNOP00000009917,10116.ENSRNOP00000012832,10116.ENSRNOP00000013025,10116.ENSRNOP00000013562,10116.ENSRNOP00000013732,10116.ENSRNOP00000023327,10116.ENSRNOP00000023977,10116.ENSRNOP00000042371	Tnf,Tlr5,Traf6,Il10,Il1b,Ifng,Il12a,Tlr2,Clec4e,Il6,Il2,Cd14,Tnfrsf1a
GO:0009314	Response to radiation	9	545	0.8	0.00034	10116.ENSRNOP00000001110,10116.ENSRNOP00000003567,10116.ENSRNOP00000003649,10116.ENSRNOP00000006308,10116.ENSRNOP00000009448,10116.ENSRNOP00000010712,10116.ENSRNOP00000012832,10116.ENSRNOP00000019673,10116.ENSRNOP00000060904	Tnf,Ptgs2,Cxcl10,Il1b,Ccl2,Fos,Il12a,Il1r1,Mapk8
GO:0051240	Positive regulation of multicellular organismal process	33	2053	0.79	3.78e-17	10116.ENSRNOP00000001110,10116.ENSRNOP00000001111,10116.ENSRNOP00000002933,10116.ENSRNOP00000003567,10116.ENSRNOP00000004821,10116.ENSRNOP00000005620,10116.ENSRNOP00000006148,10116.ENSRNOP00000006246,10116.ENSRNOP00000006308,10116.ENSRNOP00000008679,10116.ENSRNOP00000009260,10116.ENSRNOP00000009319,10116.ENSRNOP00000009448,10116.ENSRNOP00000009917,10116.ENSRNOP00000010712,10116.ENSRNOP00000011509…	Tnf,Lta,Tlr6,Ptgs2,Tlr5,Tlr7,Traf6,Il10,Il1b,Map2k3,Tbk1,Peli1,Ccl2,Ifng,Fos,Csf3,Il12a,Ripk2,Clec4e,Il6,Nr2c2,Casp8,Il1r1,Tradd,Il2,Cd14,Csf2,Tlr3,Hmgb1,Tnfrsf1a,Ly96,Rel,Cebpb
GO:0001932	Regulation of protein phosphorylation	25	1567	0.79	4.46e-12	10116.ENSRNOP00000001110,10116.ENSRNOP00000002089,10116.ENSRNOP00000002933,10116.ENSRNOP00000003129,10116.ENSRNOP00000003567,10116.ENSRNOP00000005620,10116.ENSRNOP00000006148,10116.ENSRNOP00000006308,10116.ENSRNOP00000007654,10116.ENSRNOP00000008225,10116.ENSRNOP00000008679,10116.ENSRNOP00000009448,10116.ENSRNOP00000009917,10116.ENSRNOP00000011509,10116.ENSRNOP00000012832,10116.ENSRNOP00000012963…	Tnf,Cd80,Tlr6,Cd86,Ptgs2,Tlr7,Traf6,Il1b,Map3k7,Ifnb1,Map2k3,Ccl2,Ifng,Csf3,Il12a,Ripk2,Il6,Map4k4,Il2,Csf2,Tlr3,Hmgb1,Tnfrsf1a,Actb,Ifna1
GO:0014070	Response to organic cyclic compound	21	1313	0.79	6.21e-10	10116.ENSRNOP00000001110,10116.ENSRNOP00000003567,10116.ENSRNOP00000003649,10116.ENSRNOP00000006246,10116.ENSRNOP00000006308,10116.ENSRNOP00000008225,10116.ENSRNOP00000009319,10116.ENSRNOP00000009448,10116.ENSRNOP00000010712,10116.ENSRNOP00000012963,10116.ENSRNOP00000013732,10116.ENSRNOP00000014354,10116.ENSRNOP00000016613,10116.ENSRNOP00000028944,10116.ENSRNOP00000036680,10116.ENSRNOP00000038651…	Tnf,Ptgs2,Cxcl10,Il10,Il1b,Ifnb1,Peli1,Ccl2,Fos,Ripk2,Il6,Nr2c2,Casp8,Nfkb1,Tlr3,Ppara,Hmgb1,Tnfrsf1a,Actb,Ifna1,Cebpb
GO:0048511	Rhythmic process	6	379	0.79	0.0086	10116.ENSRNOP00000001110,10116.ENSRNOP00000026235,10116.ENSRNOP00000038651,10116.ENSRNOP00000040874,10116.ENSRNOP00000044296,10116.ENSRNOP00000060904	Tnf,Nfkb2,Ppara,Hmgb1,Actb,Mapk8
GO:0009605	Response to external stimulus	43	2753	0.78	5.27e-24	10116.ENSRNOP00000001110,10116.ENSRNOP00000001111,10116.ENSRNOP00000002089,10116.ENSRNOP00000002933,10116.ENSRNOP00000003129,10116.ENSRNOP00000003567,10116.ENSRNOP00000003649,10116.ENSRNOP00000004821,10116.ENSRNOP00000005620,10116.ENSRNOP00000006148,10116.ENSRNOP00000006246,10116.ENSRNOP00000006308,10116.ENSRNOP00000008225,10116.ENSRNOP00000009260,10116.ENSRNOP00000009319,10116.ENSRNOP00000009448…	Tnf,Lta,Cd80,Tlr6,Cd86,Ptgs2,Cxcl10,Tlr5,Tlr7,Traf6,Il10,Il1b,Ifnb1,Tbk1,Peli1,Ccl2,Ifng,Fos,Il12a,Ripk2,Tlr2,Clec4e,Sarm1,Il6,Cd180,Casp8,Pglyrp1,Cd14,Nfkb2,Nfkb1,Csf2,Irak2,Tlr3,Ppara,Hmgb1,Tnfrsf1a,Actb,Tollip,Ifna1,Ly96,Rel,Cebpb,Tlr1
GO:0048584	Positive regulation of response to stimulus	38	2438	0.78	4.45e-20	10116.ENSRNOP00000001110,10116.ENSRNOP00000001111,10116.ENSRNOP00000002933,10116.ENSRNOP00000003129,10116.ENSRNOP00000003567,10116.ENSRNOP00000003649,10116.ENSRNOP00000004821,10116.ENSRNOP00000005620,10116.ENSRNOP00000006148,10116.ENSRNOP00000006246,10116.ENSRNOP00000006308,10116.ENSRNOP00000007654,10116.ENSRNOP00000008225,10116.ENSRNOP00000008679,10116.ENSRNOP00000009260,10116.ENSRNOP00000009319…	Tnf,Lta,Tlr6,Cd86,Ptgs2,Cxcl10,Tlr5,Tlr7,Traf6,Il10,Il1b,Map3k7,Ifnb1,Map2k3,Tbk1,Peli1,Ccl2,Ifng,Csf3,Il12a,Ripk2,Tlr2,Il6,Cd180,Casp8,Map4k4,Il1r1,Tradd,Il2,Cd14,Nfkb1,Csf2,Ube2v1,Tlr3,Hmgb1,Tnfrsf1a,Cebpb,Ube2n
GO:0010941	Regulation of cell death	30	1915	0.78	6.56e-15	10116.ENSRNOP00000001110,10116.ENSRNOP00000001111,10116.ENSRNOP00000002933,10116.ENSRNOP00000003567,10116.ENSRNOP00000003649,10116.ENSRNOP00000006148,10116.ENSRNOP00000006246,10116.ENSRNOP00000006308,10116.ENSRNOP00000007654,10116.ENSRNOP00000008225,10116.ENSRNOP00000009319,10116.ENSRNOP00000009448,10116.ENSRNOP00000009917,10116.ENSRNOP00000010712,10116.ENSRNOP00000011509,10116.ENSRNOP00000012832…	Tnf,Lta,Tlr6,Ptgs2,Cxcl10,Traf6,Il10,Il1b,Map3k7,Ifnb1,Peli1,Ccl2,Ifng,Fos,Csf3,Il12a,Ripk2,Sarm1,Il6,Casp8,Kcnh8,Il2,Nfkb1,Csf2,Tlr3,Ppara,Hmgb1,Tnfrsf1a,Rel,Cebpb
GO:0032270	Positive regulation of cellular protein metabolic process	28	1795	0.78	1.31e-13	10116.ENSRNOP00000001110,10116.ENSRNOP00000002089,10116.ENSRNOP00000002933,10116.ENSRNOP00000003129,10116.ENSRNOP00000003567,10116.ENSRNOP00000006148,10116.ENSRNOP00000006308,10116.ENSRNOP00000007654,10116.ENSRNOP00000008225,10116.ENSRNOP00000008679,10116.ENSRNOP00000009319,10116.ENSRNOP00000009448,10116.ENSRNOP00000009917,10116.ENSRNOP00000011509,10116.ENSRNOP00000012832,10116.ENSRNOP00000012963…	Tnf,Cd80,Tlr6,Cd86,Ptgs2,Traf6,Il1b,Map3k7,Ifnb1,Map2k3,Peli1,Ccl2,Ifng,Csf3,Il12a,Ripk2,Il6,Casp8,Map4k4,Il2,Csf2,Tlr3,Hmgb1,Tnfrsf1a,Tollip,Hspa1a,Ifna1,Ube2n
GO:0080135	Regulation of cellular response to stress	12	769	0.78	2.29e-05	10116.ENSRNOP00000001110,10116.ENSRNOP00000002933,10116.ENSRNOP00000003567,10116.ENSRNOP00000006148,10116.ENSRNOP00000006246,10116.ENSRNOP00000006308,10116.ENSRNOP00000007654,10116.ENSRNOP00000012963,10116.ENSRNOP00000019180,10116.ENSRNOP00000036680,10116.ENSRNOP00000040874,10116.ENSRNOP00000065259	Tnf,Tlr6,Ptgs2,Traf6,Il10,Il1b,Map3k7,Ripk2,Map4k4,Tlr3,Hmgb1,Ube2n
GO:0032880	Regulation of protein localization	16	1056	0.77	4.21e-07	10116.ENSRNOP00000001110,10116.ENSRNOP00000003567,10116.ENSRNOP00000004821,10116.ENSRNOP00000006148,10116.ENSRNOP00000006246,10116.ENSRNOP00000006308,10116.ENSRNOP00000009448,10116.ENSRNOP00000009917,10116.ENSRNOP00000012832,10116.ENSRNOP00000013025,10116.ENSRNOP00000013562,10116.ENSRNOP00000013732,10116.ENSRNOP00000023327,10116.ENSRNOP00000023977,10116.ENSRNOP00000042371,10116.ENSRNOP00000044296	Tnf,Ptgs2,Tlr5,Traf6,Il10,Il1b,Ccl2,Ifng,Il12a,Tlr2,Clec4e,Il6,Il2,Cd14,Tnfrsf1a,Actb
GO:0051347	Positive regulation of transferase activity	11	718	0.77	7.74e-05	10116.ENSRNOP00000001110,10116.ENSRNOP00000002933,10116.ENSRNOP00000003129,10116.ENSRNOP00000006148,10116.ENSRNOP00000006308,10116.ENSRNOP00000007654,10116.ENSRNOP00000008679,10116.ENSRNOP00000009917,10116.ENSRNOP00000019180,10116.ENSRNOP00000040874,10116.ENSRNOP00000065259	Tnf,Tlr6,Cd86,Traf6,Il1b,Map3k7,Map2k3,Ifng,Map4k4,Hmgb1,Ube2n
GO:0071900	Regulation of protein serine/threonine kinase activity	8	523	0.77	0.0015	10116.ENSRNOP00000001110,10116.ENSRNOP00000002933,10116.ENSRNOP00000006148,10116.ENSRNOP00000006308,10116.ENSRNOP00000007654,10116.ENSRNOP00000008679,10116.ENSRNOP00000009917,10116.ENSRNOP00000044296	Tnf,Tlr6,Traf6,Il1b,Map3k7,Map2k3,Ifng,Actb
GO:0042325	Regulation of phosphorylation	26	1732	0.76	4.46e-12	10116.ENSRNOP00000001110,10116.ENSRNOP00000002089,10116.ENSRNOP00000002933,10116.ENSRNOP00000003129,10116.ENSRNOP00000003567,10116.ENSRNOP00000005620,10116.ENSRNOP00000006148,10116.ENSRNOP00000006308,10116.ENSRNOP00000007654,10116.ENSRNOP00000008225,10116.ENSRNOP00000008679,10116.ENSRNOP00000009448,10116.ENSRNOP00000009917,10116.ENSRNOP00000011509,10116.ENSRNOP00000012832,10116.ENSRNOP00000012963…	Tnf,Cd80,Tlr6,Cd86,Ptgs2,Tlr7,Traf6,Il1b,Map3k7,Ifnb1,Map2k3,Ccl2,Ifng,Csf3,Il12a,Ripk2,Il6,Map4k4,Il2,Csf2,Tlr3,Ppara,Hmgb1,Tnfrsf1a,Actb,Ifna1
GO:1901698	Response to nitrogen compound	21	1410	0.76	2.1e-09	10116.ENSRNOP00000001110,10116.ENSRNOP00000002933,10116.ENSRNOP00000003567,10116.ENSRNOP00000006246,10116.ENSRNOP00000006308,10116.ENSRNOP00000008225,10116.ENSRNOP00000009319,10116.ENSRNOP00000009448,10116.ENSRNOP00000010712,10116.ENSRNOP00000012963,10116.ENSRNOP00000013732,10116.ENSRNOP00000019673,10116.ENSRNOP00000028944,10116.ENSRNOP00000036680,10116.ENSRNOP00000038651,10116.ENSRNOP00000040874…	Tnf,Tlr6,Ptgs2,Il10,Il1b,Ifnb1,Peli1,Ccl2,Fos,Ripk2,Il6,Il1r1,Nfkb1,Tlr3,Ppara,Hmgb1,Tnfrsf1a,Hprt1,Actb,Ifna1,Cebpb
GO:0045597	Positive regulation of cell differentiation	18	1194	0.76	5.15e-08	10116.ENSRNOP00000001110,10116.ENSRNOP00000001111,10116.ENSRNOP00000003567,10116.ENSRNOP00000006148,10116.ENSRNOP00000006308,10116.ENSRNOP00000009917,10116.ENSRNOP00000010712,10116.ENSRNOP00000011509,10116.ENSRNOP00000012832,10116.ENSRNOP00000012963,10116.ENSRNOP00000013732,10116.ENSRNOP00000014354,10116.ENSRNOP00000016613,10116.ENSRNOP00000019673,10116.ENSRNOP00000023327,10116.ENSRNOP00000034235…	Tnf,Lta,Ptgs2,Traf6,Il1b,Ifng,Fos,Csf3,Il12a,Ripk2,Il6,Nr2c2,Casp8,Il1r1,Il2,Csf2,Hmgb1,Cebpb
GO:0060548	Negative regulation of cell death	18	1205	0.76	5.91e-08	10116.ENSRNOP00000001110,10116.ENSRNOP00000003567,10116.ENSRNOP00000006246,10116.ENSRNOP00000006308,10116.ENSRNOP00000007654,10116.ENSRNOP00000009319,10116.ENSRNOP00000009448,10116.ENSRNOP00000011509,10116.ENSRNOP00000013732,10116.ENSRNOP00000016613,10116.ENSRNOP00000017246,10116.ENSRNOP00000023327,10116.ENSRNOP00000028944,10116.ENSRNOP00000034235,10116.ENSRNOP00000038651,10116.ENSRNOP00000042371…	Tnf,Ptgs2,Il10,Il1b,Map3k7,Peli1,Ccl2,Csf3,Il6,Casp8,Kcnh8,Il2,Nfkb1,Csf2,Ppara,Tnfrsf1a,Rel,Cebpb
GO:1901699	Cellular response to nitrogen compound	12	803	0.76	3.46e-05	10116.ENSRNOP00000001110,10116.ENSRNOP00000002933,10116.ENSRNOP00000003567,10116.ENSRNOP00000008225,10116.ENSRNOP00000009448,10116.ENSRNOP00000012963,10116.ENSRNOP00000013732,10116.ENSRNOP00000028944,10116.ENSRNOP00000036680,10116.ENSRNOP00000043388,10116.ENSRNOP00000044296,10116.ENSRNOP00000065222	Tnf,Tlr6,Ptgs2,Ifnb1,Ccl2,Ripk2,Il6,Nfkb1,Tlr3,Hprt1,Actb,Cebpb
GO:0019216	Regulation of lipid metabolic process	6	406	0.76	0.0119	10116.ENSRNOP00000001110,10116.ENSRNOP00000003567,10116.ENSRNOP00000006308,10116.ENSRNOP00000009917,10116.ENSRNOP00000028944,10116.ENSRNOP00000038651	Tnf,Ptgs2,Il1b,Ifng,Nfkb1,Ppara
GO:0007166	Cell surface receptor signaling pathway	29	1982	0.75	1.6e-13	10116.ENSRNOP00000001110,10116.ENSRNOP00000002089,10116.ENSRNOP00000003129,10116.ENSRNOP00000003649,10116.ENSRNOP00000006148,10116.ENSRNOP00000006308,10116.ENSRNOP00000007654,10116.ENSRNOP00000008225,10116.ENSRNOP00000009319,10116.ENSRNOP00000009448,10116.ENSRNOP00000009917,10116.ENSRNOP00000010712,10116.ENSRNOP00000012832,10116.ENSRNOP00000012963,10116.ENSRNOP00000013562,10116.ENSRNOP00000013732…	Tnf,Cd80,Cd86,Cxcl10,Traf6,Il1b,Map3k7,Ifnb1,Peli1,Ccl2,Ifng,Fos,Il12a,Ripk2,Clec4e,Il6,Casp8,Il1r1,Tradd,ENSRNOP00000021061,Il2,Cd14,Irak2,Tlr3,Tnfrsf1a,Tollip,Ifna1,Ly96,Ube2n
GO:0009628	Response to abiotic stimulus	21	1428	0.75	2.54e-09	10116.ENSRNOP00000001110,10116.ENSRNOP00000001111,10116.ENSRNOP00000003567,10116.ENSRNOP00000003649,10116.ENSRNOP00000005620,10116.ENSRNOP00000006308,10116.ENSRNOP00000009448,10116.ENSRNOP00000010712,10116.ENSRNOP00000012832,10116.ENSRNOP00000013732,10116.ENSRNOP00000016613,10116.ENSRNOP00000019673,10116.ENSRNOP00000023977,10116.ENSRNOP00000028944,10116.ENSRNOP00000036680,10116.ENSRNOP00000038651…	Tnf,Lta,Ptgs2,Cxcl10,Tlr7,Il1b,Ccl2,Fos,Il12a,Il6,Casp8,Il1r1,Cd14,Nfkb1,Tlr3,Ppara,Hmgb1,Tnfrsf1a,Actb,Hspa1a,Mapk8
GO:0045944	Positive regulation of transcription by rna polymerase ii	20	1383	0.75	1.06e-08	10116.ENSRNOP00000001110,10116.ENSRNOP00000006148,10116.ENSRNOP00000006246,10116.ENSRNOP00000006308,10116.ENSRNOP00000008225,10116.ENSRNOP00000009260,10116.ENSRNOP00000009917,10116.ENSRNOP00000010712,10116.ENSRNOP00000011509,10116.ENSRNOP00000013732,10116.ENSRNOP00000014354,10116.ENSRNOP00000023327,10116.ENSRNOP00000026235,10116.ENSRNOP00000028944,10116.ENSRNOP00000036680,10116.ENSRNOP00000038651…	Tnf,Traf6,Il10,Il1b,Ifnb1,Tbk1,Ifng,Fos,Csf3,Il6,Nr2c2,Il2,Nfkb2,Nfkb1,Tlr3,Ppara,Hmgb1,Tnfrsf1a,Rel,Cebpb
GO:0045859	Regulation of protein kinase activity	12	816	0.75	4.04e-05	10116.ENSRNOP00000001110,10116.ENSRNOP00000002933,10116.ENSRNOP00000003129,10116.ENSRNOP00000006148,10116.ENSRNOP00000006308,10116.ENSRNOP00000007654,10116.ENSRNOP00000008679,10116.ENSRNOP00000009917,10116.ENSRNOP00000013732,10116.ENSRNOP00000019180,10116.ENSRNOP00000040874,10116.ENSRNOP00000044296	Tnf,Tlr6,Cd86,Traf6,Il1b,Map3k7,Map2k3,Ifng,Il6,Map4k4,Hmgb1,Actb
GO:2001233	Regulation of apoptotic signaling pathway	7	482	0.75	0.0052	10116.ENSRNOP00000001110,10116.ENSRNOP00000003567,10116.ENSRNOP00000006308,10116.ENSRNOP00000007654,10116.ENSRNOP00000008225,10116.ENSRNOP00000016613,10116.ENSRNOP00000034235	Tnf,Ptgs2,Il1b,Map3k7,Ifnb1,Casp8,Csf2
GO:1901654	Response to ketone	5	347	0.75	0.0329	10116.ENSRNOP00000006308,10116.ENSRNOP00000008225,10116.ENSRNOP00000009448,10116.ENSRNOP00000010712,10116.ENSRNOP00000013732	Il1b,Ifnb1,Ccl2,Fos,Il6
GO:0006950	Response to stress	52	3683	0.74	1.88e-30	10116.ENSRNOP00000001110,10116.ENSRNOP00000001111,10116.ENSRNOP00000002933,10116.ENSRNOP00000003129,10116.ENSRNOP00000003567,10116.ENSRNOP00000003649,10116.ENSRNOP00000004821,10116.ENSRNOP00000005620,10116.ENSRNOP00000006148,10116.ENSRNOP00000006246,10116.ENSRNOP00000006308,10116.ENSRNOP00000007654,10116.ENSRNOP00000008225,10116.ENSRNOP00000008679,10116.ENSRNOP00000009260,10116.ENSRNOP00000009448…	Tnf,Lta,Tlr6,Cd86,Ptgs2,Cxcl10,Tlr5,Tlr7,Traf6,Il10,Il1b,Map3k7,Ifnb1,Map2k3,Tbk1,Ccl2,Ifng,Fos,Nfrkb,Il12a,Ripk2,Tlr2,Clec4e,Sarm1,Il6,Cd180,Nr2c2,Casp8,Pglyrp1,Map4k4,Il1r1,ENSRNOP00000021061,Cd14,Nfkb2,Nfkb1,Csf2,Irak2,Ube2v1,Tlr3,Ppara,Hmgb1,Tnfrsf1a,Actb,Tollip,Hspa1a,Ifna1,Ly96,Mapk8,Rel,Cebpb,Ube2n,Tlr1
GO:0043067	Regulation of programmed cell death	25	1748	0.74	4.08e-11	10116.ENSRNOP00000001110,10116.ENSRNOP00000001111,10116.ENSRNOP00000003567,10116.ENSRNOP00000003649,10116.ENSRNOP00000006148,10116.ENSRNOP00000006246,10116.ENSRNOP00000006308,10116.ENSRNOP00000007654,10116.ENSRNOP00000008225,10116.ENSRNOP00000009319,10116.ENSRNOP00000009448,10116.ENSRNOP00000009917,10116.ENSRNOP00000012832,10116.ENSRNOP00000012963,10116.ENSRNOP00000013639,10116.ENSRNOP00000013732…	Tnf,Lta,Ptgs2,Cxcl10,Traf6,Il10,Il1b,Map3k7,Ifnb1,Peli1,Ccl2,Ifng,Il12a,Ripk2,Sarm1,Il6,Casp8,Kcnh8,Il2,Nfkb1,Csf2,Tlr3,Hmgb1,Tnfrsf1a,Cebpb
GO:0010628	Positive regulation of gene expression	36	2582	0.73	2.95e-17	10116.ENSRNOP00000001110,10116.ENSRNOP00000001111,10116.ENSRNOP00000002933,10116.ENSRNOP00000003567,10116.ENSRNOP00000004821,10116.ENSRNOP00000005620,10116.ENSRNOP00000006148,10116.ENSRNOP00000006246,10116.ENSRNOP00000006308,10116.ENSRNOP00000008225,10116.ENSRNOP00000008679,10116.ENSRNOP00000009260,10116.ENSRNOP00000009319,10116.ENSRNOP00000009448,10116.ENSRNOP00000009917,10116.ENSRNOP00000010712…	Tnf,Lta,Tlr6,Ptgs2,Tlr5,Tlr7,Traf6,Il10,Il1b,Ifnb1,Map2k3,Tbk1,Peli1,Ccl2,Ifng,Fos,Csf3,Il12a,Ripk2,Clec4e,Il6,Nr2c2,Casp8,Il1r1,Il2,Cd14,Nfkb2,Nfkb1,Csf2,Tlr3,Ppara,Hmgb1,Tnfrsf1a,Ly96,Rel,Cebpb
GO:0042981	Regulation of apoptotic process	24	1720	0.73	2.08e-10	10116.ENSRNOP00000001110,10116.ENSRNOP00000001111,10116.ENSRNOP00000003567,10116.ENSRNOP00000003649,10116.ENSRNOP00000006148,10116.ENSRNOP00000006246,10116.ENSRNOP00000006308,10116.ENSRNOP00000007654,10116.ENSRNOP00000008225,10116.ENSRNOP00000009448,10116.ENSRNOP00000009917,10116.ENSRNOP00000012832,10116.ENSRNOP00000012963,10116.ENSRNOP00000013639,10116.ENSRNOP00000013732,10116.ENSRNOP00000016613…	Tnf,Lta,Ptgs2,Cxcl10,Traf6,Il10,Il1b,Map3k7,Ifnb1,Ccl2,Ifng,Il12a,Ripk2,Sarm1,Il6,Casp8,Kcnh8,Il2,Nfkb1,Csf2,Tlr3,Hmgb1,Tnfrsf1a,Cebpb
GO:0043069	Negative regulation of programmed cell death	15	1079	0.73	3.48e-06	10116.ENSRNOP00000001110,10116.ENSRNOP00000003567,10116.ENSRNOP00000006246,10116.ENSRNOP00000006308,10116.ENSRNOP00000007654,10116.ENSRNOP00000009319,10116.ENSRNOP00000009448,10116.ENSRNOP00000013732,10116.ENSRNOP00000016613,10116.ENSRNOP00000017246,10116.ENSRNOP00000023327,10116.ENSRNOP00000028944,10116.ENSRNOP00000034235,10116.ENSRNOP00000042371,10116.ENSRNOP00000065222	Tnf,Ptgs2,Il10,Il1b,Map3k7,Peli1,Ccl2,Il6,Casp8,Kcnh8,Il2,Nfkb1,Csf2,Tnfrsf1a,Cebpb
GO:0043270	Positive regulation of ion transport	5	358	0.73	0.0365	10116.ENSRNOP00000003649,10116.ENSRNOP00000006308,10116.ENSRNOP00000009448,10116.ENSRNOP00000009917,10116.ENSRNOP00000065222	Cxcl10,Il1b,Ccl2,Ifng,Cebpb
GO:0010033	Response to organic substance	48	3512	0.72	6.14e-26	10116.ENSRNOP00000001110,10116.ENSRNOP00000001111,10116.ENSRNOP00000002089,10116.ENSRNOP00000002933,10116.ENSRNOP00000003129,10116.ENSRNOP00000003567,10116.ENSRNOP00000003649,10116.ENSRNOP00000006148,10116.ENSRNOP00000006246,10116.ENSRNOP00000006308,10116.ENSRNOP00000007654,10116.ENSRNOP00000008225,10116.ENSRNOP00000008679,10116.ENSRNOP00000009319,10116.ENSRNOP00000009448,10116.ENSRNOP00000009917…	Tnf,Lta,Cd80,Tlr6,Cd86,Ptgs2,Cxcl10,Traf6,Il10,Il1b,Map3k7,Ifnb1,Map2k3,Peli1,Ccl2,Ifng,Fos,Csf3,Il12a,Ripk2,Tlr2,Sarm1,Il6,Cd180,Nr2c2,Casp8,Il1r1,Tradd,ENSRNOP00000021061,Il2,Cd14,Nfkb2,Nfkb1,Csf2,Irak2,Tlr3,Ppara,Hmgb1,Tnfrsf1a,Hprt1,Actb,Tollip,Hspa1a,Ifna1,Ly96,Rel,Cebpb,Tlr1
GO:0070887	Cellular response to chemical stimulus	41	3000	0.72	3.17e-20	10116.ENSRNOP00000001110,10116.ENSRNOP00000002089,10116.ENSRNOP00000002933,10116.ENSRNOP00000003129,10116.ENSRNOP00000003567,10116.ENSRNOP00000003649,10116.ENSRNOP00000006148,10116.ENSRNOP00000006246,10116.ENSRNOP00000006308,10116.ENSRNOP00000007654,10116.ENSRNOP00000008225,10116.ENSRNOP00000008679,10116.ENSRNOP00000009448,10116.ENSRNOP00000009917,10116.ENSRNOP00000010712,10116.ENSRNOP00000011509…	Tnf,Cd80,Tlr6,Cd86,Ptgs2,Cxcl10,Traf6,Il10,Il1b,Map3k7,Ifnb1,Map2k3,Ccl2,Ifng,Fos,Csf3,Il12a,Ripk2,Il6,Cd180,Nr2c2,Casp8,Il1r1,Tradd,ENSRNOP00000021061,Cd14,Nfkb1,Csf2,Irak2,Tlr3,Ppara,Hmgb1,Tnfrsf1a,Hprt1,Actb,Tollip,Hspa1a,Ifna1,Ly96,Mapk8,Cebpb
GO:0031399	Regulation of protein modification process	28	2048	0.72	3.07e-12	10116.ENSRNOP00000001110,10116.ENSRNOP00000002089,10116.ENSRNOP00000002933,10116.ENSRNOP00000003129,10116.ENSRNOP00000003567,10116.ENSRNOP00000005620,10116.ENSRNOP00000006148,10116.ENSRNOP00000006308,10116.ENSRNOP00000007654,10116.ENSRNOP00000008225,10116.ENSRNOP00000008679,10116.ENSRNOP00000009319,10116.ENSRNOP00000009448,10116.ENSRNOP00000009917,10116.ENSRNOP00000011509,10116.ENSRNOP00000012832…	Tnf,Cd80,Tlr6,Cd86,Ptgs2,Tlr7,Traf6,Il1b,Map3k7,Ifnb1,Map2k3,Peli1,Ccl2,Ifng,Csf3,Il12a,Ripk2,Il6,Map4k4,Il2,Csf2,Tlr3,Hmgb1,Tnfrsf1a,Actb,Tollip,Ifna1,Ube2n
GO:1902531	Regulation of intracellular signal transduction	24	1762	0.72	3.35e-10	10116.ENSRNOP00000001110,10116.ENSRNOP00000002933,10116.ENSRNOP00000003129,10116.ENSRNOP00000003567,10116.ENSRNOP00000005620,10116.ENSRNOP00000006148,10116.ENSRNOP00000006308,10116.ENSRNOP00000007654,10116.ENSRNOP00000008679,10116.ENSRNOP00000009260,10116.ENSRNOP00000009319,10116.ENSRNOP00000009448,10116.ENSRNOP00000011509,10116.ENSRNOP00000012963,10116.ENSRNOP00000013732,10116.ENSRNOP00000016613…	Tnf,Tlr6,Cd86,Ptgs2,Tlr7,Traf6,Il1b,Map3k7,Map2k3,Tbk1,Peli1,Ccl2,Csf3,Ripk2,Il6,Casp8,Map4k4,Tradd,Cd14,Ube2v1,Tlr3,Hmgb1,Tnfrsf1a,Ube2n
GO:0051241	Negative regulation of multicellular organismal process	19	1386	0.72	7.03e-08	10116.ENSRNOP00000001110,10116.ENSRNOP00000002933,10116.ENSRNOP00000003129,10116.ENSRNOP00000003567,10116.ENSRNOP00000003649,10116.ENSRNOP00000006246,10116.ENSRNOP00000006308,10116.ENSRNOP00000008225,10116.ENSRNOP00000009448,10116.ENSRNOP00000009917,10116.ENSRNOP00000012832,10116.ENSRNOP00000013732,10116.ENSRNOP00000018233,10116.ENSRNOP00000023327,10116.ENSRNOP00000028944,10116.ENSRNOP00000038651…	Tnf,Tlr6,Cd86,Ptgs2,Cxcl10,Il10,Il1b,Ifnb1,Ccl2,Ifng,Il12a,Il6,Pglyrp1,Il2,Nfkb1,Ppara,Hmgb1,Tnfrsf1a,Rel
GO:0071417	Cellular response to organonitrogen compound	10	730	0.72	0.00051	10116.ENSRNOP00000001110,10116.ENSRNOP00000002933,10116.ENSRNOP00000003567,10116.ENSRNOP00000009448,10116.ENSRNOP00000012963,10116.ENSRNOP00000013732,10116.ENSRNOP00000028944,10116.ENSRNOP00000043388,10116.ENSRNOP00000044296,10116.ENSRNOP00000065222	Tnf,Tlr6,Ptgs2,Ccl2,Ripk2,Il6,Nfkb1,Hprt1,Actb,Cebpb
GO:0044057	Regulation of system process	9	659	0.72	0.0013	10116.ENSRNOP00000001110,10116.ENSRNOP00000003567,10116.ENSRNOP00000006246,10116.ENSRNOP00000006308,10116.ENSRNOP00000009917,10116.ENSRNOP00000013732,10116.ENSRNOP00000023327,10116.ENSRNOP00000038651,10116.ENSRNOP00000042371	Tnf,Ptgs2,Il10,Il1b,Ifng,Il6,Il2,Ppara,Tnfrsf1a
GO:0070848	Response to growth factor	8	593	0.72	0.0032	10116.ENSRNOP00000006246,10116.ENSRNOP00000007654,10116.ENSRNOP00000008679,10116.ENSRNOP00000009448,10116.ENSRNOP00000010712,10116.ENSRNOP00000013732,10116.ENSRNOP00000019673,10116.ENSRNOP00000028944	Il10,Map3k7,Map2k3,Ccl2,Fos,Il6,Il1r1,Nfkb1
GO:0051094	Positive regulation of developmental process	22	1647	0.71	4.47e-09	10116.ENSRNOP00000001110,10116.ENSRNOP00000001111,10116.ENSRNOP00000003567,10116.ENSRNOP00000006148,10116.ENSRNOP00000006246,10116.ENSRNOP00000006308,10116.ENSRNOP00000009917,10116.ENSRNOP00000010712,10116.ENSRNOP00000011509,10116.ENSRNOP00000012832,10116.ENSRNOP00000012963,10116.ENSRNOP00000013732,10116.ENSRNOP00000014354,10116.ENSRNOP00000016613,10116.ENSRNOP00000019673,10116.ENSRNOP00000020405…	Tnf,Lta,Ptgs2,Traf6,Il10,Il1b,Ifng,Fos,Csf3,Il12a,Ripk2,Il6,Nr2c2,Casp8,Il1r1,Tradd,Il2,Csf2,Tlr3,Hmgb1,Tnfrsf1a,Cebpb
GO:0006915	Apoptotic process	13	1007	0.7	5.42e-05	10116.ENSRNOP00000001110,10116.ENSRNOP00000006308,10116.ENSRNOP00000007654,10116.ENSRNOP00000009917,10116.ENSRNOP00000012832,10116.ENSRNOP00000012963,10116.ENSRNOP00000013732,10116.ENSRNOP00000016613,10116.ENSRNOP00000020405,10116.ENSRNOP00000023327,10116.ENSRNOP00000036680,10116.ENSRNOP00000042371,10116.ENSRNOP00000065222	Tnf,Il1b,Map3k7,Ifng,Il12a,Ripk2,Il6,Casp8,Tradd,Il2,Tlr3,Tnfrsf1a,Cebpb
GO:0010035	Response to inorganic substance	10	775	0.7	0.0008	10116.ENSRNOP00000003567,10116.ENSRNOP00000006308,10116.ENSRNOP00000010712,10116.ENSRNOP00000013732,10116.ENSRNOP00000016613,10116.ENSRNOP00000019673,10116.ENSRNOP00000023977,10116.ENSRNOP00000028944,10116.ENSRNOP00000034235,10116.ENSRNOP00000060904	Ptgs2,Il1b,Fos,Il6,Casp8,Il1r1,Cd14,Nfkb1,Csf2,Mapk8
GO:0009611	Response to wounding	6	460	0.7	0.0207	10116.ENSRNOP00000006308,10116.ENSRNOP00000009448,10116.ENSRNOP00000013639,10116.ENSRNOP00000013732,10116.ENSRNOP00000038651,10116.ENSRNOP00000042371	Il1b,Ccl2,Sarm1,Il6,Ppara,Tnfrsf1a
GO:0007568	Aging	6	463	0.7	0.0213	10116.ENSRNOP00000003567,10116.ENSRNOP00000006246,10116.ENSRNOP00000009448,10116.ENSRNOP00000010712,10116.ENSRNOP00000013732,10116.ENSRNOP00000026235	Ptgs2,Il10,Ccl2,Fos,Il6,Nfkb2
GO:0000122	Negative regulation of transcription by rna polymerase ii	12	954	0.69	0.00017	10116.ENSRNOP00000001110,10116.ENSRNOP00000006148,10116.ENSRNOP00000006308,10116.ENSRNOP00000009917,10116.ENSRNOP00000014354,10116.ENSRNOP00000026235,10116.ENSRNOP00000028944,10116.ENSRNOP00000038651,10116.ENSRNOP00000040874,10116.ENSRNOP00000060904,10116.ENSRNOP00000061550,10116.ENSRNOP00000065222	Tnf,Traf6,Il1b,Ifng,Nr2c2,Nfkb2,Nfkb1,Ppara,Hmgb1,Mapk8,Rel,Cebpb
GO:0032870	Cellular response to hormone stimulus	8	629	0.69	0.0046	10116.ENSRNOP00000008225,10116.ENSRNOP00000009448,10116.ENSRNOP00000010712,10116.ENSRNOP00000013732,10116.ENSRNOP00000014354,10116.ENSRNOP00000028944,10116.ENSRNOP00000038651,10116.ENSRNOP00000043388	Ifnb1,Ccl2,Fos,Il6,Nr2c2,Nfkb1,Ppara,Hprt1
GO:0050769	Positive regulation of neurogenesis	8	633	0.69	0.0047	10116.ENSRNOP00000001110,10116.ENSRNOP00000001111,10116.ENSRNOP00000006308,10116.ENSRNOP00000009917,10116.ENSRNOP00000013732,10116.ENSRNOP00000019673,10116.ENSRNOP00000023327,10116.ENSRNOP00000040874	Tnf,Lta,Il1b,Ifng,Il6,Il1r1,Il2,Hmgb1
GO:0051051	Negative regulation of transport	7	546	0.69	0.0097	10116.ENSRNOP00000001110,10116.ENSRNOP00000003567,10116.ENSRNOP00000006308,10116.ENSRNOP00000012832,10116.ENSRNOP00000013732,10116.ENSRNOP00000040874,10116.ENSRNOP00000042371	Tnf,Ptgs2,Il1b,Il12a,Il6,Hmgb1,Tnfrsf1a
GO:0071363	Cellular response to growth factor stimulus	7	553	0.69	0.0104	10116.ENSRNOP00000006246,10116.ENSRNOP00000007654,10116.ENSRNOP00000008679,10116.ENSRNOP00000009448,10116.ENSRNOP00000010712,10116.ENSRNOP00000013732,10116.ENSRNOP00000028944	Il10,Map3k7,Map2k3,Ccl2,Fos,Il6,Nfkb1
GO:2000026	Regulation of multicellular organismal development	29	2319	0.68	7.39e-12	10116.ENSRNOP00000001110,10116.ENSRNOP00000001111,10116.ENSRNOP00000003129,10116.ENSRNOP00000003567,10116.ENSRNOP00000003649,10116.ENSRNOP00000006148,10116.ENSRNOP00000006246,10116.ENSRNOP00000006308,10116.ENSRNOP00000008225,10116.ENSRNOP00000009448,10116.ENSRNOP00000009917,10116.ENSRNOP00000010712,10116.ENSRNOP00000011509,10116.ENSRNOP00000012832,10116.ENSRNOP00000012963,10116.ENSRNOP00000013639…	Tnf,Lta,Cd86,Ptgs2,Cxcl10,Traf6,Il10,Il1b,Ifnb1,Ccl2,Ifng,Fos,Csf3,Il12a,Ripk2,Sarm1,Il6,Nr2c2,Casp8,Pglyrp1,Il1r1,Tradd,Il2,Csf2,Tlr3,Ppara,Hmgb1,Tnfrsf1a,Cebpb
GO:0035556	Intracellular signal transduction	19	1548	0.68	3.64e-07	10116.ENSRNOP00000001110,10116.ENSRNOP00000003649,10116.ENSRNOP00000005620,10116.ENSRNOP00000006148,10116.ENSRNOP00000006308,10116.ENSRNOP00000007654,10116.ENSRNOP00000008679,10116.ENSRNOP00000009448,10116.ENSRNOP00000012963,10116.ENSRNOP00000014354,10116.ENSRNOP00000019180,10116.ENSRNOP00000026235,10116.ENSRNOP00000028944,10116.ENSRNOP00000034508,10116.ENSRNOP00000036680,10116.ENSRNOP00000042371…	Tnf,Cxcl10,Tlr7,Traf6,Il1b,Map3k7,Map2k3,Ccl2,Ripk2,Nr2c2,Map4k4,Nfkb2,Nfkb1,Irak2,Tlr3,Tnfrsf1a,Mapk8,Rel,Cebpb
GO:0043066	Negative regulation of apoptotic process	13	1057	0.68	9.05e-05	10116.ENSRNOP00000001110,10116.ENSRNOP00000003567,10116.ENSRNOP00000006246,10116.ENSRNOP00000006308,10116.ENSRNOP00000007654,10116.ENSRNOP00000009448,10116.ENSRNOP00000013732,10116.ENSRNOP00000017246,10116.ENSRNOP00000023327,10116.ENSRNOP00000028944,10116.ENSRNOP00000034235,10116.ENSRNOP00000042371,10116.ENSRNOP00000065222	Tnf,Ptgs2,Il10,Il1b,Map3k7,Ccl2,Il6,Kcnh8,Il2,Nfkb1,Csf2,Tnfrsf1a,Cebpb
GO:0006979	Response to oxidative stress	6	484	0.68	0.0258	10116.ENSRNOP00000003567,10116.ENSRNOP00000006308,10116.ENSRNOP00000010712,10116.ENSRNOP00000013732,10116.ENSRNOP00000019673,10116.ENSRNOP00000028944	Ptgs2,Il1b,Fos,Il6,Il1r1,Nfkb1
GO:0051239	Regulation of multicellular organismal process	42	3488	0.67	4.86e-19	10116.ENSRNOP00000001110,10116.ENSRNOP00000001111,10116.ENSRNOP00000002933,10116.ENSRNOP00000003129,10116.ENSRNOP00000003567,10116.ENSRNOP00000003649,10116.ENSRNOP00000004821,10116.ENSRNOP00000005620,10116.ENSRNOP00000006148,10116.ENSRNOP00000006246,10116.ENSRNOP00000006308,10116.ENSRNOP00000008225,10116.ENSRNOP00000008679,10116.ENSRNOP00000009260,10116.ENSRNOP00000009319,10116.ENSRNOP00000009448…	Tnf,Lta,Tlr6,Cd86,Ptgs2,Cxcl10,Tlr5,Tlr7,Traf6,Il10,Il1b,Ifnb1,Map2k3,Tbk1,Peli1,Ccl2,Ifng,Fos,Csf3,Il12a,Ripk2,Tlr2,Clec4e,Sarm1,Il6,Nr2c2,Casp8,Pglyrp1,Il1r1,Tradd,Il2,Cd14,Nfkb1,Csf2,Tlr3,Ppara,Hmgb1,Tnfrsf1a,Ly96,Rel,Cebpb,Tlr1
GO:0045893	Positive regulation of transcription, dna-templated	21	1724	0.67	6.04e-08	10116.ENSRNOP00000001110,10116.ENSRNOP00000006148,10116.ENSRNOP00000006246,10116.ENSRNOP00000006308,10116.ENSRNOP00000008225,10116.ENSRNOP00000008679,10116.ENSRNOP00000009260,10116.ENSRNOP00000009917,10116.ENSRNOP00000010712,10116.ENSRNOP00000011509,10116.ENSRNOP00000013732,10116.ENSRNOP00000014354,10116.ENSRNOP00000023327,10116.ENSRNOP00000026235,10116.ENSRNOP00000028944,10116.ENSRNOP00000036680…	Tnf,Traf6,Il10,Il1b,Ifnb1,Map2k3,Tbk1,Ifng,Fos,Csf3,Il6,Nr2c2,Il2,Nfkb2,Nfkb1,Tlr3,Ppara,Hmgb1,Tnfrsf1a,Rel,Cebpb
GO:0033554	Cellular response to stress	21	1743	0.67	7.15e-08	10116.ENSRNOP00000001110,10116.ENSRNOP00000003567,10116.ENSRNOP00000003649,10116.ENSRNOP00000006148,10116.ENSRNOP00000007654,10116.ENSRNOP00000008679,10116.ENSRNOP00000009917,10116.ENSRNOP00000010712,10116.ENSRNOP00000011223,10116.ENSRNOP00000013732,10116.ENSRNOP00000014354,10116.ENSRNOP00000019180,10116.ENSRNOP00000021061,10116.ENSRNOP00000036667,10116.ENSRNOP00000038651,10116.ENSRNOP00000040874…	Tnf,Ptgs2,Cxcl10,Traf6,Map3k7,Map2k3,Ifng,Fos,Nfrkb,Il6,Nr2c2,Map4k4,ENSRNOP00000021061,Ube2v1,Ppara,Hmgb1,Tnfrsf1a,Hspa1a,Mapk8,Cebpb,Ube2n
GO:0010243	Response to organonitrogen compound	16	1313	0.67	6.7e-06	10116.ENSRNOP00000001110,10116.ENSRNOP00000002933,10116.ENSRNOP00000003567,10116.ENSRNOP00000006246,10116.ENSRNOP00000006308,10116.ENSRNOP00000009448,10116.ENSRNOP00000010712,10116.ENSRNOP00000012963,10116.ENSRNOP00000013732,10116.ENSRNOP00000028944,10116.ENSRNOP00000038651,10116.ENSRNOP00000040874,10116.ENSRNOP00000042371,10116.ENSRNOP00000043388,10116.ENSRNOP00000044296,10116.ENSRNOP00000065222	Tnf,Tlr6,Ptgs2,Il10,Il1b,Ccl2,Fos,Ripk2,Il6,Nfkb1,Ppara,Hmgb1,Tnfrsf1a,Hprt1,Actb,Cebpb
GO:0051338	Regulation of transferase activity	13	1081	0.67	0.00011	10116.ENSRNOP00000001110,10116.ENSRNOP00000002933,10116.ENSRNOP00000003129,10116.ENSRNOP00000006148,10116.ENSRNOP00000006308,10116.ENSRNOP00000007654,10116.ENSRNOP00000008679,10116.ENSRNOP00000009917,10116.ENSRNOP00000013732,10116.ENSRNOP00000019180,10116.ENSRNOP00000040874,10116.ENSRNOP00000044296,10116.ENSRNOP00000065259	Tnf,Tlr6,Cd86,Traf6,Il1b,Map3k7,Map2k3,Ifng,Il6,Map4k4,Hmgb1,Actb,Ube2n
GO:0030334	Regulation of cell migration	12	982	0.67	0.00023	10116.ENSRNOP00000001110,10116.ENSRNOP00000003567,10116.ENSRNOP00000003649,10116.ENSRNOP00000006308,10116.ENSRNOP00000008679,10116.ENSRNOP00000009448,10116.ENSRNOP00000009917,10116.ENSRNOP00000012832,10116.ENSRNOP00000019180,10116.ENSRNOP00000019673,10116.ENSRNOP00000020405,10116.ENSRNOP00000040874	Tnf,Ptgs2,Cxcl10,Il1b,Map2k3,Ccl2,Ifng,Il12a,Map4k4,Il1r1,Tradd,Hmgb1
GO:0007346	Regulation of mitotic cell cycle	7	584	0.67	0.0138	10116.ENSRNOP00000001110,10116.ENSRNOP00000006308,10116.ENSRNOP00000008679,10116.ENSRNOP00000009448,10116.ENSRNOP00000019180,10116.ENSRNOP00000040874,10116.ENSRNOP00000050605	Tnf,Il1b,Map2k3,Ccl2,Map4k4,Hmgb1,Hspa1a
GO:0009966	Regulation of signal transduction	37	3130	0.66	1.26e-15	10116.ENSRNOP00000001110,10116.ENSRNOP00000002933,10116.ENSRNOP00000003129,10116.ENSRNOP00000003567,10116.ENSRNOP00000004821,10116.ENSRNOP00000005620,10116.ENSRNOP00000006148,10116.ENSRNOP00000006246,10116.ENSRNOP00000006308,10116.ENSRNOP00000007654,10116.ENSRNOP00000008225,10116.ENSRNOP00000008679,10116.ENSRNOP00000009260,10116.ENSRNOP00000009319,10116.ENSRNOP00000009448,10116.ENSRNOP00000009917…	Tnf,Tlr6,Cd86,Ptgs2,Tlr5,Tlr7,Traf6,Il10,Il1b,Map3k7,Ifnb1,Map2k3,Tbk1,Peli1,Ccl2,Ifng,Csf3,Il12a,Ripk2,Sarm1,Il6,Cd180,Casp8,Map4k4,Il1r1,Tradd,Il2,Cd14,Nfkb1,Csf2,Irak2,Ube2v1,Tlr3,Hmgb1,Tnfrsf1a,Ifna1,Ube2n
GO:0045595	Regulation of cell differentiation	24	2037	0.66	5.54e-09	10116.ENSRNOP00000001110,10116.ENSRNOP00000001111,10116.ENSRNOP00000003567,10116.ENSRNOP00000003649,10116.ENSRNOP00000006148,10116.ENSRNOP00000006308,10116.ENSRNOP00000008225,10116.ENSRNOP00000009917,10116.ENSRNOP00000010712,10116.ENSRNOP00000011509,10116.ENSRNOP00000012832,10116.ENSRNOP00000012963,10116.ENSRNOP00000013639,10116.ENSRNOP00000013732,10116.ENSRNOP00000014354,10116.ENSRNOP00000016613…	Tnf,Lta,Ptgs2,Cxcl10,Traf6,Il1b,Ifnb1,Ifng,Fos,Csf3,Il12a,Ripk2,Sarm1,Il6,Nr2c2,Casp8,Pglyrp1,Il1r1,Il2,Csf2,Ppara,Hmgb1,Tnfrsf1a,Cebpb
GO:0009725	Response to hormone	13	1105	0.66	0.00014	10116.ENSRNOP00000001110,10116.ENSRNOP00000003567,10116.ENSRNOP00000006246,10116.ENSRNOP00000006308,10116.ENSRNOP00000008225,10116.ENSRNOP00000009448,10116.ENSRNOP00000010712,10116.ENSRNOP00000013732,10116.ENSRNOP00000014354,10116.ENSRNOP00000028944,10116.ENSRNOP00000038651,10116.ENSRNOP00000040874,10116.ENSRNOP00000043388	Tnf,Ptgs2,Il10,Il1b,Ifnb1,Ccl2,Fos,Il6,Nr2c2,Nfkb1,Ppara,Hmgb1,Hprt1
GO:0031329	Regulation of cellular catabolic process	10	853	0.66	0.0016	10116.ENSRNOP00000001110,10116.ENSRNOP00000006246,10116.ENSRNOP00000006308,10116.ENSRNOP00000007654,10116.ENSRNOP00000009260,10116.ENSRNOP00000009917,10116.ENSRNOP00000012963,10116.ENSRNOP00000013732,10116.ENSRNOP00000040874,10116.ENSRNOP00000050605	Tnf,Il10,Il1b,Map3k7,Tbk1,Ifng,Ripk2,Il6,Hmgb1,Hspa1a
GO:0016310	Phosphorylation	15	1284	0.65	2.71e-05	10116.ENSRNOP00000001110,10116.ENSRNOP00000005620,10116.ENSRNOP00000006148,10116.ENSRNOP00000006308,10116.ENSRNOP00000007654,10116.ENSRNOP00000008679,10116.ENSRNOP00000009260,10116.ENSRNOP00000009448,10116.ENSRNOP00000012963,10116.ENSRNOP00000014354,10116.ENSRNOP00000019180,10116.ENSRNOP00000034508,10116.ENSRNOP00000036680,10116.ENSRNOP00000049498,10116.ENSRNOP00000060904	Tnf,Tlr7,Traf6,Il1b,Map3k7,Map2k3,Tbk1,Ccl2,Ripk2,Nr2c2,Map4k4,Irak2,Tlr3,Tollip,Mapk8
GO:0051050	Positive regulation of transport	13	1122	0.65	0.00016	10116.ENSRNOP00000001110,10116.ENSRNOP00000003567,10116.ENSRNOP00000003649,10116.ENSRNOP00000006246,10116.ENSRNOP00000006308,10116.ENSRNOP00000009448,10116.ENSRNOP00000009917,10116.ENSRNOP00000013562,10116.ENSRNOP00000013732,10116.ENSRNOP00000023327,10116.ENSRNOP00000023977,10116.ENSRNOP00000042371,10116.ENSRNOP00000065222	Tnf,Ptgs2,Cxcl10,Il10,Il1b,Ccl2,Ifng,Clec4e,Il6,Il2,Cd14,Tnfrsf1a,Cebpb
GO:0051093	Negative regulation of developmental process	13	1133	0.65	0.00018	10116.ENSRNOP00000001110,10116.ENSRNOP00000003129,10116.ENSRNOP00000003649,10116.ENSRNOP00000006308,10116.ENSRNOP00000008225,10116.ENSRNOP00000009448,10116.ENSRNOP00000009917,10116.ENSRNOP00000012832,10116.ENSRNOP00000013732,10116.ENSRNOP00000018233,10116.ENSRNOP00000023327,10116.ENSRNOP00000038651,10116.ENSRNOP00000040874	Tnf,Cd86,Cxcl10,Il1b,Ifnb1,Ccl2,Ifng,Il12a,Il6,Pglyrp1,Il2,Ppara,Hmgb1
GO:0030162	Regulation of proteolysis	10	868	0.65	0.0018	10116.ENSRNOP00000001110,10116.ENSRNOP00000003567,10116.ENSRNOP00000006246,10116.ENSRNOP00000006308,10116.ENSRNOP00000009917,10116.ENSRNOP00000012963,10116.ENSRNOP00000013732,10116.ENSRNOP00000016613,10116.ENSRNOP00000040874,10116.ENSRNOP00000050605	Tnf,Ptgs2,Il10,Il1b,Ifng,Ripk2,Il6,Casp8,Hmgb1,Hspa1a
GO:0042326	Negative regulation of phosphorylation	6	514	0.65	0.0336	10116.ENSRNOP00000001110,10116.ENSRNOP00000006308,10116.ENSRNOP00000009917,10116.ENSRNOP00000013732,10116.ENSRNOP00000023327,10116.ENSRNOP00000038651	Tnf,Il1b,Ifng,Il6,Il2,Ppara
GO:0010038	Response to metal ion	6	516	0.65	0.0339	10116.ENSRNOP00000003567,10116.ENSRNOP00000010712,10116.ENSRNOP00000013732,10116.ENSRNOP00000016613,10116.ENSRNOP00000023977,10116.ENSRNOP00000028944	Ptgs2,Fos,Il6,Casp8,Cd14,Nfkb1
GO:0010604	Positive regulation of macromolecule metabolic process	44	3927	0.64	3.23e-19	10116.ENSRNOP00000001110,10116.ENSRNOP00000001111,10116.ENSRNOP00000002089,10116.ENSRNOP00000002933,10116.ENSRNOP00000003129,10116.ENSRNOP00000003567,10116.ENSRNOP00000004821,10116.ENSRNOP00000005620,10116.ENSRNOP00000006148,10116.ENSRNOP00000006246,10116.ENSRNOP00000006308,10116.ENSRNOP00000007654,10116.ENSRNOP00000008225,10116.ENSRNOP00000008679,10116.ENSRNOP00000009260,10116.ENSRNOP00000009319…	Tnf,Lta,Cd80,Tlr6,Cd86,Ptgs2,Tlr5,Tlr7,Traf6,Il10,Il1b,Map3k7,Ifnb1,Map2k3,Tbk1,Peli1,Ccl2,Ifng,Fos,Csf3,Il12a,Ripk2,Clec4e,Il6,Nr2c2,Casp8,Map4k4,Il1r1,Il2,Cd14,Nfkb2,Nfkb1,Csf2,Tlr3,Ppara,Hmgb1,Tnfrsf1a,Tollip,Hspa1a,Ifna1,Ly96,Rel,Cebpb,Ube2n
GO:0071495	Cellular response to endogenous stimulus	15	1338	0.64	4.38e-05	10116.ENSRNOP00000001110,10116.ENSRNOP00000002933,10116.ENSRNOP00000003567,10116.ENSRNOP00000007654,10116.ENSRNOP00000008225,10116.ENSRNOP00000009448,10116.ENSRNOP00000010712,10116.ENSRNOP00000012963,10116.ENSRNOP00000013732,10116.ENSRNOP00000014354,10116.ENSRNOP00000028944,10116.ENSRNOP00000038651,10116.ENSRNOP00000043388,10116.ENSRNOP00000044296,10116.ENSRNOP00000065222	Tnf,Tlr6,Ptgs2,Map3k7,Ifnb1,Ccl2,Fos,Ripk2,Il6,Nr2c2,Nfkb1,Ppara,Hprt1,Actb,Cebpb
GO:1903827	Regulation of cellular protein localization	7	623	0.64	0.0192	10116.ENSRNOP00000001110,10116.ENSRNOP00000003567,10116.ENSRNOP00000009448,10116.ENSRNOP00000009917,10116.ENSRNOP00000013732,10116.ENSRNOP00000042371,10116.ENSRNOP00000044296	Tnf,Ptgs2,Ccl2,Ifng,Il6,Tnfrsf1a,Actb
GO:0010646	Regulation of cell communication	40	3618	0.63	1.79e-16	10116.ENSRNOP00000001110,10116.ENSRNOP00000002933,10116.ENSRNOP00000003129,10116.ENSRNOP00000003567,10116.ENSRNOP00000004821,10116.ENSRNOP00000005620,10116.ENSRNOP00000006148,10116.ENSRNOP00000006246,10116.ENSRNOP00000006308,10116.ENSRNOP00000007654,10116.ENSRNOP00000008225,10116.ENSRNOP00000008679,10116.ENSRNOP00000009260,10116.ENSRNOP00000009319,10116.ENSRNOP00000009448,10116.ENSRNOP00000009917…	Tnf,Tlr6,Cd86,Ptgs2,Tlr5,Tlr7,Traf6,Il10,Il1b,Map3k7,Ifnb1,Map2k3,Tbk1,Peli1,Ccl2,Ifng,Csf3,Il12a,Ripk2,Tlr2,Clec4e,Sarm1,Il6,Cd180,Casp8,Map4k4,Il1r1,Tradd,Il2,Cd14,Nfkb1,Csf2,Irak2,Ube2v1,Tlr3,Hmgb1,Tnfrsf1a,Ifna1,Ube2n,Tlr1
GO:0023051	Regulation of signaling	40	3633	0.63	2.04e-16	10116.ENSRNOP00000001110,10116.ENSRNOP00000002933,10116.ENSRNOP00000003129,10116.ENSRNOP00000003567,10116.ENSRNOP00000004821,10116.ENSRNOP00000005620,10116.ENSRNOP00000006148,10116.ENSRNOP00000006246,10116.ENSRNOP00000006308,10116.ENSRNOP00000007654,10116.ENSRNOP00000008225,10116.ENSRNOP00000008679,10116.ENSRNOP00000009260,10116.ENSRNOP00000009319,10116.ENSRNOP00000009448,10116.ENSRNOP00000009917…	Tnf,Tlr6,Cd86,Ptgs2,Tlr5,Tlr7,Traf6,Il10,Il1b,Map3k7,Ifnb1,Map2k3,Tbk1,Peli1,Ccl2,Ifng,Csf3,Il12a,Ripk2,Tlr2,Clec4e,Sarm1,Il6,Cd180,Casp8,Map4k4,Il1r1,Tradd,Il2,Cd14,Nfkb1,Csf2,Irak2,Ube2v1,Tlr3,Hmgb1,Tnfrsf1a,Ifna1,Ube2n,Tlr1
GO:0051173	Positive regulation of nitrogen compound metabolic process	39	3548	0.63	8.84e-16	10116.ENSRNOP00000001110,10116.ENSRNOP00000002089,10116.ENSRNOP00000002933,10116.ENSRNOP00000003129,10116.ENSRNOP00000003567,10116.ENSRNOP00000004821,10116.ENSRNOP00000006148,10116.ENSRNOP00000006246,10116.ENSRNOP00000006308,10116.ENSRNOP00000007654,10116.ENSRNOP00000008225,10116.ENSRNOP00000008679,10116.ENSRNOP00000009260,10116.ENSRNOP00000009319,10116.ENSRNOP00000009448,10116.ENSRNOP00000009917…	Tnf,Cd80,Tlr6,Cd86,Ptgs2,Tlr5,Traf6,Il10,Il1b,Map3k7,Ifnb1,Map2k3,Tbk1,Peli1,Ccl2,Ifng,Fos,Csf3,Il12a,Ripk2,Il6,Nr2c2,Casp8,Map4k4,Il2,Nfkb2,Nfkb1,Csf2,Tlr3,Ppara,Hmgb1,Tnfrsf1a,Hprt1,Tollip,Hspa1a,Ifna1,Rel,Cebpb,Ube2n
GO:0009891	Positive regulation of biosynthetic process	25	2253	0.63	6.57e-09	10116.ENSRNOP00000001110,10116.ENSRNOP00000002933,10116.ENSRNOP00000003567,10116.ENSRNOP00000004821,10116.ENSRNOP00000006148,10116.ENSRNOP00000006246,10116.ENSRNOP00000006308,10116.ENSRNOP00000008225,10116.ENSRNOP00000008679,10116.ENSRNOP00000009260,10116.ENSRNOP00000009448,10116.ENSRNOP00000009917,10116.ENSRNOP00000010712,10116.ENSRNOP00000011509,10116.ENSRNOP00000013732,10116.ENSRNOP00000014354…	Tnf,Tlr6,Ptgs2,Tlr5,Traf6,Il10,Il1b,Ifnb1,Map2k3,Tbk1,Ccl2,Ifng,Fos,Csf3,Il6,Nr2c2,Il2,Nfkb2,Nfkb1,Tlr3,Ppara,Hmgb1,Tnfrsf1a,Rel,Cebpb
GO:0044093	Positive regulation of molecular function	21	1905	0.63	3.03e-07	10116.ENSRNOP00000001110,10116.ENSRNOP00000002933,10116.ENSRNOP00000003129,10116.ENSRNOP00000006148,10116.ENSRNOP00000006246,10116.ENSRNOP00000006308,10116.ENSRNOP00000007654,10116.ENSRNOP00000008679,10116.ENSRNOP00000009448,10116.ENSRNOP00000009917,10116.ENSRNOP00000011509,10116.ENSRNOP00000012963,10116.ENSRNOP00000013732,10116.ENSRNOP00000016613,10116.ENSRNOP00000019180,10116.ENSRNOP00000020405…	Tnf,Tlr6,Cd86,Traf6,Il10,Il1b,Map3k7,Map2k3,Ccl2,Ifng,Csf3,Ripk2,Il6,Casp8,Map4k4,Tradd,Irak2,Ube2v1,Tlr3,Hmgb1,Ube2n
GO:0022603	Regulation of anatomical structure morphogenesis	13	1166	0.63	0.00024	10116.ENSRNOP00000001110,10116.ENSRNOP00000003567,10116.ENSRNOP00000003649,10116.ENSRNOP00000006246,10116.ENSRNOP00000006308,10116.ENSRNOP00000009448,10116.ENSRNOP00000009917,10116.ENSRNOP00000012832,10116.ENSRNOP00000013639,10116.ENSRNOP00000013732,10116.ENSRNOP00000036680,10116.ENSRNOP00000040874,10116.ENSRNOP00000042371	Tnf,Ptgs2,Cxcl10,Il10,Il1b,Ccl2,Ifng,Il12a,Sarm1,Il6,Tlr3,Hmgb1,Tnfrsf1a
GO:0045596	Negative regulation of cell differentiation	9	818	0.63	0.0051	10116.ENSRNOP00000001110,10116.ENSRNOP00000003649,10116.ENSRNOP00000006308,10116.ENSRNOP00000008225,10116.ENSRNOP00000009917,10116.ENSRNOP00000018233,10116.ENSRNOP00000023327,10116.ENSRNOP00000038651,10116.ENSRNOP00000040874	Tnf,Cxcl10,Il1b,Ifnb1,Ifng,Pglyrp1,Il2,Ppara,Hmgb1
GO:0009991	Response to extracellular stimulus	8	729	0.63	0.0105	10116.ENSRNOP00000001111,10116.ENSRNOP00000003567,10116.ENSRNOP00000003649,10116.ENSRNOP00000006308,10116.ENSRNOP00000009448,10116.ENSRNOP00000010712,10116.ENSRNOP00000013732,10116.ENSRNOP00000038651	Lta,Ptgs2,Cxcl10,Il1b,Ccl2,Fos,Il6,Ppara
GO:0034762	Regulation of transmembrane transport	7	630	0.63	0.0203	10116.ENSRNOP00000001110,10116.ENSRNOP00000003649,10116.ENSRNOP00000006308,10116.ENSRNOP00000009448,10116.ENSRNOP00000009917,10116.ENSRNOP00000017246,10116.ENSRNOP00000044296	Tnf,Cxcl10,Il1b,Ccl2,Ifng,Kcnh8,Actb
GO:0031328	Positive regulation of cellular biosynthetic process	24	2205	0.62	2.47e-08	10116.ENSRNOP00000001110,10116.ENSRNOP00000002933,10116.ENSRNOP00000003567,10116.ENSRNOP00000004821,10116.ENSRNOP00000006148,10116.ENSRNOP00000006246,10116.ENSRNOP00000006308,10116.ENSRNOP00000008225,10116.ENSRNOP00000008679,10116.ENSRNOP00000009260,10116.ENSRNOP00000009917,10116.ENSRNOP00000010712,10116.ENSRNOP00000011509,10116.ENSRNOP00000013732,10116.ENSRNOP00000014354,10116.ENSRNOP00000023327…	Tnf,Tlr6,Ptgs2,Tlr5,Traf6,Il10,Il1b,Ifnb1,Map2k3,Tbk1,Ifng,Fos,Csf3,Il6,Nr2c2,Il2,Nfkb2,Nfkb1,Tlr3,Ppara,Hmgb1,Tnfrsf1a,Rel,Cebpb
GO:0042127	Regulation of cell population proliferation	20	1853	0.62	1.02e-06	10116.ENSRNOP00000001110,10116.ENSRNOP00000001111,10116.ENSRNOP00000002089,10116.ENSRNOP00000003129,10116.ENSRNOP00000003567,10116.ENSRNOP00000003649,10116.ENSRNOP00000006148,10116.ENSRNOP00000006246,10116.ENSRNOP00000006308,10116.ENSRNOP00000009319,10116.ENSRNOP00000009448,10116.ENSRNOP00000009917,10116.ENSRNOP00000011509,10116.ENSRNOP00000012832,10116.ENSRNOP00000012963,10116.ENSRNOP00000013732…	Tnf,Lta,Cd80,Cd86,Ptgs2,Cxcl10,Traf6,Il10,Il1b,Peli1,Ccl2,Ifng,Csf3,Il12a,Ripk2,Il6,Il2,Csf2,Hmgb1,Cebpb
GO:0009719	Response to endogenous stimulus	19	1761	0.62	2.42e-06	10116.ENSRNOP00000001110,10116.ENSRNOP00000002933,10116.ENSRNOP00000003567,10116.ENSRNOP00000006246,10116.ENSRNOP00000006308,10116.ENSRNOP00000007654,10116.ENSRNOP00000008225,10116.ENSRNOP00000009448,10116.ENSRNOP00000010712,10116.ENSRNOP00000012963,10116.ENSRNOP00000013732,10116.ENSRNOP00000014354,10116.ENSRNOP00000019673,10116.ENSRNOP00000028944,10116.ENSRNOP00000038651,10116.ENSRNOP00000040874…	Tnf,Tlr6,Ptgs2,Il10,Il1b,Map3k7,Ifnb1,Ccl2,Fos,Ripk2,Il6,Nr2c2,Il1r1,Nfkb1,Ppara,Hmgb1,Hprt1,Actb,Cebpb
GO:0009894	Regulation of catabolic process	11	1012	0.62	0.0013	10116.ENSRNOP00000001110,10116.ENSRNOP00000006246,10116.ENSRNOP00000006308,10116.ENSRNOP00000007654,10116.ENSRNOP00000009260,10116.ENSRNOP00000009917,10116.ENSRNOP00000012963,10116.ENSRNOP00000013732,10116.ENSRNOP00000038651,10116.ENSRNOP00000040874,10116.ENSRNOP00000050605	Tnf,Il10,Il1b,Map3k7,Tbk1,Ifng,Ripk2,Il6,Ppara,Hmgb1,Hspa1a
GO:0002009	Morphogenesis of an epithelium	6	553	0.62	0.0449	10116.ENSRNOP00000006148,10116.ENSRNOP00000006246,10116.ENSRNOP00000007654,10116.ENSRNOP00000013732,10116.ENSRNOP00000016613,10116.ENSRNOP00000044296	Traf6,Il10,Map3k7,Il6,Casp8,Actb
GO:0009893	Positive regulation of metabolic process	45	4260	0.61	5.84e-19	10116.ENSRNOP00000001110,10116.ENSRNOP00000001111,10116.ENSRNOP00000002089,10116.ENSRNOP00000002933,10116.ENSRNOP00000003129,10116.ENSRNOP00000003567,10116.ENSRNOP00000004821,10116.ENSRNOP00000005620,10116.ENSRNOP00000006148,10116.ENSRNOP00000006246,10116.ENSRNOP00000006308,10116.ENSRNOP00000007654,10116.ENSRNOP00000008225,10116.ENSRNOP00000008679,10116.ENSRNOP00000009260,10116.ENSRNOP00000009319…	Tnf,Lta,Cd80,Tlr6,Cd86,Ptgs2,Tlr5,Tlr7,Traf6,Il10,Il1b,Map3k7,Ifnb1,Map2k3,Tbk1,Peli1,Ccl2,Ifng,Fos,Csf3,Il12a,Ripk2,Clec4e,Il6,Nr2c2,Casp8,Map4k4,Il1r1,Il2,Cd14,Nfkb2,Nfkb1,Csf2,Tlr3,Ppara,Hmgb1,Tnfrsf1a,Hprt1,Tollip,Hspa1a,Ifna1,Ly96,Rel,Cebpb,Ube2n
GO:0048583	Regulation of response to stimulus	44	4193	0.61	3.7e-18	10116.ENSRNOP00000001110,10116.ENSRNOP00000001111,10116.ENSRNOP00000002933,10116.ENSRNOP00000003129,10116.ENSRNOP00000003567,10116.ENSRNOP00000003649,10116.ENSRNOP00000004821,10116.ENSRNOP00000005620,10116.ENSRNOP00000006148,10116.ENSRNOP00000006246,10116.ENSRNOP00000006308,10116.ENSRNOP00000007654,10116.ENSRNOP00000008225,10116.ENSRNOP00000008679,10116.ENSRNOP00000009260,10116.ENSRNOP00000009319…	Tnf,Lta,Tlr6,Cd86,Ptgs2,Cxcl10,Tlr5,Tlr7,Traf6,Il10,Il1b,Map3k7,Ifnb1,Map2k3,Tbk1,Peli1,Ccl2,Ifng,Csf3,Il12a,Ripk2,Tlr2,Clec4e,Sarm1,Il6,Cd180,Casp8,Pglyrp1,Map4k4,Il1r1,Tradd,Il2,Cd14,Nfkb1,Csf2,Irak2,Ube2v1,Tlr3,Ppara,Hmgb1,Tnfrsf1a,Ifna1,Cebpb,Ube2n
GO:0010557	Positive regulation of macromolecule biosynthetic process	22	2090	0.61	2.71e-07	10116.ENSRNOP00000001110,10116.ENSRNOP00000006148,10116.ENSRNOP00000006246,10116.ENSRNOP00000006308,10116.ENSRNOP00000008225,10116.ENSRNOP00000008679,10116.ENSRNOP00000009260,10116.ENSRNOP00000009448,10116.ENSRNOP00000009917,10116.ENSRNOP00000010712,10116.ENSRNOP00000011509,10116.ENSRNOP00000013732,10116.ENSRNOP00000014354,10116.ENSRNOP00000023327,10116.ENSRNOP00000026235,10116.ENSRNOP00000028944…	Tnf,Traf6,Il10,Il1b,Ifnb1,Map2k3,Tbk1,Ccl2,Ifng,Fos,Csf3,Il6,Nr2c2,Il2,Nfkb2,Nfkb1,Tlr3,Ppara,Hmgb1,Tnfrsf1a,Rel,Cebpb
GO:0048585	Negative regulation of response to stimulus	18	1719	0.61	8.66e-06	10116.ENSRNOP00000001110,10116.ENSRNOP00000002933,10116.ENSRNOP00000003567,10116.ENSRNOP00000006246,10116.ENSRNOP00000006308,10116.ENSRNOP00000007654,10116.ENSRNOP00000008225,10116.ENSRNOP00000009448,10116.ENSRNOP00000012832,10116.ENSRNOP00000013639,10116.ENSRNOP00000013732,10116.ENSRNOP00000016613,10116.ENSRNOP00000018233,10116.ENSRNOP00000023327,10116.ENSRNOP00000028944,10116.ENSRNOP00000034235…	Tnf,Tlr6,Ptgs2,Il10,Il1b,Map3k7,Ifnb1,Ccl2,Il12a,Sarm1,Il6,Casp8,Pglyrp1,Il2,Nfkb1,Csf2,Ppara,Tnfrsf1a
GO:0031325	Positive regulation of cellular metabolic process	39	3762	0.6	6.17e-15	10116.ENSRNOP00000001110,10116.ENSRNOP00000002089,10116.ENSRNOP00000002933,10116.ENSRNOP00000003129,10116.ENSRNOP00000003567,10116.ENSRNOP00000004821,10116.ENSRNOP00000006148,10116.ENSRNOP00000006246,10116.ENSRNOP00000006308,10116.ENSRNOP00000007654,10116.ENSRNOP00000008225,10116.ENSRNOP00000008679,10116.ENSRNOP00000009260,10116.ENSRNOP00000009319,10116.ENSRNOP00000009448,10116.ENSRNOP00000009917…	Tnf,Cd80,Tlr6,Cd86,Ptgs2,Tlr5,Traf6,Il10,Il1b,Map3k7,Ifnb1,Map2k3,Tbk1,Peli1,Ccl2,Ifng,Fos,Csf3,Il12a,Ripk2,Il6,Nr2c2,Casp8,Map4k4,Il2,Nfkb2,Nfkb1,Csf2,Tlr3,Ppara,Hmgb1,Tnfrsf1a,Hprt1,Tollip,Hspa1a,Ifna1,Rel,Cebpb,Ube2n
GO:0045935	Positive regulation of nucleobase-containing compound metabolic process	22	2137	0.6	3.87e-07	10116.ENSRNOP00000001110,10116.ENSRNOP00000006148,10116.ENSRNOP00000006246,10116.ENSRNOP00000006308,10116.ENSRNOP00000008225,10116.ENSRNOP00000008679,10116.ENSRNOP00000009260,10116.ENSRNOP00000009917,10116.ENSRNOP00000010712,10116.ENSRNOP00000011509,10116.ENSRNOP00000013732,10116.ENSRNOP00000014354,10116.ENSRNOP00000023327,10116.ENSRNOP00000026235,10116.ENSRNOP00000028944,10116.ENSRNOP00000036680…	Tnf,Traf6,Il10,Il1b,Ifnb1,Map2k3,Tbk1,Ifng,Fos,Csf3,Il6,Nr2c2,Il2,Nfkb2,Nfkb1,Tlr3,Ppara,Hmgb1,Tnfrsf1a,Rel,Cebpb,Ube2n
GO:0051726	Regulation of cell cycle	12	1164	0.6	0.001	10116.ENSRNOP00000001110,10116.ENSRNOP00000003567,10116.ENSRNOP00000006246,10116.ENSRNOP00000006308,10116.ENSRNOP00000008679,10116.ENSRNOP00000009448,10116.ENSRNOP00000009917,10116.ENSRNOP00000012832,10116.ENSRNOP00000019180,10116.ENSRNOP00000040874,10116.ENSRNOP00000044296,10116.ENSRNOP00000050605	Tnf,Ptgs2,Il10,Il1b,Map2k3,Ccl2,Ifng,Il12a,Map4k4,Hmgb1,Actb,Hspa1a
GO:0006974	Cellular response to dna damage stimulus	8	778	0.6	0.0153	10116.ENSRNOP00000001110,10116.ENSRNOP00000006148,10116.ENSRNOP00000011223,10116.ENSRNOP00000021061,10116.ENSRNOP00000036667,10116.ENSRNOP00000040874,10116.ENSRNOP00000042371,10116.ENSRNOP00000065259	Tnf,Traf6,Nfrkb,ENSRNOP00000021061,Ube2v1,Hmgb1,Tnfrsf1a,Ube2n
GO:0010629	Negative regulation of gene expression	21	2067	0.59	1.12e-06	10116.ENSRNOP00000001110,10116.ENSRNOP00000002933,10116.ENSRNOP00000006148,10116.ENSRNOP00000006246,10116.ENSRNOP00000006308,10116.ENSRNOP00000008225,10116.ENSRNOP00000009260,10116.ENSRNOP00000009917,10116.ENSRNOP00000012832,10116.ENSRNOP00000013732,10116.ENSRNOP00000014354,10116.ENSRNOP00000018233,10116.ENSRNOP00000026235,10116.ENSRNOP00000028944,10116.ENSRNOP00000034235,10116.ENSRNOP00000038651…	Tnf,Tlr6,Traf6,Il10,Il1b,Ifnb1,Tbk1,Ifng,Il12a,Il6,Nr2c2,Pglyrp1,Nfkb2,Nfkb1,Csf2,Ppara,Hmgb1,Tnfrsf1a,Mapk8,Rel,Cebpb
GO:0043269	Regulation of ion transport	8	802	0.59	0.0182	10116.ENSRNOP00000001110,10116.ENSRNOP00000003567,10116.ENSRNOP00000003649,10116.ENSRNOP00000006308,10116.ENSRNOP00000009448,10116.ENSRNOP00000009917,10116.ENSRNOP00000017246,10116.ENSRNOP00000065222	Tnf,Ptgs2,Cxcl10,Il1b,Ccl2,Ifng,Kcnh8,Cebpb
GO:0031667	Response to nutrient levels	7	693	0.59	0.0325	10116.ENSRNOP00000001111,10116.ENSRNOP00000003567,10116.ENSRNOP00000003649,10116.ENSRNOP00000006308,10116.ENSRNOP00000009448,10116.ENSRNOP00000013732,10116.ENSRNOP00000038651	Lta,Ptgs2,Cxcl10,Il1b,Ccl2,Il6,Ppara
GO:0032268	Regulation of cellular protein metabolic process	31	3128	0.58	2.09e-10	10116.ENSRNOP00000001110,10116.ENSRNOP00000002089,10116.ENSRNOP00000002933,10116.ENSRNOP00000003129,10116.ENSRNOP00000003567,10116.ENSRNOP00000005620,10116.ENSRNOP00000006148,10116.ENSRNOP00000006246,10116.ENSRNOP00000006308,10116.ENSRNOP00000007654,10116.ENSRNOP00000008225,10116.ENSRNOP00000008679,10116.ENSRNOP00000009319,10116.ENSRNOP00000009448,10116.ENSRNOP00000009917,10116.ENSRNOP00000011509…	Tnf,Cd80,Tlr6,Cd86,Ptgs2,Tlr7,Traf6,Il10,Il1b,Map3k7,Ifnb1,Map2k3,Peli1,Ccl2,Ifng,Csf3,Il12a,Ripk2,Il6,Casp8,Map4k4,Il2,Csf2,Tlr3,Hmgb1,Tnfrsf1a,Actb,Tollip,Hspa1a,Ifna1,Ube2n
GO:0045892	Negative regulation of transcription, dna-templated	13	1331	0.58	0.00082	10116.ENSRNOP00000001110,10116.ENSRNOP00000006148,10116.ENSRNOP00000006308,10116.ENSRNOP00000009917,10116.ENSRNOP00000014354,10116.ENSRNOP00000026235,10116.ENSRNOP00000028944,10116.ENSRNOP00000034235,10116.ENSRNOP00000038651,10116.ENSRNOP00000040874,10116.ENSRNOP00000060904,10116.ENSRNOP00000061550,10116.ENSRNOP00000065222	Tnf,Traf6,Il1b,Ifng,Nr2c2,Nfkb2,Nfkb1,Csf2,Ppara,Hmgb1,Mapk8,Rel,Cebpb
GO:0006357	Regulation of transcription by rna polymerase ii	21	2183	0.57	2.66e-06	10116.ENSRNOP00000001110,10116.ENSRNOP00000006148,10116.ENSRNOP00000006246,10116.ENSRNOP00000006308,10116.ENSRNOP00000008225,10116.ENSRNOP00000009260,10116.ENSRNOP00000009917,10116.ENSRNOP00000010712,10116.ENSRNOP00000011509,10116.ENSRNOP00000013732,10116.ENSRNOP00000014354,10116.ENSRNOP00000023327,10116.ENSRNOP00000026235,10116.ENSRNOP00000028944,10116.ENSRNOP00000036680,10116.ENSRNOP00000038651…	Tnf,Traf6,Il10,Il1b,Ifnb1,Tbk1,Ifng,Fos,Csf3,Il6,Nr2c2,Il2,Nfkb2,Nfkb1,Tlr3,Ppara,Hmgb1,Tnfrsf1a,Mapk8,Rel,Cebpb
GO:0051049	Regulation of transport	20	2063	0.57	5.23e-06	10116.ENSRNOP00000001110,10116.ENSRNOP00000003567,10116.ENSRNOP00000003649,10116.ENSRNOP00000004821,10116.ENSRNOP00000006148,10116.ENSRNOP00000006246,10116.ENSRNOP00000006308,10116.ENSRNOP00000009448,10116.ENSRNOP00000009917,10116.ENSRNOP00000012832,10116.ENSRNOP00000013025,10116.ENSRNOP00000013562,10116.ENSRNOP00000013732,10116.ENSRNOP00000017246,10116.ENSRNOP00000023327,10116.ENSRNOP00000023977…	Tnf,Ptgs2,Cxcl10,Tlr5,Traf6,Il10,Il1b,Ccl2,Ifng,Il12a,Tlr2,Clec4e,Il6,Kcnh8,Il2,Cd14,Hmgb1,Tnfrsf1a,Actb,Cebpb
GO:0043085	Positive regulation of catalytic activity	14	1503	0.56	0.00066	10116.ENSRNOP00000001110,10116.ENSRNOP00000002933,10116.ENSRNOP00000003129,10116.ENSRNOP00000006148,10116.ENSRNOP00000006308,10116.ENSRNOP00000007654,10116.ENSRNOP00000008679,10116.ENSRNOP00000009448,10116.ENSRNOP00000009917,10116.ENSRNOP00000012963,10116.ENSRNOP00000016613,10116.ENSRNOP00000019180,10116.ENSRNOP00000040874,10116.ENSRNOP00000065259	Tnf,Tlr6,Cd86,Traf6,Il1b,Map3k7,Map2k3,Ccl2,Ifng,Ripk2,Casp8,Map4k4,Hmgb1,Ube2n
GO:0060284	Regulation of cell development	11	1172	0.56	0.0041	10116.ENSRNOP00000001110,10116.ENSRNOP00000001111,10116.ENSRNOP00000006308,10116.ENSRNOP00000009917,10116.ENSRNOP00000013639,10116.ENSRNOP00000013732,10116.ENSRNOP00000019673,10116.ENSRNOP00000023327,10116.ENSRNOP00000038651,10116.ENSRNOP00000040874,10116.ENSRNOP00000042371	Tnf,Lta,Il1b,Ifng,Sarm1,Il6,Il1r1,Il2,Ppara,Hmgb1,Tnfrsf1a
GO:0007165	Signal transduction	50	5595	0.54	1.81e-19	10116.ENSRNOP00000001110,10116.ENSRNOP00000001111,10116.ENSRNOP00000002089,10116.ENSRNOP00000002933,10116.ENSRNOP00000003129,10116.ENSRNOP00000003649,10116.ENSRNOP00000004821,10116.ENSRNOP00000005620,10116.ENSRNOP00000006148,10116.ENSRNOP00000006246,10116.ENSRNOP00000006308,10116.ENSRNOP00000007654,10116.ENSRNOP00000008225,10116.ENSRNOP00000008679,10116.ENSRNOP00000009319,10116.ENSRNOP00000009448…	Tnf,Lta,Cd80,Tlr6,Cd86,Cxcl10,Tlr5,Tlr7,Traf6,Il10,Il1b,Map3k7,Ifnb1,Map2k3,Peli1,Ccl2,Ifng,Fos,Csf3,Il12a,Ripk2,Tlr2,Clec4e,Sarm1,Il6,Cd180,Nr2c2,Casp8,Map4k4,Il1r1,Tradd,ENSRNOP00000021061,Il2,Cd14,Nfkb2,Nfkb1,Csf2,Irak2,Tlr3,Ppara,Hmgb1,Tnfrsf1a,Tollip,Ifna1,Ly96,Mapk8,Rel,Cebpb,Ube2n,Tlr1
GO:0031327	Negative regulation of cellular biosynthetic process	15	1666	0.54	0.00049	10116.ENSRNOP00000001110,10116.ENSRNOP00000006148,10116.ENSRNOP00000006246,10116.ENSRNOP00000006308,10116.ENSRNOP00000009917,10116.ENSRNOP00000013732,10116.ENSRNOP00000014354,10116.ENSRNOP00000026235,10116.ENSRNOP00000028944,10116.ENSRNOP00000034235,10116.ENSRNOP00000038651,10116.ENSRNOP00000040874,10116.ENSRNOP00000060904,10116.ENSRNOP00000061550,10116.ENSRNOP00000065222	Tnf,Traf6,Il10,Il1b,Ifng,Il6,Nr2c2,Nfkb2,Nfkb1,Csf2,Ppara,Hmgb1,Mapk8,Rel,Cebpb
GO:0006355	Regulation of transcription, dna-templated	30	3428	0.53	1.06e-08	10116.ENSRNOP00000001110,10116.ENSRNOP00000002933,10116.ENSRNOP00000006148,10116.ENSRNOP00000006246,10116.ENSRNOP00000006308,10116.ENSRNOP00000008225,10116.ENSRNOP00000008679,10116.ENSRNOP00000009260,10116.ENSRNOP00000009319,10116.ENSRNOP00000009917,10116.ENSRNOP00000010712,10116.ENSRNOP00000011509,10116.ENSRNOP00000012963,10116.ENSRNOP00000013732,10116.ENSRNOP00000014354,10116.ENSRNOP00000020405…	Tnf,Tlr6,Traf6,Il10,Il1b,Ifnb1,Map2k3,Tbk1,Peli1,Ifng,Fos,Csf3,Ripk2,Il6,Nr2c2,Tradd,Il2,Nfkb2,Nfkb1,Csf2,Irak2,Ube2v1,Tlr3,Ppara,Hmgb1,Tnfrsf1a,Mapk8,Rel,Cebpb,Ube2n
GO:0010558	Negative regulation of macromolecule biosynthetic process	14	1600	0.53	0.0012	10116.ENSRNOP00000001110,10116.ENSRNOP00000006148,10116.ENSRNOP00000006246,10116.ENSRNOP00000006308,10116.ENSRNOP00000009917,10116.ENSRNOP00000014354,10116.ENSRNOP00000026235,10116.ENSRNOP00000028944,10116.ENSRNOP00000034235,10116.ENSRNOP00000038651,10116.ENSRNOP00000040874,10116.ENSRNOP00000060904,10116.ENSRNOP00000061550,10116.ENSRNOP00000065222	Tnf,Traf6,Il10,Il1b,Ifng,Nr2c2,Nfkb2,Nfkb1,Csf2,Ppara,Hmgb1,Mapk8,Rel,Cebpb
GO:0051130	Positive regulation of cellular component organization	12	1356	0.53	0.0035	10116.ENSRNOP00000001110,10116.ENSRNOP00000002933,10116.ENSRNOP00000006308,10116.ENSRNOP00000009917,10116.ENSRNOP00000011509,10116.ENSRNOP00000013732,10116.ENSRNOP00000023327,10116.ENSRNOP00000023977,10116.ENSRNOP00000034235,10116.ENSRNOP00000040874,10116.ENSRNOP00000050605,10116.ENSRNOP00000065259	Tnf,Tlr6,Il1b,Ifng,Csf3,Il6,Il2,Cd14,Csf2,Hmgb1,Hspa1a,Ube2n
GO:0050767	Regulation of neurogenesis	9	1023	0.53	0.0205	10116.ENSRNOP00000001110,10116.ENSRNOP00000001111,10116.ENSRNOP00000006308,10116.ENSRNOP00000009917,10116.ENSRNOP00000013639,10116.ENSRNOP00000013732,10116.ENSRNOP00000019673,10116.ENSRNOP00000023327,10116.ENSRNOP00000040874	Tnf,Lta,Il1b,Ifng,Sarm1,Il6,Il1r1,Il2,Hmgb1
GO:0042221	Response to chemical	49	5773	0.52	7.87e-18	10116.ENSRNOP00000001110,10116.ENSRNOP00000001111,10116.ENSRNOP00000002089,10116.ENSRNOP00000002933,10116.ENSRNOP00000003129,10116.ENSRNOP00000003567,10116.ENSRNOP00000003649,10116.ENSRNOP00000006148,10116.ENSRNOP00000006246,10116.ENSRNOP00000006308,10116.ENSRNOP00000007654,10116.ENSRNOP00000008225,10116.ENSRNOP00000008679,10116.ENSRNOP00000009319,10116.ENSRNOP00000009448,10116.ENSRNOP00000009917…	Tnf,Lta,Cd80,Tlr6,Cd86,Ptgs2,Cxcl10,Traf6,Il10,Il1b,Map3k7,Ifnb1,Map2k3,Peli1,Ccl2,Ifng,Fos,Csf3,Il12a,Ripk2,Tlr2,Sarm1,Il6,Cd180,Nr2c2,Casp8,Il1r1,Tradd,ENSRNOP00000021061,Il2,Cd14,Nfkb2,Nfkb1,Csf2,Irak2,Tlr3,Ppara,Hmgb1,Tnfrsf1a,Hprt1,Actb,Tollip,Hspa1a,Ifna1,Ly96,Mapk8,Rel,Cebpb,Tlr1
GO:0010468	Regulation of gene expression	44	5118	0.52	6.49e-15	10116.ENSRNOP00000001110,10116.ENSRNOP00000001111,10116.ENSRNOP00000002933,10116.ENSRNOP00000003567,10116.ENSRNOP00000004821,10116.ENSRNOP00000005620,10116.ENSRNOP00000006148,10116.ENSRNOP00000006246,10116.ENSRNOP00000006308,10116.ENSRNOP00000008225,10116.ENSRNOP00000008679,10116.ENSRNOP00000009260,10116.ENSRNOP00000009319,10116.ENSRNOP00000009448,10116.ENSRNOP00000009917,10116.ENSRNOP00000010712…	Tnf,Lta,Tlr6,Ptgs2,Tlr5,Tlr7,Traf6,Il10,Il1b,Ifnb1,Map2k3,Tbk1,Peli1,Ccl2,Ifng,Fos,Csf3,Il12a,Ripk2,Tlr2,Clec4e,Il6,Nr2c2,Casp8,Pglyrp1,Il1r1,Tradd,Il2,Cd14,Nfkb2,Nfkb1,Csf2,Irak2,Ube2v1,Tlr3,Ppara,Hmgb1,Tnfrsf1a,Ly96,Mapk8,Rel,Cebpb,Ube2n,Tlr1
GO:0044092	Negative regulation of molecular function	11	1291	0.52	0.0082	10116.ENSRNOP00000001110,10116.ENSRNOP00000003567,10116.ENSRNOP00000006246,10116.ENSRNOP00000006308,10116.ENSRNOP00000009319,10116.ENSRNOP00000009917,10116.ENSRNOP00000013732,10116.ENSRNOP00000028944,10116.ENSRNOP00000034508,10116.ENSRNOP00000038651,10116.ENSRNOP00000044296	Tnf,Ptgs2,Il10,Il1b,Peli1,Ifng,Il6,Nfkb1,Irak2,Ppara,Actb
GO:0016477	Cell migration	8	936	0.52	0.0413	10116.ENSRNOP00000001110,10116.ENSRNOP00000003649,10116.ENSRNOP00000006308,10116.ENSRNOP00000009448,10116.ENSRNOP00000009917,10116.ENSRNOP00000012832,10116.ENSRNOP00000028944,10116.ENSRNOP00000040874	Tnf,Cxcl10,Il1b,Ccl2,Ifng,Il12a,Nfkb1,Hmgb1
GO:0009968	Negative regulation of signal transduction	11	1301	0.51	0.0087	10116.ENSRNOP00000001110,10116.ENSRNOP00000002933,10116.ENSRNOP00000003567,10116.ENSRNOP00000006246,10116.ENSRNOP00000006308,10116.ENSRNOP00000007654,10116.ENSRNOP00000012832,10116.ENSRNOP00000013639,10116.ENSRNOP00000013732,10116.ENSRNOP00000016613,10116.ENSRNOP00000034235	Tnf,Tlr6,Ptgs2,Il10,Il1b,Map3k7,Il12a,Sarm1,Il6,Casp8,Csf2
GO:0044087	Regulation of cellular component biogenesis	9	1079	0.51	0.0281	10116.ENSRNOP00000001110,10116.ENSRNOP00000002933,10116.ENSRNOP00000006308,10116.ENSRNOP00000007654,10116.ENSRNOP00000009917,10116.ENSRNOP00000011509,10116.ENSRNOP00000034235,10116.ENSRNOP00000040874,10116.ENSRNOP00000050605	Tnf,Tlr6,Il1b,Map3k7,Ifng,Csf3,Csf2,Hmgb1,Hspa1a
GO:0048870	Cell motility	9	1082	0.51	0.0286	10116.ENSRNOP00000001110,10116.ENSRNOP00000003649,10116.ENSRNOP00000006308,10116.ENSRNOP00000009448,10116.ENSRNOP00000009917,10116.ENSRNOP00000012832,10116.ENSRNOP00000028944,10116.ENSRNOP00000040874,10116.ENSRNOP00000044296	Tnf,Cxcl10,Il1b,Ccl2,Ifng,Il12a,Nfkb1,Hmgb1,Actb
GO:0006796	Phosphate-containing compound metabolic process	17	2094	0.5	0.00045	10116.ENSRNOP00000001110,10116.ENSRNOP00000005620,10116.ENSRNOP00000006148,10116.ENSRNOP00000006308,10116.ENSRNOP00000007654,10116.ENSRNOP00000008679,10116.ENSRNOP00000009260,10116.ENSRNOP00000009448,10116.ENSRNOP00000012963,10116.ENSRNOP00000013639,10116.ENSRNOP00000014354,10116.ENSRNOP00000019180,10116.ENSRNOP00000034508,10116.ENSRNOP00000036680,10116.ENSRNOP00000043388,10116.ENSRNOP00000049498…	Tnf,Tlr7,Traf6,Il1b,Map3k7,Map2k3,Tbk1,Ccl2,Ripk2,Sarm1,Nr2c2,Map4k4,Irak2,Tlr3,Hprt1,Tollip,Mapk8
GO:0048522	Positive regulation of cellular process	50	6252	0.49	2.06e-17	10116.ENSRNOP00000001110,10116.ENSRNOP00000001111,10116.ENSRNOP00000002089,10116.ENSRNOP00000002933,10116.ENSRNOP00000003129,10116.ENSRNOP00000003567,10116.ENSRNOP00000003649,10116.ENSRNOP00000004821,10116.ENSRNOP00000005620,10116.ENSRNOP00000006148,10116.ENSRNOP00000006246,10116.ENSRNOP00000006308,10116.ENSRNOP00000007654,10116.ENSRNOP00000008225,10116.ENSRNOP00000008679,10116.ENSRNOP00000009260…	Tnf,Lta,Cd80,Tlr6,Cd86,Ptgs2,Cxcl10,Tlr5,Tlr7,Traf6,Il10,Il1b,Map3k7,Ifnb1,Map2k3,Tbk1,Peli1,Ccl2,Ifng,Fos,Csf3,Il12a,Ripk2,Clec4e,Sarm1,Il6,Cd180,Nr2c2,Casp8,Map4k4,Il1r1,Tradd,Il2,Cd14,Nfkb2,Nfkb1,Csf2,Ube2v1,Tlr3,Ppara,Hmgb1,Tnfrsf1a,Hprt1,Tollip,Hspa1a,Ifna1,Rel,Cebpb,Ube2n,Tlr1
GO:0032879	Regulation of localization	25	3105	0.49	2.81e-06	10116.ENSRNOP00000001110,10116.ENSRNOP00000003567,10116.ENSRNOP00000003649,10116.ENSRNOP00000004821,10116.ENSRNOP00000006148,10116.ENSRNOP00000006246,10116.ENSRNOP00000006308,10116.ENSRNOP00000008679,10116.ENSRNOP00000009448,10116.ENSRNOP00000009917,10116.ENSRNOP00000012832,10116.ENSRNOP00000013025,10116.ENSRNOP00000013562,10116.ENSRNOP00000013732,10116.ENSRNOP00000017246,10116.ENSRNOP00000019180…	Tnf,Ptgs2,Cxcl10,Tlr5,Traf6,Il10,Il1b,Map2k3,Ccl2,Ifng,Il12a,Tlr2,Clec4e,Il6,Kcnh8,Map4k4,Il1r1,Tradd,Il2,Cd14,Ppara,Hmgb1,Tnfrsf1a,Actb,Cebpb
GO:0048518	Positive regulation of biological process	53	6791	0.48	3.7e-19	10116.ENSRNOP00000001110,10116.ENSRNOP00000001111,10116.ENSRNOP00000002089,10116.ENSRNOP00000002933,10116.ENSRNOP00000003129,10116.ENSRNOP00000003567,10116.ENSRNOP00000003649,10116.ENSRNOP00000004821,10116.ENSRNOP00000005620,10116.ENSRNOP00000006148,10116.ENSRNOP00000006246,10116.ENSRNOP00000006308,10116.ENSRNOP00000007654,10116.ENSRNOP00000008225,10116.ENSRNOP00000008679,10116.ENSRNOP00000009260…	Tnf,Lta,Cd80,Tlr6,Cd86,Ptgs2,Cxcl10,Tlr5,Tlr7,Traf6,Il10,Il1b,Map3k7,Ifnb1,Map2k3,Tbk1,Peli1,Ccl2,Ifng,Fos,Csf3,Il12a,Ripk2,Tlr2,Clec4e,Sarm1,Il6,Cd180,Nr2c2,Casp8,Map4k4,Il1r1,Tradd,Il2,Cd14,Nfkb2,Nfkb1,Csf2,Irak2,Ube2v1,Tlr3,Ppara,Hmgb1,Tnfrsf1a,Hprt1,Tollip,Hspa1a,Ifna1,Ly96,Rel,Cebpb,Ube2n,Tlr1
GO:0065009	Regulation of molecular function	39	4992	0.48	5.58e-11	10116.ENSRNOP00000001110,10116.ENSRNOP00000001111,10116.ENSRNOP00000002933,10116.ENSRNOP00000003129,10116.ENSRNOP00000003567,10116.ENSRNOP00000003649,10116.ENSRNOP00000006148,10116.ENSRNOP00000006246,10116.ENSRNOP00000006308,10116.ENSRNOP00000007654,10116.ENSRNOP00000008225,10116.ENSRNOP00000008679,10116.ENSRNOP00000009319,10116.ENSRNOP00000009448,10116.ENSRNOP00000009917,10116.ENSRNOP00000010712…	Tnf,Lta,Tlr6,Cd86,Ptgs2,Cxcl10,Traf6,Il10,Il1b,Map3k7,Ifnb1,Map2k3,Peli1,Ccl2,Ifng,Fos,Csf3,Il12a,Ripk2,Il6,Nr2c2,Casp8,Map4k4,Tradd,Il2,Nfkb2,Nfkb1,Csf2,Irak2,Ube2v1,Tlr3,Ppara,Hmgb1,Actb,Hspa1a,Ifna1,Rel,Cebpb,Ube2n
GO:0010605	Negative regulation of macromolecule metabolic process	24	3043	0.48	8.26e-06	10116.ENSRNOP00000001110,10116.ENSRNOP00000002933,10116.ENSRNOP00000003567,10116.ENSRNOP00000006148,10116.ENSRNOP00000006246,10116.ENSRNOP00000006308,10116.ENSRNOP00000008225,10116.ENSRNOP00000009260,10116.ENSRNOP00000009917,10116.ENSRNOP00000012832,10116.ENSRNOP00000013732,10116.ENSRNOP00000014354,10116.ENSRNOP00000018233,10116.ENSRNOP00000023327,10116.ENSRNOP00000026235,10116.ENSRNOP00000028944…	Tnf,Tlr6,Ptgs2,Traf6,Il10,Il1b,Ifnb1,Tbk1,Ifng,Il12a,Il6,Nr2c2,Pglyrp1,Il2,Nfkb2,Nfkb1,Csf2,Ppara,Hmgb1,Tnfrsf1a,Hspa1a,Mapk8,Rel,Cebpb
GO:0060255	Regulation of macromolecule metabolic process	52	6903	0.46	1.08e-17	10116.ENSRNOP00000001110,10116.ENSRNOP00000001111,10116.ENSRNOP00000002089,10116.ENSRNOP00000002933,10116.ENSRNOP00000003129,10116.ENSRNOP00000003567,10116.ENSRNOP00000004821,10116.ENSRNOP00000005620,10116.ENSRNOP00000006148,10116.ENSRNOP00000006246,10116.ENSRNOP00000006308,10116.ENSRNOP00000007654,10116.ENSRNOP00000008225,10116.ENSRNOP00000008679,10116.ENSRNOP00000009260,10116.ENSRNOP00000009319…	Tnf,Lta,Cd80,Tlr6,Cd86,Ptgs2,Tlr5,Tlr7,Traf6,Il10,Il1b,Map3k7,Ifnb1,Map2k3,Tbk1,Peli1,Ccl2,Ifng,Fos,Csf3,Il12a,Ripk2,Tlr2,Clec4e,Il6,Nr2c2,Casp8,Pglyrp1,Map4k4,Il1r1,Tradd,Il2,Cd14,Nfkb2,Nfkb1,Csf2,Irak2,Ube2v1,Tlr3,Ppara,Hmgb1,Tnfrsf1a,Actb,Tollip,Hspa1a,Ifna1,Ly96,Mapk8,Rel,Cebpb,Ube2n,Tlr1
GO:0009892	Negative regulation of metabolic process	25	3324	0.46	9.82e-06	10116.ENSRNOP00000001110,10116.ENSRNOP00000002933,10116.ENSRNOP00000003567,10116.ENSRNOP00000006148,10116.ENSRNOP00000006246,10116.ENSRNOP00000006308,10116.ENSRNOP00000007654,10116.ENSRNOP00000008225,10116.ENSRNOP00000009260,10116.ENSRNOP00000009917,10116.ENSRNOP00000012832,10116.ENSRNOP00000013732,10116.ENSRNOP00000014354,10116.ENSRNOP00000018233,10116.ENSRNOP00000023327,10116.ENSRNOP00000026235…	Tnf,Tlr6,Ptgs2,Traf6,Il10,Il1b,Map3k7,Ifnb1,Tbk1,Ifng,Il12a,Il6,Nr2c2,Pglyrp1,Il2,Nfkb2,Nfkb1,Csf2,Ppara,Hmgb1,Tnfrsf1a,Hspa1a,Mapk8,Rel,Cebpb
GO:0051716	Cellular response to stimulus	56	7732	0.45	3.28e-20	10116.ENSRNOP00000001110,10116.ENSRNOP00000001111,10116.ENSRNOP00000002089,10116.ENSRNOP00000002933,10116.ENSRNOP00000003129,10116.ENSRNOP00000003567,10116.ENSRNOP00000003649,10116.ENSRNOP00000004821,10116.ENSRNOP00000005620,10116.ENSRNOP00000006148,10116.ENSRNOP00000006246,10116.ENSRNOP00000006308,10116.ENSRNOP00000007654,10116.ENSRNOP00000008225,10116.ENSRNOP00000008679,10116.ENSRNOP00000009319…	Tnf,Lta,Cd80,Tlr6,Cd86,Ptgs2,Cxcl10,Tlr5,Tlr7,Traf6,Il10,Il1b,Map3k7,Ifnb1,Map2k3,Peli1,Ccl2,Ifng,Fos,Nfrkb,Csf3,Il12a,Ripk2,Tlr2,Clec4e,Sarm1,Il6,Cd180,Nr2c2,Casp8,Map4k4,Il1r1,Tradd,ENSRNOP00000021061,Il2,Cd14,Nfkb2,Nfkb1,Csf2,Irak2,Ube2v1,Tlr3,Ppara,Hmgb1,Tnfrsf1a,Hprt1,Actb,Tollip,Hspa1a,Ifna1,Ly96,Mapk8,Rel,Cebpb,Ube2n,Tlr1
GO:0009889	Regulation of biosynthetic process	33	4491	0.45	5.91e-08	10116.ENSRNOP00000001110,10116.ENSRNOP00000002933,10116.ENSRNOP00000003567,10116.ENSRNOP00000004821,10116.ENSRNOP00000006148,10116.ENSRNOP00000006246,10116.ENSRNOP00000006308,10116.ENSRNOP00000008225,10116.ENSRNOP00000008679,10116.ENSRNOP00000009260,10116.ENSRNOP00000009319,10116.ENSRNOP00000009448,10116.ENSRNOP00000009917,10116.ENSRNOP00000010712,10116.ENSRNOP00000011509,10116.ENSRNOP00000012963…	Tnf,Tlr6,Ptgs2,Tlr5,Traf6,Il10,Il1b,Ifnb1,Map2k3,Tbk1,Peli1,Ccl2,Ifng,Fos,Csf3,Ripk2,Il6,Nr2c2,Tradd,Il2,Nfkb2,Nfkb1,Csf2,Irak2,Ube2v1,Tlr3,Ppara,Hmgb1,Tnfrsf1a,Mapk8,Rel,Cebpb,Ube2n
GO:0031326	Regulation of cellular biosynthetic process	32	4407	0.45	1.64e-07	10116.ENSRNOP00000001110,10116.ENSRNOP00000002933,10116.ENSRNOP00000003567,10116.ENSRNOP00000004821,10116.ENSRNOP00000006148,10116.ENSRNOP00000006246,10116.ENSRNOP00000006308,10116.ENSRNOP00000008225,10116.ENSRNOP00000008679,10116.ENSRNOP00000009260,10116.ENSRNOP00000009319,10116.ENSRNOP00000009917,10116.ENSRNOP00000010712,10116.ENSRNOP00000011509,10116.ENSRNOP00000012963,10116.ENSRNOP00000013732…	Tnf,Tlr6,Ptgs2,Tlr5,Traf6,Il10,Il1b,Ifnb1,Map2k3,Tbk1,Peli1,Ifng,Fos,Csf3,Ripk2,Il6,Nr2c2,Tradd,Il2,Nfkb2,Nfkb1,Csf2,Irak2,Ube2v1,Tlr3,Ppara,Hmgb1,Tnfrsf1a,Mapk8,Rel,Cebpb,Ube2n
GO:0010556	Regulation of macromolecule biosynthetic process	31	4227	0.45	2.71e-07	10116.ENSRNOP00000001110,10116.ENSRNOP00000002933,10116.ENSRNOP00000006148,10116.ENSRNOP00000006246,10116.ENSRNOP00000006308,10116.ENSRNOP00000008225,10116.ENSRNOP00000008679,10116.ENSRNOP00000009260,10116.ENSRNOP00000009319,10116.ENSRNOP00000009448,10116.ENSRNOP00000009917,10116.ENSRNOP00000010712,10116.ENSRNOP00000011509,10116.ENSRNOP00000012963,10116.ENSRNOP00000013732,10116.ENSRNOP00000014354…	Tnf,Tlr6,Traf6,Il10,Il1b,Ifnb1,Map2k3,Tbk1,Peli1,Ccl2,Ifng,Fos,Csf3,Ripk2,Il6,Nr2c2,Tradd,Il2,Nfkb2,Nfkb1,Csf2,Irak2,Ube2v1,Tlr3,Ppara,Hmgb1,Tnfrsf1a,Mapk8,Rel,Cebpb,Ube2n
GO:0019222	Regulation of metabolic process	53	7460	0.44	2.83e-17	10116.ENSRNOP00000001110,10116.ENSRNOP00000001111,10116.ENSRNOP00000002089,10116.ENSRNOP00000002933,10116.ENSRNOP00000003129,10116.ENSRNOP00000003567,10116.ENSRNOP00000004821,10116.ENSRNOP00000005620,10116.ENSRNOP00000006148,10116.ENSRNOP00000006246,10116.ENSRNOP00000006308,10116.ENSRNOP00000007654,10116.ENSRNOP00000008225,10116.ENSRNOP00000008679,10116.ENSRNOP00000009260,10116.ENSRNOP00000009319…	Tnf,Lta,Cd80,Tlr6,Cd86,Ptgs2,Tlr5,Tlr7,Traf6,Il10,Il1b,Map3k7,Ifnb1,Map2k3,Tbk1,Peli1,Ccl2,Ifng,Fos,Csf3,Il12a,Ripk2,Tlr2,Clec4e,Il6,Nr2c2,Casp8,Pglyrp1,Map4k4,Il1r1,Tradd,Il2,Cd14,Nfkb2,Nfkb1,Csf2,Irak2,Ube2v1,Tlr3,Ppara,Hmgb1,Tnfrsf1a,Hprt1,Actb,Tollip,Hspa1a,Ifna1,Ly96,Mapk8,Rel,Cebpb,Ube2n,Tlr1
GO:0051171	Regulation of nitrogen compound metabolic process	45	6337	0.44	2.73e-12	10116.ENSRNOP00000001110,10116.ENSRNOP00000002089,10116.ENSRNOP00000002933,10116.ENSRNOP00000003129,10116.ENSRNOP00000003567,10116.ENSRNOP00000004821,10116.ENSRNOP00000005620,10116.ENSRNOP00000006148,10116.ENSRNOP00000006246,10116.ENSRNOP00000006308,10116.ENSRNOP00000007654,10116.ENSRNOP00000008225,10116.ENSRNOP00000008679,10116.ENSRNOP00000009260,10116.ENSRNOP00000009319,10116.ENSRNOP00000009448…	Tnf,Cd80,Tlr6,Cd86,Ptgs2,Tlr5,Tlr7,Traf6,Il10,Il1b,Map3k7,Ifnb1,Map2k3,Tbk1,Peli1,Ccl2,Ifng,Fos,Csf3,Il12a,Ripk2,Il6,Nr2c2,Casp8,Map4k4,Tradd,Il2,Nfkb2,Nfkb1,Csf2,Irak2,Ube2v1,Tlr3,Ppara,Hmgb1,Tnfrsf1a,Hprt1,Actb,Tollip,Hspa1a,Ifna1,Mapk8,Rel,Cebpb,Ube2n
GO:0050790	Regulation of catalytic activity	18	2518	0.44	0.0011	10116.ENSRNOP00000001110,10116.ENSRNOP00000002933,10116.ENSRNOP00000003129,10116.ENSRNOP00000003567,10116.ENSRNOP00000006148,10116.ENSRNOP00000006308,10116.ENSRNOP00000007654,10116.ENSRNOP00000008679,10116.ENSRNOP00000009448,10116.ENSRNOP00000009917,10116.ENSRNOP00000012963,10116.ENSRNOP00000013732,10116.ENSRNOP00000016613,10116.ENSRNOP00000019180,10116.ENSRNOP00000028944,10116.ENSRNOP00000040874…	Tnf,Tlr6,Cd86,Ptgs2,Traf6,Il1b,Map3k7,Map2k3,Ccl2,Ifng,Ripk2,Il6,Casp8,Map4k4,Nfkb1,Hmgb1,Actb,Ube2n
GO:0022008	Neurogenesis	14	1980	0.44	0.0082	10116.ENSRNOP00000001110,10116.ENSRNOP00000001111,10116.ENSRNOP00000006308,10116.ENSRNOP00000009448,10116.ENSRNOP00000009917,10116.ENSRNOP00000013639,10116.ENSRNOP00000013732,10116.ENSRNOP00000019180,10116.ENSRNOP00000019673,10116.ENSRNOP00000023327,10116.ENSRNOP00000040874,10116.ENSRNOP00000043388,10116.ENSRNOP00000044296,10116.ENSRNOP00000065222	Tnf,Lta,Il1b,Ccl2,Ifng,Sarm1,Il6,Map4k4,Il1r1,Il2,Hmgb1,Hprt1,Actb,Cebpb
GO:0048699	Generation of neurons	13	1837	0.44	0.0129	10116.ENSRNOP00000001110,10116.ENSRNOP00000001111,10116.ENSRNOP00000006308,10116.ENSRNOP00000009917,10116.ENSRNOP00000013639,10116.ENSRNOP00000013732,10116.ENSRNOP00000019180,10116.ENSRNOP00000019673,10116.ENSRNOP00000023327,10116.ENSRNOP00000040874,10116.ENSRNOP00000043388,10116.ENSRNOP00000044296,10116.ENSRNOP00000065222	Tnf,Lta,Il1b,Ifng,Sarm1,Il6,Map4k4,Il1r1,Il2,Hmgb1,Hprt1,Actb,Cebpb
GO:0007399	Nervous system development	19	2697	0.43	0.00084	10116.ENSRNOP00000001110,10116.ENSRNOP00000001111,10116.ENSRNOP00000006148,10116.ENSRNOP00000006308,10116.ENSRNOP00000007654,10116.ENSRNOP00000009448,10116.ENSRNOP00000009917,10116.ENSRNOP00000010712,10116.ENSRNOP00000013639,10116.ENSRNOP00000013732,10116.ENSRNOP00000014354,10116.ENSRNOP00000016613,10116.ENSRNOP00000019180,10116.ENSRNOP00000019673,10116.ENSRNOP00000023327,10116.ENSRNOP00000040874…	Tnf,Lta,Traf6,Il1b,Map3k7,Ccl2,Ifng,Fos,Sarm1,Il6,Nr2c2,Casp8,Map4k4,Il1r1,Il2,Hmgb1,Hprt1,Actb,Cebpb
GO:0080090	Regulation of primary metabolic process	44	6520	0.42	4.7e-11	10116.ENSRNOP00000001110,10116.ENSRNOP00000002089,10116.ENSRNOP00000002933,10116.ENSRNOP00000003129,10116.ENSRNOP00000003567,10116.ENSRNOP00000005620,10116.ENSRNOP00000006148,10116.ENSRNOP00000006246,10116.ENSRNOP00000006308,10116.ENSRNOP00000007654,10116.ENSRNOP00000008225,10116.ENSRNOP00000008679,10116.ENSRNOP00000009260,10116.ENSRNOP00000009319,10116.ENSRNOP00000009448,10116.ENSRNOP00000009917…	Tnf,Cd80,Tlr6,Cd86,Ptgs2,Tlr7,Traf6,Il10,Il1b,Map3k7,Ifnb1,Map2k3,Tbk1,Peli1,Ccl2,Ifng,Fos,Csf3,Il12a,Ripk2,Il6,Nr2c2,Casp8,Map4k4,Tradd,Il2,Nfkb2,Nfkb1,Csf2,Irak2,Ube2v1,Tlr3,Ppara,Hmgb1,Tnfrsf1a,Hprt1,Actb,Tollip,Hspa1a,Ifna1,Mapk8,Rel,Cebpb,Ube2n
GO:0051172	Negative regulation of nitrogen compound metabolic process	18	2656	0.42	0.0021	10116.ENSRNOP00000001110,10116.ENSRNOP00000003567,10116.ENSRNOP00000006148,10116.ENSRNOP00000006246,10116.ENSRNOP00000006308,10116.ENSRNOP00000009917,10116.ENSRNOP00000013732,10116.ENSRNOP00000014354,10116.ENSRNOP00000023327,10116.ENSRNOP00000026235,10116.ENSRNOP00000028944,10116.ENSRNOP00000034235,10116.ENSRNOP00000038651,10116.ENSRNOP00000040874,10116.ENSRNOP00000050605,10116.ENSRNOP00000060904…	Tnf,Ptgs2,Traf6,Il10,Il1b,Ifng,Il6,Nr2c2,Il2,Nfkb2,Nfkb1,Csf2,Ppara,Hmgb1,Hspa1a,Mapk8,Rel,Cebpb
GO:0031323	Regulation of cellular metabolic process	45	6753	0.41	2.57e-11	10116.ENSRNOP00000001110,10116.ENSRNOP00000002089,10116.ENSRNOP00000002933,10116.ENSRNOP00000003129,10116.ENSRNOP00000003567,10116.ENSRNOP00000004821,10116.ENSRNOP00000005620,10116.ENSRNOP00000006148,10116.ENSRNOP00000006246,10116.ENSRNOP00000006308,10116.ENSRNOP00000007654,10116.ENSRNOP00000008225,10116.ENSRNOP00000008679,10116.ENSRNOP00000009260,10116.ENSRNOP00000009319,10116.ENSRNOP00000009448…	Tnf,Cd80,Tlr6,Cd86,Ptgs2,Tlr5,Tlr7,Traf6,Il10,Il1b,Map3k7,Ifnb1,Map2k3,Tbk1,Peli1,Ccl2,Ifng,Fos,Csf3,Il12a,Ripk2,Il6,Nr2c2,Casp8,Map4k4,Tradd,Il2,Nfkb2,Nfkb1,Csf2,Irak2,Ube2v1,Tlr3,Ppara,Hmgb1,Tnfrsf1a,Hprt1,Actb,Tollip,Hspa1a,Ifna1,Mapk8,Rel,Cebpb,Ube2n
GO:0031324	Negative regulation of cellular metabolic process	19	2871	0.41	0.0018	10116.ENSRNOP00000001110,10116.ENSRNOP00000003567,10116.ENSRNOP00000006148,10116.ENSRNOP00000006246,10116.ENSRNOP00000006308,10116.ENSRNOP00000007654,10116.ENSRNOP00000009917,10116.ENSRNOP00000013732,10116.ENSRNOP00000014354,10116.ENSRNOP00000023327,10116.ENSRNOP00000026235,10116.ENSRNOP00000028944,10116.ENSRNOP00000034235,10116.ENSRNOP00000038651,10116.ENSRNOP00000040874,10116.ENSRNOP00000050605…	Tnf,Ptgs2,Traf6,Il10,Il1b,Map3k7,Ifng,Il6,Nr2c2,Il2,Nfkb2,Nfkb1,Csf2,Ppara,Hmgb1,Hspa1a,Mapk8,Rel,Cebpb
GO:0051128	Regulation of cellular component organization	18	2704	0.41	0.0026	10116.ENSRNOP00000001110,10116.ENSRNOP00000002933,10116.ENSRNOP00000003649,10116.ENSRNOP00000006246,10116.ENSRNOP00000006308,10116.ENSRNOP00000007654,10116.ENSRNOP00000009917,10116.ENSRNOP00000011509,10116.ENSRNOP00000013639,10116.ENSRNOP00000013732,10116.ENSRNOP00000023327,10116.ENSRNOP00000023977,10116.ENSRNOP00000034235,10116.ENSRNOP00000038651,10116.ENSRNOP00000040874,10116.ENSRNOP00000042371…	Tnf,Tlr6,Cxcl10,Il10,Il1b,Map3k7,Ifng,Csf3,Sarm1,Il6,Il2,Cd14,Csf2,Ppara,Hmgb1,Tnfrsf1a,Hspa1a,Ube2n
GO:0048523	Negative regulation of cellular process	34	5264	0.4	6.82e-07	10116.ENSRNOP00000001110,10116.ENSRNOP00000001111,10116.ENSRNOP00000002089,10116.ENSRNOP00000002933,10116.ENSRNOP00000003129,10116.ENSRNOP00000003567,10116.ENSRNOP00000003649,10116.ENSRNOP00000006148,10116.ENSRNOP00000006246,10116.ENSRNOP00000006308,10116.ENSRNOP00000007654,10116.ENSRNOP00000008225,10116.ENSRNOP00000009319,10116.ENSRNOP00000009448,10116.ENSRNOP00000009917,10116.ENSRNOP00000011509…	Tnf,Lta,Cd80,Tlr6,Cd86,Ptgs2,Cxcl10,Traf6,Il10,Il1b,Map3k7,Ifnb1,Peli1,Ccl2,Ifng,Csf3,Il12a,Sarm1,Il6,Nr2c2,Casp8,Kcnh8,Pglyrp1,Il2,Nfkb2,Nfkb1,Csf2,Ppara,Hmgb1,Tnfrsf1a,Hspa1a,Mapk8,Rel,Cebpb
GO:0030154	Cell differentiation	27	4114	0.4	3.61e-05	10116.ENSRNOP00000001110,10116.ENSRNOP00000001111,10116.ENSRNOP00000003567,10116.ENSRNOP00000006148,10116.ENSRNOP00000006308,10116.ENSRNOP00000008225,10116.ENSRNOP00000009448,10116.ENSRNOP00000009917,10116.ENSRNOP00000010712,10116.ENSRNOP00000011509,10116.ENSRNOP00000013562,10116.ENSRNOP00000013639,10116.ENSRNOP00000013732,10116.ENSRNOP00000014354,10116.ENSRNOP00000016613,10116.ENSRNOP00000019180…	Tnf,Lta,Ptgs2,Traf6,Il1b,Ifnb1,Ccl2,Ifng,Fos,Csf3,Clec4e,Sarm1,Il6,Nr2c2,Casp8,Map4k4,Il1r1,Il2,Nfkb2,Csf2,Ppara,Hmgb1,Hprt1,Actb,Tollip,Ifna1,Cebpb
GO:0048513	Animal organ development	24	3758	0.39	0.00028	10116.ENSRNOP00000001110,10116.ENSRNOP00000001111,10116.ENSRNOP00000003567,10116.ENSRNOP00000006148,10116.ENSRNOP00000006246,10116.ENSRNOP00000008225,10116.ENSRNOP00000009448,10116.ENSRNOP00000009917,10116.ENSRNOP00000010712,10116.ENSRNOP00000011509,10116.ENSRNOP00000013562,10116.ENSRNOP00000013732,10116.ENSRNOP00000014354,10116.ENSRNOP00000016613,10116.ENSRNOP00000026235,10116.ENSRNOP00000034235…	Tnf,Lta,Ptgs2,Traf6,Il10,Ifnb1,Ccl2,Ifng,Fos,Csf3,Clec4e,Il6,Nr2c2,Casp8,Nfkb2,Csf2,Tlr3,Ppara,Hmgb1,Tnfrsf1a,Hprt1,Actb,Ifna1,Cebpb
GO:0048519	Negative regulation of biological process	36	5794	0.38	4.63e-07	10116.ENSRNOP00000001110,10116.ENSRNOP00000001111,10116.ENSRNOP00000002089,10116.ENSRNOP00000002933,10116.ENSRNOP00000003129,10116.ENSRNOP00000003567,10116.ENSRNOP00000003649,10116.ENSRNOP00000006148,10116.ENSRNOP00000006246,10116.ENSRNOP00000006308,10116.ENSRNOP00000007654,10116.ENSRNOP00000008225,10116.ENSRNOP00000009260,10116.ENSRNOP00000009319,10116.ENSRNOP00000009448,10116.ENSRNOP00000009917…	Tnf,Lta,Cd80,Tlr6,Cd86,Ptgs2,Cxcl10,Traf6,Il10,Il1b,Map3k7,Ifnb1,Tbk1,Peli1,Ccl2,Ifng,Csf3,Il12a,Sarm1,Il6,Nr2c2,Casp8,Kcnh8,Pglyrp1,Il2,Nfkb2,Nfkb1,Csf2,Irak2,Ppara,Hmgb1,Tnfrsf1a,Hspa1a,Mapk8,Rel,Cebpb
GO:0006464	Cellular protein modification process	18	2933	0.37	0.0063	10116.ENSRNOP00000001110,10116.ENSRNOP00000005620,10116.ENSRNOP00000006148,10116.ENSRNOP00000006308,10116.ENSRNOP00000007654,10116.ENSRNOP00000008679,10116.ENSRNOP00000009260,10116.ENSRNOP00000009319,10116.ENSRNOP00000009448,10116.ENSRNOP00000012963,10116.ENSRNOP00000014354,10116.ENSRNOP00000019180,10116.ENSRNOP00000021061,10116.ENSRNOP00000034508,10116.ENSRNOP00000036667,10116.ENSRNOP00000036680…	Tnf,Tlr7,Traf6,Il1b,Map3k7,Map2k3,Tbk1,Peli1,Ccl2,Ripk2,Nr2c2,Map4k4,ENSRNOP00000021061,Irak2,Ube2v1,Tlr3,Mapk8,Ube2n
GO:0050896	Response to stimulus	58	9725	0.36	4.57e-18	10116.ENSRNOP00000001110,10116.ENSRNOP00000001111,10116.ENSRNOP00000002089,10116.ENSRNOP00000002933,10116.ENSRNOP00000003129,10116.ENSRNOP00000003567,10116.ENSRNOP00000003649,10116.ENSRNOP00000004821,10116.ENSRNOP00000005620,10116.ENSRNOP00000006148,10116.ENSRNOP00000006246,10116.ENSRNOP00000006308,10116.ENSRNOP00000007654,10116.ENSRNOP00000008225,10116.ENSRNOP00000008679,10116.ENSRNOP00000009260…	Tnf,Lta,Cd80,Tlr6,Cd86,Ptgs2,Cxcl10,Tlr5,Tlr7,Traf6,Il10,Il1b,Map3k7,Ifnb1,Map2k3,Tbk1,Peli1,Ccl2,Ifng,Fos,Nfrkb,Csf3,Il12a,Ripk2,Tlr2,Clec4e,Sarm1,Il6,Cd180,Nr2c2,Casp8,Pglyrp1,Map4k4,Il1r1,Tradd,ENSRNOP00000021061,Il2,Cd14,Nfkb2,Nfkb1,Csf2,Irak2,Ube2v1,Tlr3,Ppara,Hmgb1,Tnfrsf1a,Hprt1,Actb,Tollip,Hspa1a,Ifna1,Ly96,Mapk8,Rel,Cebpb,Ube2n,Tlr1
GO:0048731	System development	30	5030	0.36	4.52e-05	10116.ENSRNOP00000001110,10116.ENSRNOP00000001111,10116.ENSRNOP00000003567,10116.ENSRNOP00000006148,10116.ENSRNOP00000006246,10116.ENSRNOP00000006308,10116.ENSRNOP00000007654,10116.ENSRNOP00000008225,10116.ENSRNOP00000009448,10116.ENSRNOP00000009917,10116.ENSRNOP00000010712,10116.ENSRNOP00000011509,10116.ENSRNOP00000013562,10116.ENSRNOP00000013639,10116.ENSRNOP00000013732,10116.ENSRNOP00000014354…	Tnf,Lta,Ptgs2,Traf6,Il10,Il1b,Map3k7,Ifnb1,Ccl2,Ifng,Fos,Csf3,Clec4e,Sarm1,Il6,Nr2c2,Casp8,Map4k4,Il1r1,Il2,Nfkb2,Csf2,Tlr3,Ppara,Hmgb1,Tnfrsf1a,Hprt1,Actb,Ifna1,Cebpb
GO:0009653	Anatomical structure morphogenesis	14	2427	0.35	0.045	10116.ENSRNOP00000001110,10116.ENSRNOP00000003567,10116.ENSRNOP00000006148,10116.ENSRNOP00000006246,10116.ENSRNOP00000007654,10116.ENSRNOP00000013732,10116.ENSRNOP00000016613,10116.ENSRNOP00000019180,10116.ENSRNOP00000026235,10116.ENSRNOP00000038651,10116.ENSRNOP00000040874,10116.ENSRNOP00000043388,10116.ENSRNOP00000044296,10116.ENSRNOP00000065222	Tnf,Ptgs2,Traf6,Il10,Map3k7,Il6,Casp8,Map4k4,Nfkb2,Ppara,Hmgb1,Hprt1,Actb,Cebpb
GO:0048856	Anatomical structure development	31	6089	0.29	0.00065	10116.ENSRNOP00000001110,10116.ENSRNOP00000001111,10116.ENSRNOP00000003567,10116.ENSRNOP00000006148,10116.ENSRNOP00000006246,10116.ENSRNOP00000006308,10116.ENSRNOP00000007654,10116.ENSRNOP00000008225,10116.ENSRNOP00000009448,10116.ENSRNOP00000009917,10116.ENSRNOP00000010712,10116.ENSRNOP00000011509,10116.ENSRNOP00000013562,10116.ENSRNOP00000013639,10116.ENSRNOP00000013732,10116.ENSRNOP00000014354…	Tnf,Lta,Ptgs2,Traf6,Il10,Il1b,Map3k7,Ifnb1,Ccl2,Ifng,Fos,Csf3,Clec4e,Sarm1,Il6,Nr2c2,Casp8,Map4k4,Il1r1,Il2,Nfkb2,Csf2,Tlr3,Ppara,Hmgb1,Tnfrsf1a,Hprt1,Actb,Tollip,Ifna1,Cebpb
GO:0044267	Cellular protein metabolic process	20	4061	0.28	0.0349	10116.ENSRNOP00000001110,10116.ENSRNOP00000005620,10116.ENSRNOP00000006148,10116.ENSRNOP00000006308,10116.ENSRNOP00000007654,10116.ENSRNOP00000008679,10116.ENSRNOP00000009260,10116.ENSRNOP00000009319,10116.ENSRNOP00000009448,10116.ENSRNOP00000012963,10116.ENSRNOP00000014354,10116.ENSRNOP00000016613,10116.ENSRNOP00000019180,10116.ENSRNOP00000021061,10116.ENSRNOP00000034508,10116.ENSRNOP00000036667…	Tnf,Tlr7,Traf6,Il1b,Map3k7,Map2k3,Tbk1,Peli1,Ccl2,Ripk2,Nr2c2,Casp8,Map4k4,ENSRNOP00000021061,Irak2,Ube2v1,Tlr3,Tollip,Mapk8,Ube2n
GO:0050794	Regulation of cellular process	58	12977	0.24	2.35e-11	10116.ENSRNOP00000001110,10116.ENSRNOP00000001111,10116.ENSRNOP00000002089,10116.ENSRNOP00000002933,10116.ENSRNOP00000003129,10116.ENSRNOP00000003567,10116.ENSRNOP00000003649,10116.ENSRNOP00000004821,10116.ENSRNOP00000005620,10116.ENSRNOP00000006148,10116.ENSRNOP00000006246,10116.ENSRNOP00000006308,10116.ENSRNOP00000007654,10116.ENSRNOP00000008225,10116.ENSRNOP00000008679,10116.ENSRNOP00000009260…	Tnf,Lta,Cd80,Tlr6,Cd86,Ptgs2,Cxcl10,Tlr5,Tlr7,Traf6,Il10,Il1b,Map3k7,Ifnb1,Map2k3,Tbk1,Peli1,Ccl2,Ifng,Fos,Csf3,Il12a,Ripk2,Tlr2,Clec4e,Sarm1,Il6,Cd180,Nr2c2,Casp8,Kcnh8,Pglyrp1,Map4k4,Il1r1,Tradd,ENSRNOP00000021061,Il2,Cd14,Nfkb2,Nfkb1,Csf2,Irak2,Ube2v1,Tlr3,Ppara,Hmgb1,Tnfrsf1a,Hprt1,Actb,Tollip,Hspa1a,Ifna1,Ly96,Mapk8,Rel,Cebpb,Ube2n,Tlr1
GO:0043170	Macromolecule metabolic process	31	6899	0.24	0.006	10116.ENSRNOP00000001110,10116.ENSRNOP00000002933,10116.ENSRNOP00000003567,10116.ENSRNOP00000005620,10116.ENSRNOP00000006148,10116.ENSRNOP00000006246,10116.ENSRNOP00000006308,10116.ENSRNOP00000007654,10116.ENSRNOP00000008679,10116.ENSRNOP00000009260,10116.ENSRNOP00000009319,10116.ENSRNOP00000009448,10116.ENSRNOP00000010712,10116.ENSRNOP00000011223,10116.ENSRNOP00000012832,10116.ENSRNOP00000012963…	Tnf,Tlr6,Ptgs2,Tlr7,Traf6,Il10,Il1b,Map3k7,Map2k3,Tbk1,Peli1,Ccl2,Fos,Nfrkb,Il12a,Ripk2,Nr2c2,Casp8,Pglyrp1,Map4k4,ENSRNOP00000021061,Il2,Irak2,Ube2v1,Tlr3,Ppara,Hmgb1,Tollip,Mapk8,Rel,Ube2n
GO:0044260	Cellular macromolecule metabolic process	24	5383	0.24	0.0405	10116.ENSRNOP00000001110,10116.ENSRNOP00000005620,10116.ENSRNOP00000006148,10116.ENSRNOP00000006246,10116.ENSRNOP00000006308,10116.ENSRNOP00000007654,10116.ENSRNOP00000008679,10116.ENSRNOP00000009260,10116.ENSRNOP00000009319,10116.ENSRNOP00000009448,10116.ENSRNOP00000010712,10116.ENSRNOP00000011223,10116.ENSRNOP00000012963,10116.ENSRNOP00000014354,10116.ENSRNOP00000016613,10116.ENSRNOP00000019180…	Tnf,Tlr7,Traf6,Il10,Il1b,Map3k7,Map2k3,Tbk1,Peli1,Ccl2,Fos,Nfrkb,Ripk2,Nr2c2,Casp8,Map4k4,ENSRNOP00000021061,Irak2,Ube2v1,Tlr3,Hmgb1,Tollip,Mapk8,Ube2n
GO:0032501	Multicellular organismal process	34	8527	0.19	0.0215	10116.ENSRNOP00000001110,10116.ENSRNOP00000001111,10116.ENSRNOP00000002933,10116.ENSRNOP00000003567,10116.ENSRNOP00000006148,10116.ENSRNOP00000006246,10116.ENSRNOP00000006308,10116.ENSRNOP00000007654,10116.ENSRNOP00000008225,10116.ENSRNOP00000008679,10116.ENSRNOP00000009448,10116.ENSRNOP00000009917,10116.ENSRNOP00000010712,10116.ENSRNOP00000011509,10116.ENSRNOP00000012832,10116.ENSRNOP00000013562…	Tnf,Lta,Tlr6,Ptgs2,Traf6,Il10,Il1b,Map3k7,Ifnb1,Map2k3,Ccl2,Ifng,Fos,Csf3,Il12a,Clec4e,Sarm1,Il6,Nr2c2,Casp8,Map4k4,Il1r1,Il2,Nfkb2,Csf2,Tlr3,Ppara,Hmgb1,Tnfrsf1a,Hprt1,Actb,Ifna1,Rel,Cebpb
GO:0071704	Organic substance metabolic process	34	8697	0.18	0.0301	10116.ENSRNOP00000001110,10116.ENSRNOP00000002933,10116.ENSRNOP00000003567,10116.ENSRNOP00000005620,10116.ENSRNOP00000006148,10116.ENSRNOP00000006246,10116.ENSRNOP00000006308,10116.ENSRNOP00000007654,10116.ENSRNOP00000008679,10116.ENSRNOP00000009260,10116.ENSRNOP00000009319,10116.ENSRNOP00000009448,10116.ENSRNOP00000010712,10116.ENSRNOP00000011223,10116.ENSRNOP00000012832,10116.ENSRNOP00000012963…	Tnf,Tlr6,Ptgs2,Tlr7,Traf6,Il10,Il1b,Map3k7,Map2k3,Tbk1,Peli1,Ccl2,Fos,Nfrkb,Il12a,Ripk2,Sarm1,Nr2c2,Casp8,Pglyrp1,Map4k4,ENSRNOP00000021061,Il2,Irak2,Ube2v1,Tlr3,Ppara,Hmgb1,Tnfrsf1a,Hprt1,Tollip,Mapk8,Rel,Ube2n
GO:0009987	Cellular process	59	18050	0.1	4.18e-05	10116.ENSRNOP00000001110,10116.ENSRNOP00000001111,10116.ENSRNOP00000002089,10116.ENSRNOP00000002933,10116.ENSRNOP00000003129,10116.ENSRNOP00000003567,10116.ENSRNOP00000003649,10116.ENSRNOP00000004821,10116.ENSRNOP00000005620,10116.ENSRNOP00000006148,10116.ENSRNOP00000006246,10116.ENSRNOP00000006308,10116.ENSRNOP00000007654,10116.ENSRNOP00000008225,10116.ENSRNOP00000008679,10116.ENSRNOP00000009260…	Tnf,Lta,Cd80,Tlr6,Cd86,Ptgs2,Cxcl10,Tlr5,Tlr7,Traf6,Il10,Il1b,Map3k7,Ifnb1,Map2k3,Tbk1,Peli1,Ccl2,Ifng,Fos,Nfrkb,Csf3,Il12a,Ripk2,Tlr2,Clec4e,Sarm1,Il6,Cd180,Nr2c2,Casp8,Kcnh8,Pglyrp1,Map4k4,Il1r1,Tradd,ENSRNOP00000021061,Il2,Cd14,Nfkb2,Nfkb1,Csf2,Irak2,Ube2v1,Tlr3,Ppara,Hmgb1,Tnfrsf1a,Hprt1,Actb,Tollip,Hspa1a,Ifna1,Ly96,Mapk8,Rel,Cebpb,Ube2n,Tlr1

## Sheet: d. Component
#term ID	term description	observed gene count	background gene count	strength	false discovery rate	matching proteins in your network (IDs)	matching proteins in your network (labels)
GO:0035370	UBC13-UEV1A complex	2	4	2.29	0.0152	10116.ENSRNOP00000036667,10116.ENSRNOP00000065259	Ube2v1,Ube2n
GO:0033256	I-kappaB/NF-kappaB complex	3	9	2.11	0.001	10116.ENSRNOP00000026235,10116.ENSRNOP00000028944,10116.ENSRNOP00000061550	Nfkb2,Nfkb1,Rel
GO:0046696	Lipopolysaccharide receptor complex	2	8	1.98	0.0251	10116.ENSRNOP00000023977,10116.ENSRNOP00000058754	Cd14,Ly96
GO:0045335	Phagocytic vesicle	4	135	1.06	0.0345	10116.ENSRNOP00000002933,10116.ENSRNOP00000005620,10116.ENSRNOP00000013025,10116.ENSRNOP00000068444	Tlr6,Tlr7,Tlr2,Tlr1
GO:0042025	Host cell nucleus	5	187	1.01	0.0183	10116.ENSRNOP00000014354,10116.ENSRNOP00000026235,10116.ENSRNOP00000028944,10116.ENSRNOP00000038651,10116.ENSRNOP00000061550	Nr2c2,Nfkb2,Nfkb1,Ppara,Rel
GO:0030139	Endocytic vesicle	5	218	0.95	0.0251	10116.ENSRNOP00000002933,10116.ENSRNOP00000005620,10116.ENSRNOP00000009448,10116.ENSRNOP00000013025,10116.ENSRNOP00000068444	Tlr6,Tlr7,Ccl2,Tlr2,Tlr1
GO:0045121	Membrane raft	10	446	0.94	0.00021	10116.ENSRNOP00000001110,10116.ENSRNOP00000002933,10116.ENSRNOP00000013025,10116.ENSRNOP00000016613,10116.ENSRNOP00000020405,10116.ENSRNOP00000023977,10116.ENSRNOP00000040874,10116.ENSRNOP00000042371,10116.ENSRNOP00000044296,10116.ENSRNOP00000068444	Tnf,Tlr6,Tlr2,Casp8,Tradd,Cd14,Hmgb1,Tnfrsf1a,Actb,Tlr1
GO:0043235	Receptor complex	9	482	0.86	0.0011	10116.ENSRNOP00000002933,10116.ENSRNOP00000005620,10116.ENSRNOP00000006148,10116.ENSRNOP00000013732,10116.ENSRNOP00000020405,10116.ENSRNOP00000023977,10116.ENSRNOP00000042371,10116.ENSRNOP00000058754,10116.ENSRNOP00000068444	Tlr6,Tlr7,Traf6,Il6,Tradd,Cd14,Tnfrsf1a,Ly96,Tlr1
GO:0009897	External side of plasma membrane	8	512	0.78	0.0094	10116.ENSRNOP00000001110,10116.ENSRNOP00000002089,10116.ENSRNOP00000003129,10116.ENSRNOP00000003649,10116.ENSRNOP00000009917,10116.ENSRNOP00000013732,10116.ENSRNOP00000019673,10116.ENSRNOP00000023977	Tnf,Cd80,Cd86,Cxcl10,Ifng,Il6,Il1r1,Cd14
GO:0098552	Side of membrane	9	730	0.68	0.0157	10116.ENSRNOP00000001110,10116.ENSRNOP00000002089,10116.ENSRNOP00000003129,10116.ENSRNOP00000003649,10116.ENSRNOP00000006148,10116.ENSRNOP00000009917,10116.ENSRNOP00000013732,10116.ENSRNOP00000019673,10116.ENSRNOP00000023977	Tnf,Cd80,Cd86,Cxcl10,Traf6,Ifng,Il6,Il1r1,Cd14
GO:0005615	Extracellular space	21	1776	0.66	2.82e-06	10116.ENSRNOP00000001110,10116.ENSRNOP00000001111,10116.ENSRNOP00000003129,10116.ENSRNOP00000003649,10116.ENSRNOP00000006246,10116.ENSRNOP00000006308,10116.ENSRNOP00000008225,10116.ENSRNOP00000009448,10116.ENSRNOP00000009917,10116.ENSRNOP00000011509,10116.ENSRNOP00000012832,10116.ENSRNOP00000013732,10116.ENSRNOP00000013768,10116.ENSRNOP00000019673,10116.ENSRNOP00000023327,10116.ENSRNOP00000023977…	Tnf,Lta,Cd86,Cxcl10,Il10,Il1b,Ifnb1,Ccl2,Ifng,Csf3,Il12a,Il6,Cd180,Il1r1,Il2,Cd14,Csf2,Hmgb1,Tnfrsf1a,Ifna1,Ly96
GO:0009986	Cell surface	12	1079	0.63	0.004	10116.ENSRNOP00000001110,10116.ENSRNOP00000002089,10116.ENSRNOP00000003129,10116.ENSRNOP00000003649,10116.ENSRNOP00000009917,10116.ENSRNOP00000012832,10116.ENSRNOP00000013732,10116.ENSRNOP00000019673,10116.ENSRNOP00000023977,10116.ENSRNOP00000036680,10116.ENSRNOP00000040874,10116.ENSRNOP00000042371	Tnf,Cd80,Cd86,Cxcl10,Ifng,Il12a,Il6,Il1r1,Cd14,Tlr3,Hmgb1,Tnfrsf1a
GO:0098805	Whole membrane	14	1561	0.54	0.007	10116.ENSRNOP00000001110,10116.ENSRNOP00000002933,10116.ENSRNOP00000003567,10116.ENSRNOP00000005620,10116.ENSRNOP00000013025,10116.ENSRNOP00000013639,10116.ENSRNOP00000016613,10116.ENSRNOP00000020405,10116.ENSRNOP00000023977,10116.ENSRNOP00000036680,10116.ENSRNOP00000040874,10116.ENSRNOP00000042371,10116.ENSRNOP00000044296,10116.ENSRNOP00000068444	Tnf,Tlr6,Ptgs2,Tlr7,Tlr2,Sarm1,Casp8,Tradd,Cd14,Tlr3,Hmgb1,Tnfrsf1a,Actb,Tlr1
GO:0005576	Extracellular region	22	2746	0.49	0.00022	10116.ENSRNOP00000001110,10116.ENSRNOP00000001111,10116.ENSRNOP00000003129,10116.ENSRNOP00000003649,10116.ENSRNOP00000006246,10116.ENSRNOP00000006308,10116.ENSRNOP00000008225,10116.ENSRNOP00000009448,10116.ENSRNOP00000009917,10116.ENSRNOP00000011509,10116.ENSRNOP00000012832,10116.ENSRNOP00000013732,10116.ENSRNOP00000013768,10116.ENSRNOP00000018233,10116.ENSRNOP00000019673,10116.ENSRNOP00000023327…	Tnf,Lta,Cd86,Cxcl10,Il10,Il1b,Ifnb1,Ccl2,Ifng,Csf3,Il12a,Il6,Cd180,Pglyrp1,Il1r1,Il2,Cd14,Csf2,Hmgb1,Tnfrsf1a,Ifna1,Ly96

## Sheet: e. Kmeans clusters
#clustering method	cluster number	cluster color	gene count	protein name	protein identifier	protein description
kmeans	1	Red	20	Actb	10116.ENSRNOP00000044296	Actin, cytoplasmic 1; Actins are highly conserved proteins that are involved in various types of cell motility and are ubiquitously expressed in all eukaryotic cells; Belongs to the actin family
kmeans	1	Red	20	Ccl2	10116.ENSRNOP00000009448	C-C motif chemokine 2; Chemotactic factor that attracts monocytes, but not neutrophils; Belongs to the intercrine beta (chemokine CC) family
kmeans	1	Red	20	Cd80	10116.ENSRNOP00000002089	CD80 antigen, isoform CRA_a; Cd80 molecule
kmeans	1	Red	20	Cd86	10116.ENSRNOP00000003129	Cd86 antigen, isoform CRA_c; CD86 molecule
kmeans	1	Red	20	Csf2	10116.ENSRNOP00000034235	Granulocyte-macrophage colony-stimulating factor; Cytokine that stimulates the growth and differentiation of hematopoietic precursor cells from various lineages, including granulocytes, macrophages, eosinophils and erythrocytes
kmeans	1	Red	20	Csf3	10116.ENSRNOP00000011509	Granulocyte colony-stimulating factor; Colony stimulating factor 3 (granulocyte)
kmeans	1	Red	20	Cxcl10	10116.ENSRNOP00000003649	C-X-C motif chemokine 10; In addition to its role as a proinflammatory cytokine, may participate in T-cell effector function and perhaps T-cell development; Belongs to the intercrine alpha (chemokine CxC) family
kmeans	1	Red	20	Fos	10116.ENSRNOP00000010712	Proto-oncogene c-Fos; Nuclear phosphoprotein which forms a tight but non- covalently linked complex with the JUN/AP-1 transcription factor. On TGF-beta activation, forms a multimeric SMAD3/SMAD4/JUN/FOS complex, at the AP1/SMAD-binding site to regulate TGF-beta- mediated signaling (By similarity). Has a critical function in regulating the development of cells destined to form and maintain the ske…
kmeans	1	Red	20	Hprt1	10116.ENSRNOP00000043388	Hypoxanthine-guanine phosphoribosyltransferase; Converts guanine to guanosine monophosphate, and hypoxanthine to inosine monophosphate. Transfers the 5- phosphoribosyl group from 5-phosphoribosylpyrophosphate onto the purine. Plays a central role in the generation of purine nucleotides through the purine salvage pathway (By similarity)
kmeans	1	Red	20	Ifnb1	10116.ENSRNOP00000008225	Interferon beta; Has antiviral, antibacterial and anticancer activities; Belongs to the alpha/beta interferon family
kmeans	1	Red	20	Ifng	10116.ENSRNOP00000009917	Interferon gamma; Produced by lymphocytes activated by specific antigens or mitogens. IFN-gamma, in addition to having antiviral activity, has important immunoregulatory functions. It is a potent activator of macrophages, it has antiproliferative effects on transformed cells and it can potentiate the antiviral and antitumor effects of the type I interferons; Belongs to the type II (or gamma) inte…
kmeans	1	Red	20	Il10	10116.ENSRNOP00000006246	Interleukin-10; Inhibits the synthesis of a number of cytokines, including IFN-gamma, IL-2, IL-3, TNF and GM-CSF produced by activated macrophages and by helper T-cells
kmeans	1	Red	20	Il2	10116.ENSRNOP00000023327	Interleukin-2; Produced by T-cells in response to antigenic or mitogenic stimulation, this protein is required for T-cell proliferation and other activities crucial to regulation of the immune response. Can stimulate B-cells, monocytes, lymphokine- activated killer cells, natural killer cells, and glioma cells
kmeans	1	Red	20	Il6	10116.ENSRNOP00000013732	Interleukin-6; Cytokine with a wide variety of biological functions. It is a potent inducer of the acute phase response. Plays an essential role in the final differentiation of B-cells into Ig- secreting cells Involved in lymphocyte and monocyte differentiation. Acts on B-cells, T-cells, hepatocytes, hematopoietic progenitor cells and cells of the CNS. Required for the generation of T(H)17 cells.…
kmeans	1	Red	20	Lta	10116.ENSRNOP00000001111	Lymphotoxin alpha (tnf superfamily, member 1); Lymphotoxin-alpha; Cytokine that in its homotrimeric form binds to TNFRSF1A/TNFR1, TNFRSF1B/TNFBR and TNFRSF14/HVEM. In its heterotrimeric form with LTB binds to TNFRSF3/LTBR. Lymphotoxin is produced by lymphocytes and cytotoxic for a wide range of tumor cells in vitro and in vivo
kmeans	1	Red	20	Ppara	10116.ENSRNOP00000038651	Peroxisome proliferator-activated receptor alpha; Ligand-activated transcription factor. Key regulator of lipid metabolism. Activated by the endogenous ligand 1-palmitoyl- 2-oleoyl-sn-glycerol-3-phosphocholine (16:0/18:1-GPC). Activated by oleylethanolamide, a naturally occurring lipid that regulates satiety. Receptor for peroxisome proliferators such as hypolipidemic drugs and fatty acids. Regul…
kmeans	1	Red	20	Ptgs2	10116.ENSRNOP00000003567	Prostaglandin G/H synthase 2; Converts arachidonate to prostaglandin H2 (PGH2), a committed step in prostanoid synthesis. Constitutively expressed in some tissues in physiological conditions, such as the endothelium, kidney and brain, and in pathological conditions, such as in cancer. PTGS2 is responsible for production of inflammatory prostaglandins. Up-regulation of PTGS2 is also associated wit…
kmeans	1	Red	20	Tnf	10116.ENSRNOP00000001110	Tumor necrosis factor superfamily, member 2; Tumor necrosis factor; Cytokine that binds to TNFRSF1A/TNFR1 and TNFRSF1B/TNFBR. It is mainly secreted by macrophages and can induce cell death of certain tumor cell lines. It is potent pyrogen causing fever by direct action or by stimulation of interleukin-1 secretion and is implicated in the induction of cachexia, Under certain conditions it can stim…
kmeans	1	Red	20	Tnfrsf1a	10116.ENSRNOP00000042371	Tumor necrosis factor receptor superfamily member 1A; Receptor for TNFSF2/TNF-alpha and homotrimeric TNFSF1/lymphotoxin-alpha. The adapter molecule FADD recruits caspase-8 to the activated receptor. The resulting death-inducing signaling complex (DISC) performs caspase-8 proteolytic activation which initiates the subsequent cascade of caspases (aspartate- specific cysteine proteases) mediating ap…
kmeans	1	Red	20	Tradd	10116.ENSRNOP00000020405	Tumor necrosis factor receptor type 1-associated death domain protein; TNFRSF1A-associated via death domain
kmeans	2	Brown	11	Cd14	10116.ENSRNOP00000023977	Monocyte differentiation antigen CD14; Coreceptor for bacterial lipopolysaccharide. In concert with LBP, binds to monomeric lipopolysaccharide and delivers it to the LY96/TLR4 complex, thereby mediating the innate immune response to bacterial lipopolysaccharide (LPS). Acts via MyD88, TIRAP and TRAF6, leading to NF-kappa-B activation, cytokine secretion and the inflammatory response. Acts as a cor…
kmeans	2	Brown	11	Clec4e	10116.ENSRNOP00000013562	C-type lectin domain family 4, member e; A calcium-dependent lectin that acts as a pattern recognition receptor of the innate immune system. Recognizes damage-associated molecular patterns (DAMPs) of abnormal self and pathogen-associated molecular patterns (PAMPs) of bacteria and fungi. The PAMPs notably include mycobacterial trehalose 6,6'-dimycolate (TDM), a cell wall glycolipid with potent adj…
kmeans	2	Brown	11	ENSRNOP00000021061	10116.ENSRNOP00000021061	Ring finger protein 138, E3 ubiquitin protein ligase
kmeans	2	Brown	11	Hmgb1	10116.ENSRNOP00000040874	High mobility group protein b1; Multifunctional redox sensitive protein with various roles in different cellular compartments. In the nucleus is one of the major chromatin-associated non-histone proteins and acts as a DNA chaperone involved in replication, transcription, chromatin remodeling, V(D)J recombination, DNA repair and genome stability. Proposed to be an universal biosensor for nucleic a…
kmeans	2	Brown	11	Hspa1a	10116.ENSRNOP00000050605	Heat shock 70kd protein 1b (mapped); Molecular chaperone implicated in a wide variety of cellular processes, including protection of the proteome from stress, folding and transport of newly synthesized polypeptides, activation of proteolysis of misfolded proteins and the formation and dissociation of protein complexes. Plays a pivotal role in the protein quality control system, ensuring the corre…
kmeans	2	Brown	11	Ly96	10116.ENSRNOP00000058754	Lymphocyte antigen 96
kmeans	2	Brown	11	Tlr1	10116.ENSRNOP00000068444	annotation not available
kmeans	2	Brown	11	Tlr2	10116.ENSRNOP00000013025	Toll-like receptor 2; Belongs to the Toll-like receptor family
kmeans	2	Brown	11	Tlr5	10116.ENSRNOP00000004821	Toll-like receptor 5; Belongs to the Toll-like receptor family
kmeans	2	Brown	11	Tlr6	10116.ENSRNOP00000002933	Toll-like receptor 6
kmeans	2	Brown	11	Tollip	10116.ENSRNOP00000049498	Toll-interacting protein; Component of the signaling pathway of IL-1 and Toll-like receptors. Inhibits cell activation by microbial products. Recruits IRAK1 to the IL-1 receptor complex. Inhibits IRAK1 phosphorylation and kinase activity. Connects the ubiquitin pathway to autophagy by functioning as a ubiquitin-ATG8 family adapter and thus mediating autophagic clearance of ubiquitin conjugates. T…
kmeans	3	Dark Golden Rod	1	Cd180	10116.ENSRNOP00000013768	CD180 antigen (Predicted), isoform CRA_a; CD180 molecule
kmeans	4	Green Yellow	1	Pglyrp1	10116.ENSRNOP00000018233	Peptidoglycan recognition protein 1; Pattern receptor that binds to murein peptidoglycans (PGN) of Gram-positive bacteria. Has bactericidal activity towards Gram-positive bacteria. May kill Gram-positive bacteria by interfering with peptidoglycan biosynthesis. Binds also to Gram-negative bacteria. Involved in innate immunity. Is microbicidal for Gram-positive and Gram-negative bacteria and yeast.…
kmeans	5	Green 2	1	Il12a	10116.ENSRNOP00000012832	Interleukin 12a; Cytokine that can act as a growth factor for activated T and NK cells, enhance the lytic activity of NK/lymphokine-activated killer cells, and stimulate the production of IFN-gamma by resting PBMC
kmeans	6	Green	6	Cebpb	10116.ENSRNOP00000065222	CCAAT/enhancer-binding protein beta; Important transcription factor regulating the expression of genes involved in immune and inflammatory responses. Plays also a significant role in adipogenesis, as well as in the gluconeogenic pathway, liver regeneration, and hematopoiesis. The consensus recognition site is 5'-T[TG]NNGNAA[TG]-3'. Its functional capacity is governed by protein interactions and p…
kmeans	6	Green	6	Ifna1	10116.ENSRNOP00000051043	Interferon-alpha 1; Produced by macrophages, IFN-alpha have antiviral activities. Interferon stimulates the production of two enzymes: a protein kinase and an oligoadenylate synthetase
kmeans	6	Green	6	Il1b	10116.ENSRNOP00000006308	Interleukin 1 beta; Potent proinflammatory cytokine. Initially discovered as the major endogenous pyrogen, induces prostaglandin synthesis, neutrophil influx and activation, T-cell activation and cytokine production, B- cell activation and antibody production, and fibroblast proliferation and collagen production. Promotes Th17 differentiation of T-cells. Synergizes with IL12/interleukin-12 to ind…
kmeans	6	Green	6	Nfkb1	10116.ENSRNOP00000028944	Nuclear factor NF-kappa-B p105 subunit; NF-kappa-B is a pleiotropic transcription factor present in almost all cell types and is the endpoint of a series of signal transduction events that are initiated by a vast array of stimuli related to many biological processes such as inflammation, immunity, differentiation, cell growth, tumorigenesis and apoptosis. NF-kappa-B is a homo- or heterodimeric co…
kmeans	6	Green	6	Nfkb2	10116.ENSRNOP00000026235	Nuclear factor of kappa light polypeptide gene enhancer in b-cells 2, p49/p100, isoform cra_a; Nuclear factor of kappa light polypeptide gene enhancer in B-cells 2, p49/p100
kmeans	6	Green	6	Rel	10116.ENSRNOP00000061550	REL proto-oncogene, NF-kB subunit; V-rel avian reticuloendotheliosis viral oncogene homolog
kmeans	7	Blue	1	Nr2c2	10116.ENSRNOP00000014354	Nuclear receptor subfamily 2, group c, member 2; Orphan nuclear receptor that can act as a repressor or activator of transcription. An important repressor of nuclear receptor signaling pathways such as retinoic acid receptor, retinoid X, vitamin D3 receptor, thyroid hormone receptor and estrogen receptor pathways. May regulate gene expression during the late phase of spermatogenesis. Activates tr…
kmeans	8	Light Sky Blue	16	Casp8	10116.ENSRNOP00000016613	Caspase-8; Most upstream protease of the activation cascade of caspases responsible for the TNFRSF6/FAS mediated and TNFRSF1A induced cell death. Binding to the adapter molecule FADD recruits it to either receptor. The resulting aggregate called death- inducing signaling complex (DISC) performs CASP8 proteolytic activation. The active dimeric enzyme is then liberated from the DISC and free to act…
kmeans	8	Light Sky Blue	16	Il1r1	10116.ENSRNOP00000019673	Receptor for IL1A, IL1B and IL1RN. After binding to interleukin-1 associates with the coreceptor IL1RAP to form the high affinity interleukin-1 receptor complex which mediates interleukin-1- dependent activation of NF-kappa-B, MAPK and other pathways. Signaling involves the recruitment of adapter molecules such as TOLLIP, MYD88, and IRAK1 or IRAK2 via the respective TIR domains of the receptor/co…
kmeans	8	Light Sky Blue	16	Irak2	10116.ENSRNOP00000034508	Interleukin-1 receptor-associated kinase-like 2; Binds to the IL-1 type I receptor following IL-1 engagement, triggering intracellular signaling cascades leading to transcriptional up-regulation and mRNA stabilization
kmeans	8	Light Sky Blue	16	Map2k3	10116.ENSRNOP00000008679	Dual specificity mitogen-activated protein kinase kinase 3-like
kmeans	8	Light Sky Blue	16	Map3k7	10116.ENSRNOP00000007654	Mitogen-activated protein kinase kinase kinase 7-like; Mitogen activated protein kinase kinase kinase 7
kmeans	8	Light Sky Blue	16	Map4k4	10116.ENSRNOP00000019180	Mitogen-activated protein kinase kinase kinase kinase 4
kmeans	8	Light Sky Blue	16	Mapk8	10116.ENSRNOP00000060904	Mitogen-activated protein kinase 8/9/10 (c-jun n-terminal kinase); Serine/threonine-protein kinase involved in various processes such as neuronal proliferation, differentiation, migration and programmed cell death. Extracellular stimuli such as proinflammatory cytokines or physical stress stimulate the stress-activated protein kinase/c-Jun N-terminal kinase (SAP/JNK) signaling pathway. In this ca…
kmeans	8	Light Sky Blue	16	Peli1	10116.ENSRNOP00000009319	Pellino E3 ubiquitin protein ligase 1
kmeans	8	Light Sky Blue	16	Ripk2	10116.ENSRNOP00000012963	Receptor-interacting serine/threonine-protein kinase 2; Serine/threonine/tyrosine kinase that plays an essential role in modulation of innate and adaptive immune responses. Upon stimulation by bacterial peptidoglycans, NOD1 and NOD2 are activated, oligomerize and recruit RIPK2 through CARD-CARD domains
kmeans	8	Light Sky Blue	16	Sarm1	10116.ENSRNOP00000013639	Sterile alpha and TIR motif containing 1
kmeans	8	Light Sky Blue	16	Tbk1	10116.ENSRNOP00000009260	Similar to tank-binding kinase 1; TANK-binding kinase 1
kmeans	8	Light Sky Blue	16	Tlr3	10116.ENSRNOP00000036680	Toll-like receptor 3; Belongs to the Toll-like receptor family
kmeans	8	Light Sky Blue	16	Tlr7	10116.ENSRNOP00000005620	Toll-like receptor 7; Belongs to the Toll-like receptor family
kmeans	8	Light Sky Blue	16	Traf6	10116.ENSRNOP00000006148	TNF receptor-associated factor 6; E3 ubiquitin ligase that, together with UBE2N and UBE2V1, mediates the synthesis of 'Lys-63'-linked-polyubiquitin chains conjugated to proteins, such as IKBKG, IRAK1, AKT1 and AKT2. Also mediates ubiquitination of free/unanchored polyubiquitin chain that leads to MAP3K7 activation. Mediates activation of NF-kappa-B and JUN. May be essential for the formation of f…
kmeans	8	Light Sky Blue	16	Ube2n	10116.ENSRNOP00000065259	Similar to ubiquitin-conjugating enzyme e2n (homologous to yeast ubc13); The UBE2V1-UBE2N and UBE2V2-UBE2N heterodimers catalyze the synthesis of non-canonical 'Lys-63'-linked polyubiquitin chains. This type of polyubiquitination does not lead to protein degradation by the proteasome. Mediates transcriptional activation of target genes. Plays a role in the control of progress through the cell cyc…
kmeans	8	Light Sky Blue	16	Ube2v1	10116.ENSRNOP00000036667	Ubiquitin-conjugating enzyme E2 variant 1; Belongs to the ubiquitin-conjugating enzyme family
kmeans	9	Medium Blue	1	Nfrkb	10116.ENSRNOP00000011223	Nuclear factor related to kappa B binding protein
kmeans	10	Purple	1	Kcnh8	10116.ENSRNOP00000017246	Potassium voltage-gated channel eag-related subfamily h member 8; Pore-forming (alpha) subunit of voltage-gated potassium channel. Elicits a slowly activating, outward rectifying current. Channel properties may be modulated by cAMP and subunit assembly
