# Supplementary material for: Regulation of Key Immune-Related Genes in the Heart Following Burn Injury
Source: J Pers Med. 2022 Jun 20;12(6):1007. doi: 10.3390/jpm12061007 (PMC9224557; doi:10.3390/jpm12061007)
Supplement: Supplementary file 1 [file jpm-12-01007-s001.zip › jpm-1707118 Supplementary/Table S2_Up DEGs.xlsx]

## Sheet: a. KEGG
#term ID	term description	observed gene count	background gene count	strength	false discovery rate	matching proteins in your network (IDs)	matching proteins in your network (labels)
rno04620	Toll-like receptor signaling pathway	18	87	2.09	1.93e-30	10116.ENSRNOP00000001110,10116.ENSRNOP00000002089,10116.ENSRNOP00000002933,10116.ENSRNOP00000003129,10116.ENSRNOP00000003649,10116.ENSRNOP00000004821,10116.ENSRNOP00000005620,10116.ENSRNOP00000006308,10116.ENSRNOP00000008225,10116.ENSRNOP00000010712,10116.ENSRNOP00000013025,10116.ENSRNOP00000013732,10116.ENSRNOP00000016613,10116.ENSRNOP00000028944,10116.ENSRNOP00000036680,10116.ENSRNOP00000051043…	Tnf,Cd80,Tlr6,Cd86,Cxcl10,Tlr5,Tlr7,Il1b,Ifnb1,Fos,Tlr2,Il6,Casp8,Nfkb1,Tlr3,Ifna1,Mapk8,Tlr1
rno04657	IL-17 signaling pathway	15	86	2.02	3.95e-24	10116.ENSRNOP00000001110,10116.ENSRNOP00000003567,10116.ENSRNOP00000003649,10116.ENSRNOP00000006308,10116.ENSRNOP00000009448,10116.ENSRNOP00000009917,10116.ENSRNOP00000010712,10116.ENSRNOP00000011509,10116.ENSRNOP00000013732,10116.ENSRNOP00000016613,10116.ENSRNOP00000020405,10116.ENSRNOP00000028944,10116.ENSRNOP00000034235,10116.ENSRNOP00000060904,10116.ENSRNOP00000065222	Tnf,Ptgs2,Cxcl10,Il1b,Ccl2,Ifng,Fos,Csf3,Il6,Casp8,Tradd,Nfkb1,Csf2,Mapk8,Cebpb
rno05134	Legionellosis	8	52	1.96	1.27e-12	10116.ENSRNOP00000001110,10116.ENSRNOP00000004821,10116.ENSRNOP00000006308,10116.ENSRNOP00000013025,10116.ENSRNOP00000013732,10116.ENSRNOP00000016613,10116.ENSRNOP00000028944,10116.ENSRNOP00000050605	Tnf,Tlr5,Il1b,Tlr2,Il6,Casp8,Nfkb1,Hspa1a
rno05144	Malaria	8	52	1.96	1.27e-12	10116.ENSRNOP00000001110,10116.ENSRNOP00000006246,10116.ENSRNOP00000006308,10116.ENSRNOP00000009448,10116.ENSRNOP00000009917,10116.ENSRNOP00000011509,10116.ENSRNOP00000013025,10116.ENSRNOP00000013732	Tnf,Il10,Il1b,Ccl2,Ifng,Csf3,Tlr2,Il6
rno05321	Inflammatory bowel disease	9	62	1.94	6.9e-14	10116.ENSRNOP00000001110,10116.ENSRNOP00000004821,10116.ENSRNOP00000006246,10116.ENSRNOP00000006308,10116.ENSRNOP00000009917,10116.ENSRNOP00000013025,10116.ENSRNOP00000013732,10116.ENSRNOP00000023327,10116.ENSRNOP00000028944	Tnf,Tlr5,Il10,Il1b,Ifng,Tlr2,Il6,Il2,Nfkb1
rno05142	Chagas disease	14	98	1.93	1.19e-21	10116.ENSRNOP00000001110,10116.ENSRNOP00000002933,10116.ENSRNOP00000006246,10116.ENSRNOP00000006308,10116.ENSRNOP00000008225,10116.ENSRNOP00000009448,10116.ENSRNOP00000009917,10116.ENSRNOP00000010712,10116.ENSRNOP00000013025,10116.ENSRNOP00000013732,10116.ENSRNOP00000016613,10116.ENSRNOP00000023327,10116.ENSRNOP00000028944,10116.ENSRNOP00000060904	Tnf,Tlr6,Il10,Il1b,Ifnb1,Ccl2,Ifng,Fos,Tlr2,Il6,Casp8,Il2,Nfkb1,Mapk8
rno04668	TNF signaling pathway	15	107	1.92	5.35e-23	10116.ENSRNOP00000001110,10116.ENSRNOP00000001111,10116.ENSRNOP00000003567,10116.ENSRNOP00000003649,10116.ENSRNOP00000006308,10116.ENSRNOP00000008225,10116.ENSRNOP00000009448,10116.ENSRNOP00000010712,10116.ENSRNOP00000013732,10116.ENSRNOP00000016613,10116.ENSRNOP00000020405,10116.ENSRNOP00000028944,10116.ENSRNOP00000034235,10116.ENSRNOP00000060904,10116.ENSRNOP00000065222	Tnf,Lta,Ptgs2,Cxcl10,Il1b,Ifnb1,Ccl2,Fos,Il6,Casp8,Tradd,Nfkb1,Csf2,Mapk8,Cebpb
rno04622	RIG-I-like receptor signaling pathway	8	57	1.92	2.12e-12	10116.ENSRNOP00000001110,10116.ENSRNOP00000003649,10116.ENSRNOP00000008225,10116.ENSRNOP00000016613,10116.ENSRNOP00000020405,10116.ENSRNOP00000028944,10116.ENSRNOP00000051043,10116.ENSRNOP00000060904	Tnf,Cxcl10,Ifnb1,Casp8,Tradd,Nfkb1,Ifna1,Mapk8
rno01523	Antifolate resistance	4	29	1.92	1.72e-06	10116.ENSRNOP00000001110,10116.ENSRNOP00000006308,10116.ENSRNOP00000013732,10116.ENSRNOP00000028944	Tnf,Il1b,Il6,Nfkb1
rno05143	African trypanosomiasis	5	37	1.91	6.29e-08	10116.ENSRNOP00000001110,10116.ENSRNOP00000006246,10116.ENSRNOP00000006308,10116.ENSRNOP00000009917,10116.ENSRNOP00000013732	Tnf,Il10,Il1b,Ifng,Il6
rno05332	Graft-versus-host disease	7	53	1.9	9.2e-11	10116.ENSRNOP00000001110,10116.ENSRNOP00000002089,10116.ENSRNOP00000003129,10116.ENSRNOP00000006308,10116.ENSRNOP00000009917,10116.ENSRNOP00000013732,10116.ENSRNOP00000023327	Tnf,Cd80,Cd86,Il1b,Ifng,Il6,Il2
rno04623	Cytosolic DNA-sensing pathway	6	50	1.86	4.1e-09	10116.ENSRNOP00000003649,10116.ENSRNOP00000006308,10116.ENSRNOP00000008225,10116.ENSRNOP00000013732,10116.ENSRNOP00000028944,10116.ENSRNOP00000051043	Cxcl10,Il1b,Ifnb1,Il6,Nfkb1,Ifna1
rno05323	Rheumatoid arthritis	10	85	1.85	1.38e-14	10116.ENSRNOP00000001110,10116.ENSRNOP00000002089,10116.ENSRNOP00000003129,10116.ENSRNOP00000006308,10116.ENSRNOP00000009448,10116.ENSRNOP00000009917,10116.ENSRNOP00000010712,10116.ENSRNOP00000013025,10116.ENSRNOP00000013732,10116.ENSRNOP00000034235	Tnf,Cd80,Cd86,Il1b,Ccl2,Ifng,Fos,Tlr2,Il6,Csf2
rno04672	Intestinal immune network for IgA production	5	42	1.85	1.09e-07	10116.ENSRNOP00000002089,10116.ENSRNOP00000003129,10116.ENSRNOP00000006246,10116.ENSRNOP00000013732,10116.ENSRNOP00000023327	Cd80,Cd86,Il10,Il6,Il2
rno05140	Leishmaniasis	8	70	1.84	9.23e-12	10116.ENSRNOP00000001110,10116.ENSRNOP00000003567,10116.ENSRNOP00000006246,10116.ENSRNOP00000006308,10116.ENSRNOP00000009917,10116.ENSRNOP00000010712,10116.ENSRNOP00000013025,10116.ENSRNOP00000028944	Tnf,Ptgs2,Il10,Il1b,Ifng,Fos,Tlr2,Nfkb1
rno04940	Type I diabetes mellitus	7	60	1.84	1.78e-10	10116.ENSRNOP00000001110,10116.ENSRNOP00000001111,10116.ENSRNOP00000002089,10116.ENSRNOP00000003129,10116.ENSRNOP00000006308,10116.ENSRNOP00000009917,10116.ENSRNOP00000023327	Tnf,Lta,Cd80,Cd86,Il1b,Ifng,Il2
rno05330	Allograft rejection	6	55	1.82	6.6e-09	10116.ENSRNOP00000001110,10116.ENSRNOP00000002089,10116.ENSRNOP00000003129,10116.ENSRNOP00000006246,10116.ENSRNOP00000009917,10116.ENSRNOP00000023327	Tnf,Cd80,Cd86,Il10,Ifng,Il2
rno05152	Tuberculosis	16	157	1.79	9.49e-23	10116.ENSRNOP00000001110,10116.ENSRNOP00000002933,10116.ENSRNOP00000006246,10116.ENSRNOP00000006308,10116.ENSRNOP00000008225,10116.ENSRNOP00000009917,10116.ENSRNOP00000013025,10116.ENSRNOP00000013562,10116.ENSRNOP00000013732,10116.ENSRNOP00000016613,10116.ENSRNOP00000020405,10116.ENSRNOP00000028944,10116.ENSRNOP00000051043,10116.ENSRNOP00000060904,10116.ENSRNOP00000065222,10116.ENSRNOP00000068444	Tnf,Tlr6,Il10,Il1b,Ifnb1,Ifng,Tlr2,Clec4e,Il6,Casp8,Tradd,Nfkb1,Ifna1,Mapk8,Cebpb,Tlr1
rno05133	Pertussis	7	68	1.79	3.9e-10	10116.ENSRNOP00000001110,10116.ENSRNOP00000006246,10116.ENSRNOP00000006308,10116.ENSRNOP00000010712,10116.ENSRNOP00000013732,10116.ENSRNOP00000028944,10116.ENSRNOP00000060904	Tnf,Il10,Il1b,Fos,Il6,Nfkb1,Mapk8
rno05162	Measles	13	131	1.77	3.83e-18	10116.ENSRNOP00000005620,10116.ENSRNOP00000006308,10116.ENSRNOP00000008225,10116.ENSRNOP00000010712,10116.ENSRNOP00000013025,10116.ENSRNOP00000013732,10116.ENSRNOP00000016613,10116.ENSRNOP00000020405,10116.ENSRNOP00000023327,10116.ENSRNOP00000028944,10116.ENSRNOP00000050605,10116.ENSRNOP00000051043,10116.ENSRNOP00000060904	Tlr7,Il1b,Ifnb1,Fos,Tlr2,Il6,Casp8,Tradd,Il2,Nfkb1,Hspa1a,Ifna1,Mapk8
rno04625	C-type lectin receptor signaling pathway	10	102	1.77	6.9e-14	10116.ENSRNOP00000001110,10116.ENSRNOP00000003567,10116.ENSRNOP00000006246,10116.ENSRNOP00000006308,10116.ENSRNOP00000013562,10116.ENSRNOP00000013732,10116.ENSRNOP00000016613,10116.ENSRNOP00000023327,10116.ENSRNOP00000028944,10116.ENSRNOP00000060904	Tnf,Ptgs2,Il10,Il1b,Clec4e,Il6,Casp8,Il2,Nfkb1,Mapk8
rno05164	Influenza A	13	152	1.71	2.03e-17	10116.ENSRNOP00000001110,10116.ENSRNOP00000003649,10116.ENSRNOP00000005620,10116.ENSRNOP00000006308,10116.ENSRNOP00000008225,10116.ENSRNOP00000009448,10116.ENSRNOP00000009917,10116.ENSRNOP00000013732,10116.ENSRNOP00000016613,10116.ENSRNOP00000020405,10116.ENSRNOP00000028944,10116.ENSRNOP00000036680,10116.ENSRNOP00000051043	Tnf,Cxcl10,Tlr7,Il1b,Ifnb1,Ccl2,Ifng,Il6,Casp8,Tradd,Nfkb1,Tlr3,Ifna1
rno05146	Amoebiasis	8	94	1.71	7.05e-11	10116.ENSRNOP00000001110,10116.ENSRNOP00000006246,10116.ENSRNOP00000006308,10116.ENSRNOP00000009917,10116.ENSRNOP00000013025,10116.ENSRNOP00000013732,10116.ENSRNOP00000028944,10116.ENSRNOP00000034235	Tnf,Il10,Il1b,Ifng,Tlr2,Il6,Nfkb1,Csf2
rno04061	Viral protein interaction with cytokine and cytokine receptor	7	82	1.71	1.25e-09	10116.ENSRNOP00000001110,10116.ENSRNOP00000001111,10116.ENSRNOP00000003649,10116.ENSRNOP00000006246,10116.ENSRNOP00000009448,10116.ENSRNOP00000013732,10116.ENSRNOP00000023327	Tnf,Lta,Cxcl10,Il10,Ccl2,Il6,Il2
rno05135	Yersinia infection	10	122	1.69	2.92e-13	10116.ENSRNOP00000001110,10116.ENSRNOP00000006246,10116.ENSRNOP00000006308,10116.ENSRNOP00000008225,10116.ENSRNOP00000009448,10116.ENSRNOP00000010712,10116.ENSRNOP00000013732,10116.ENSRNOP00000023327,10116.ENSRNOP00000028944,10116.ENSRNOP00000060904	Tnf,Il10,Il1b,Ifnb1,Ccl2,Fos,Il6,Il2,Nfkb1,Mapk8
rno04660	T cell receptor signaling pathway	8	98	1.69	9.2e-11	10116.ENSRNOP00000001110,10116.ENSRNOP00000006246,10116.ENSRNOP00000009917,10116.ENSRNOP00000010712,10116.ENSRNOP00000023327,10116.ENSRNOP00000028944,10116.ENSRNOP00000034235,10116.ENSRNOP00000060904	Tnf,Il10,Ifng,Fos,Il2,Nfkb1,Csf2,Mapk8
rno05320	Autoimmune thyroid disease	5	61	1.69	5.62e-07	10116.ENSRNOP00000002089,10116.ENSRNOP00000003129,10116.ENSRNOP00000006246,10116.ENSRNOP00000023327,10116.ENSRNOP00000051043	Cd80,Cd86,Il10,Il2,Ifna1
rno05145	Toxoplasmosis	8	105	1.66	1.4e-10	10116.ENSRNOP00000001110,10116.ENSRNOP00000006246,10116.ENSRNOP00000009917,10116.ENSRNOP00000013025,10116.ENSRNOP00000016613,10116.ENSRNOP00000028944,10116.ENSRNOP00000050605,10116.ENSRNOP00000060904	Tnf,Il10,Ifng,Tlr2,Casp8,Nfkb1,Hspa1a,Mapk8
rno04217	Necroptosis	10	133	1.65	6.16e-13	10116.ENSRNOP00000001110,10116.ENSRNOP00000006308,10116.ENSRNOP00000008225,10116.ENSRNOP00000009917,10116.ENSRNOP00000016613,10116.ENSRNOP00000020405,10116.ENSRNOP00000036680,10116.ENSRNOP00000040874,10116.ENSRNOP00000051043,10116.ENSRNOP00000060904	Tnf,Il1b,Ifnb1,Ifng,Casp8,Tradd,Tlr3,Hmgb1,Ifna1,Mapk8
rno05310	Asthma	2	28	1.63	0.0054	10116.ENSRNOP00000001110,10116.ENSRNOP00000006246	Tnf,Il10
rno04659	Th17 cell differentiation	7	100	1.62	4.24e-09	10116.ENSRNOP00000006308,10116.ENSRNOP00000009917,10116.ENSRNOP00000010712,10116.ENSRNOP00000013732,10116.ENSRNOP00000023327,10116.ENSRNOP00000028944,10116.ENSRNOP00000060904	Il1b,Ifng,Fos,Il6,Il2,Nfkb1,Mapk8
rno05161	Hepatitis B	10	146	1.61	1.27e-12	10116.ENSRNOP00000001110,10116.ENSRNOP00000008225,10116.ENSRNOP00000010712,10116.ENSRNOP00000013025,10116.ENSRNOP00000013732,10116.ENSRNOP00000016613,10116.ENSRNOP00000028944,10116.ENSRNOP00000036680,10116.ENSRNOP00000051043,10116.ENSRNOP00000060904	Tnf,Ifnb1,Fos,Tlr2,Il6,Casp8,Nfkb1,Tlr3,Ifna1,Mapk8
rno04215	Apoptosis - multiple species	2	30	1.6	0.006	10116.ENSRNOP00000016613,10116.ENSRNOP00000060904	Casp8,Mapk8
rno04064	NF-kappa B signaling pathway	6	93	1.59	1.09e-07	10116.ENSRNOP00000001110,10116.ENSRNOP00000001111,10116.ENSRNOP00000003567,10116.ENSRNOP00000006308,10116.ENSRNOP00000020405,10116.ENSRNOP00000028944	Tnf,Lta,Ptgs2,Il1b,Tradd,Nfkb1
rno04933	AGE-RAGE signaling pathway in diabetic complications	6	93	1.59	1.09e-07	10116.ENSRNOP00000001110,10116.ENSRNOP00000006308,10116.ENSRNOP00000009448,10116.ENSRNOP00000013732,10116.ENSRNOP00000028944,10116.ENSRNOP00000060904	Tnf,Il1b,Ccl2,Il6,Nfkb1,Mapk8
rno05167	Kaposi sarcoma-associated herpesvirus infection	12	190	1.58	1.37e-14	10116.ENSRNOP00000003129,10116.ENSRNOP00000003567,10116.ENSRNOP00000008225,10116.ENSRNOP00000010712,10116.ENSRNOP00000013732,10116.ENSRNOP00000016613,10116.ENSRNOP00000020405,10116.ENSRNOP00000028944,10116.ENSRNOP00000034235,10116.ENSRNOP00000036680,10116.ENSRNOP00000051043,10116.ENSRNOP00000060904	Cd86,Ptgs2,Ifnb1,Fos,Il6,Casp8,Tradd,Nfkb1,Csf2,Tlr3,Ifna1,Mapk8
rno05160	Hepatitis C	9	146	1.57	4.78e-11	10116.ENSRNOP00000001110,10116.ENSRNOP00000003649,10116.ENSRNOP00000008225,10116.ENSRNOP00000009917,10116.ENSRNOP00000016613,10116.ENSRNOP00000020405,10116.ENSRNOP00000028944,10116.ENSRNOP00000036680,10116.ENSRNOP00000051043	Tnf,Cxcl10,Ifnb1,Ifng,Casp8,Tradd,Nfkb1,Tlr3,Ifna1
rno04380	Osteoclast differentiation	7	115	1.56	1.01e-08	10116.ENSRNOP00000001110,10116.ENSRNOP00000006308,10116.ENSRNOP00000008225,10116.ENSRNOP00000009917,10116.ENSRNOP00000010712,10116.ENSRNOP00000028944,10116.ENSRNOP00000060904	Tnf,Il1b,Ifnb1,Ifng,Fos,Nfkb1,Mapk8
rno04920	Adipocytokine signaling pathway	4	68	1.55	3.56e-05	10116.ENSRNOP00000001110,10116.ENSRNOP00000020405,10116.ENSRNOP00000028944,10116.ENSRNOP00000060904	Tnf,Tradd,Nfkb1,Mapk8
rno04658	Th1 and Th2 cell differentiation	5	87	1.54	2.82e-06	10116.ENSRNOP00000009917,10116.ENSRNOP00000010712,10116.ENSRNOP00000023327,10116.ENSRNOP00000028944,10116.ENSRNOP00000060904	Ifng,Fos,Il2,Nfkb1,Mapk8
rno04640	Hematopoietic cell lineage	5	88	1.53	2.92e-06	10116.ENSRNOP00000001110,10116.ENSRNOP00000006308,10116.ENSRNOP00000011509,10116.ENSRNOP00000013732,10116.ENSRNOP00000034235	Tnf,Il1b,Csf3,Il6,Csf2
rno05322	Systemic lupus erythematosus	5	88	1.53	2.92e-06	10116.ENSRNOP00000001110,10116.ENSRNOP00000002089,10116.ENSRNOP00000003129,10116.ENSRNOP00000006246,10116.ENSRNOP00000009917	Tnf,Cd80,Cd86,Il10,Ifng
rno04621	NOD-like receptor signaling pathway	9	162	1.52	9.74e-11	10116.ENSRNOP00000001110,10116.ENSRNOP00000006308,10116.ENSRNOP00000008225,10116.ENSRNOP00000009448,10116.ENSRNOP00000013732,10116.ENSRNOP00000016613,10116.ENSRNOP00000028944,10116.ENSRNOP00000051043,10116.ENSRNOP00000060904	Tnf,Il1b,Ifnb1,Ccl2,Il6,Casp8,Nfkb1,Ifna1,Mapk8
rno04650	Natural killer cell mediated cytotoxicity	5	90	1.52	3.07e-06	10116.ENSRNOP00000001110,10116.ENSRNOP00000008225,10116.ENSRNOP00000009917,10116.ENSRNOP00000034235,10116.ENSRNOP00000051043	Tnf,Ifnb1,Ifng,Csf2,Ifna1
rno05132	Salmonella infection	11	203	1.51	7.69e-13	10116.ENSRNOP00000001110,10116.ENSRNOP00000002933,10116.ENSRNOP00000004821,10116.ENSRNOP00000006308,10116.ENSRNOP00000010712,10116.ENSRNOP00000013025,10116.ENSRNOP00000013732,10116.ENSRNOP00000016613,10116.ENSRNOP00000020405,10116.ENSRNOP00000028944,10116.ENSRNOP00000060904	Tnf,Tlr6,Tlr5,Il1b,Fos,Tlr2,Il6,Casp8,Tradd,Nfkb1,Mapk8
rno04630	JAK-STAT signaling pathway	8	147	1.51	1.53e-09	10116.ENSRNOP00000006246,10116.ENSRNOP00000008225,10116.ENSRNOP00000009917,10116.ENSRNOP00000011509,10116.ENSRNOP00000013732,10116.ENSRNOP00000023327,10116.ENSRNOP00000034235,10116.ENSRNOP00000051043	Il10,Ifnb1,Ifng,Csf3,Il6,Il2,Csf2,Ifna1
rno05418	Fluid shear stress and atherosclerosis	7	136	1.49	3.01e-08	10116.ENSRNOP00000001110,10116.ENSRNOP00000006308,10116.ENSRNOP00000009448,10116.ENSRNOP00000009917,10116.ENSRNOP00000010712,10116.ENSRNOP00000028944,10116.ENSRNOP00000060904	Tnf,Il1b,Ccl2,Ifng,Fos,Nfkb1,Mapk8
rno04060	Cytokine-cytokine receptor interaction	13	255	1.48	1.06e-14	10116.ENSRNOP00000001110,10116.ENSRNOP00000001111,10116.ENSRNOP00000003649,10116.ENSRNOP00000006246,10116.ENSRNOP00000006308,10116.ENSRNOP00000008225,10116.ENSRNOP00000009448,10116.ENSRNOP00000009917,10116.ENSRNOP00000011509,10116.ENSRNOP00000013732,10116.ENSRNOP00000023327,10116.ENSRNOP00000034235,10116.ENSRNOP00000051043	Tnf,Lta,Cxcl10,Il10,Il1b,Ifnb1,Ccl2,Ifng,Csf3,Il6,Il2,Csf2,Ifna1
rno04210	Apoptosis	6	121	1.47	4.56e-07	10116.ENSRNOP00000001110,10116.ENSRNOP00000010712,10116.ENSRNOP00000016613,10116.ENSRNOP00000020405,10116.ENSRNOP00000028944,10116.ENSRNOP00000060904	Tnf,Fos,Casp8,Tradd,Nfkb1,Mapk8
rno05169	Epstein-Barr virus infection	10	207	1.46	2.8e-11	10116.ENSRNOP00000001110,10116.ENSRNOP00000003649,10116.ENSRNOP00000008225,10116.ENSRNOP00000013025,10116.ENSRNOP00000013732,10116.ENSRNOP00000016613,10116.ENSRNOP00000020405,10116.ENSRNOP00000028944,10116.ENSRNOP00000051043,10116.ENSRNOP00000060904	Tnf,Cxcl10,Ifnb1,Tlr2,Il6,Casp8,Tradd,Nfkb1,Ifna1,Mapk8
rno04932	Non-alcoholic fatty liver disease	7	146	1.46	4.58e-08	10116.ENSRNOP00000001110,10116.ENSRNOP00000006308,10116.ENSRNOP00000010712,10116.ENSRNOP00000013732,10116.ENSRNOP00000016613,10116.ENSRNOP00000028944,10116.ENSRNOP00000060904	Tnf,Il1b,Fos,Il6,Casp8,Nfkb1,Mapk8
rno05235	PD-L1 expression and PD-1 checkpoint pathway in cancer	4	84	1.46	7.65e-05	10116.ENSRNOP00000009917,10116.ENSRNOP00000010712,10116.ENSRNOP00000013025,10116.ENSRNOP00000028944	Ifng,Fos,Tlr2,Nfkb1
rno04664	Fc epsilon RI signaling pathway	3	63	1.46	0.00094	10116.ENSRNOP00000001110,10116.ENSRNOP00000034235,10116.ENSRNOP00000060904	Tnf,Csf2,Mapk8
rno05163	Human cytomegalovirus infection	10	220	1.44	4.78e-11	10116.ENSRNOP00000001110,10116.ENSRNOP00000003567,10116.ENSRNOP00000006308,10116.ENSRNOP00000008225,10116.ENSRNOP00000009448,10116.ENSRNOP00000013732,10116.ENSRNOP00000016613,10116.ENSRNOP00000020405,10116.ENSRNOP00000028944,10116.ENSRNOP00000051043	Tnf,Ptgs2,Il1b,Ifnb1,Ccl2,Il6,Casp8,Tradd,Nfkb1,Ifna1
rno04930	Type II diabetes mellitus	2	45	1.43	0.0127	10116.ENSRNOP00000001110,10116.ENSRNOP00000060904	Tnf,Mapk8
rno05170	Human immunodeficiency virus 1 infection	9	204	1.42	6.12e-10	10116.ENSRNOP00000001110,10116.ENSRNOP00000008225,10116.ENSRNOP00000010712,10116.ENSRNOP00000013025,10116.ENSRNOP00000016613,10116.ENSRNOP00000020405,10116.ENSRNOP00000028944,10116.ENSRNOP00000051043,10116.ENSRNOP00000060904	Tnf,Ifnb1,Fos,Tlr2,Casp8,Tradd,Nfkb1,Ifna1,Mapk8
rno04917	Prolactin signaling pathway	3	71	1.4	0.0013	10116.ENSRNOP00000010712,10116.ENSRNOP00000028944,10116.ENSRNOP00000060904	Fos,Nfkb1,Mapk8
rno05416	Viral myocarditis	3	74	1.39	0.0014	10116.ENSRNOP00000002089,10116.ENSRNOP00000003129,10116.ENSRNOP00000016613	Cd80,Cd86,Casp8
rno05168	Herpes simplex virus 1 infection	13	334	1.37	1.84e-13	10116.ENSRNOP00000001110,10116.ENSRNOP00000001111,10116.ENSRNOP00000006308,10116.ENSRNOP00000008225,10116.ENSRNOP00000009448,10116.ENSRNOP00000009917,10116.ENSRNOP00000013025,10116.ENSRNOP00000013732,10116.ENSRNOP00000016613,10116.ENSRNOP00000020405,10116.ENSRNOP00000028944,10116.ENSRNOP00000036680,10116.ENSRNOP00000051043	Tnf,Lta,Il1b,Ifnb1,Ccl2,Ifng,Tlr2,Il6,Casp8,Tradd,Nfkb1,Tlr3,Ifna1
rno04612	Antigen processing and presentation	3	76	1.37	0.0015	10116.ENSRNOP00000001110,10116.ENSRNOP00000009917,10116.ENSRNOP00000050605	Tnf,Ifng,Hspa1a
rno04931	Insulin resistance	4	104	1.36	0.00017	10116.ENSRNOP00000001110,10116.ENSRNOP00000013732,10116.ENSRNOP00000028944,10116.ENSRNOP00000060904	Tnf,Il6,Nfkb1,Mapk8
rno05166	Human T-cell leukemia virus 1 infection	8	226	1.33	3.4e-08	10116.ENSRNOP00000001110,10116.ENSRNOP00000001111,10116.ENSRNOP00000010712,10116.ENSRNOP00000013732,10116.ENSRNOP00000023327,10116.ENSRNOP00000028944,10116.ENSRNOP00000034235,10116.ENSRNOP00000060904	Tnf,Lta,Fos,Il6,Il2,Nfkb1,Csf2,Mapk8
rno04071	Sphingolipid signaling pathway	4	115	1.32	0.00024	10116.ENSRNOP00000001110,10116.ENSRNOP00000020405,10116.ENSRNOP00000028944,10116.ENSRNOP00000060904	Tnf,Tradd,Nfkb1,Mapk8
rno05221	Acute myeloid leukemia	2	66	1.26	0.0248	10116.ENSRNOP00000028944,10116.ENSRNOP00000034235	Nfkb1,Csf2
rno05202	Transcriptional misregulation in cancer	5	177	1.23	7e-05	10116.ENSRNOP00000003129,10116.ENSRNOP00000013732,10116.ENSRNOP00000028944,10116.ENSRNOP00000034235,10116.ENSRNOP00000065222	Cd86,Il6,Nfkb1,Csf2,Cebpb
rno04066	HIF-1 signaling pathway	3	106	1.23	0.0039	10116.ENSRNOP00000009917,10116.ENSRNOP00000013732,10116.ENSRNOP00000028944	Ifng,Il6,Nfkb1
rno04662	B cell receptor signaling pathway	2	71	1.23	0.0281	10116.ENSRNOP00000010712,10116.ENSRNOP00000028944	Fos,Nfkb1
rno05212	Pancreatic cancer	2	72	1.22	0.0285	10116.ENSRNOP00000028944,10116.ENSRNOP00000060904	Nfkb1,Mapk8
rno04926	Relaxin signaling pathway	3	117	1.19	0.005	10116.ENSRNOP00000010712,10116.ENSRNOP00000028944,10116.ENSRNOP00000060904	Fos,Nfkb1,Mapk8
rno05165	Human papillomavirus infection	8	327	1.17	4.7e-07	10116.ENSRNOP00000001110,10116.ENSRNOP00000003567,10116.ENSRNOP00000008225,10116.ENSRNOP00000016613,10116.ENSRNOP00000020405,10116.ENSRNOP00000028944,10116.ENSRNOP00000036680,10116.ENSRNOP00000051043	Tnf,Ptgs2,Ifnb1,Casp8,Tradd,Nfkb1,Tlr3,Ifna1
rno04010	MAPK signaling pathway	7	284	1.17	2.92e-06	10116.ENSRNOP00000001110,10116.ENSRNOP00000006308,10116.ENSRNOP00000010712,10116.ENSRNOP00000020405,10116.ENSRNOP00000028944,10116.ENSRNOP00000050605,10116.ENSRNOP00000060904	Tnf,Il1b,Fos,Tradd,Nfkb1,Hspa1a,Mapk8
rno04068	FoxO signaling pathway	3	123	1.16	0.0056	10116.ENSRNOP00000006246,10116.ENSRNOP00000013732,10116.ENSRNOP00000060904	Il10,Il6,Mapk8
rno05410	Hypertrophic cardiomyopathy	2	83	1.16	0.0367	10116.ENSRNOP00000001110,10116.ENSRNOP00000013732	Tnf,Il6
rno05210	Colorectal cancer	2	84	1.15	0.0371	10116.ENSRNOP00000010712,10116.ENSRNOP00000060904	Fos,Mapk8
rno05222	Small cell lung cancer	2	87	1.14	0.0391	10116.ENSRNOP00000003567,10116.ENSRNOP00000028944	Ptgs2,Nfkb1
rno01522	Endocrine resistance	2	90	1.12	0.0412	10116.ENSRNOP00000010712,10116.ENSRNOP00000060904	Fos,Mapk8
rno05231	Choline metabolism in cancer	2	91	1.12	0.0416	10116.ENSRNOP00000010712,10116.ENSRNOP00000060904	Fos,Mapk8
rno04151	PI3K-Akt signaling pathway	7	325	1.11	6.61e-06	10116.ENSRNOP00000008225,10116.ENSRNOP00000011509,10116.ENSRNOP00000013025,10116.ENSRNOP00000013732,10116.ENSRNOP00000023327,10116.ENSRNOP00000028944,10116.ENSRNOP00000051043	Ifnb1,Csf3,Tlr2,Il6,Il2,Nfkb1,Ifna1
rno04350	TGF-beta signaling pathway	2	92	1.11	0.0419	10116.ENSRNOP00000001110,10116.ENSRNOP00000009917	Tnf,Ifng
rno05010	Alzheimer disease	7	349	1.08	1.03e-05	10116.ENSRNOP00000001110,10116.ENSRNOP00000003567,10116.ENSRNOP00000006308,10116.ENSRNOP00000013732,10116.ENSRNOP00000016613,10116.ENSRNOP00000028944,10116.ENSRNOP00000060904	Tnf,Ptgs2,Il1b,Il6,Casp8,Nfkb1,Mapk8
rno04750	Inflammatory mediator regulation of TRP channels	2	100	1.08	0.0484	10116.ENSRNOP00000006308,10116.ENSRNOP00000060904	Il1b,Mapk8
rno05020	Prion disease	5	258	1.06	0.00038	10116.ENSRNOP00000001110,10116.ENSRNOP00000006308,10116.ENSRNOP00000013732,10116.ENSRNOP00000050605,10116.ENSRNOP00000060904	Tnf,Il1b,Il6,Hspa1a,Mapk8
rno05200	Pathways in cancer	9	505	1.03	8.66e-07	10116.ENSRNOP00000003567,10116.ENSRNOP00000009917,10116.ENSRNOP00000010712,10116.ENSRNOP00000013732,10116.ENSRNOP00000016613,10116.ENSRNOP00000023327,10116.ENSRNOP00000028944,10116.ENSRNOP00000051043,10116.ENSRNOP00000060904	Ptgs2,Ifng,Fos,Il6,Casp8,Il2,Nfkb1,Ifna1,Mapk8
rno04062	Chemokine signaling pathway	3	170	1.02	0.0134	10116.ENSRNOP00000003649,10116.ENSRNOP00000009448,10116.ENSRNOP00000028944	Cxcl10,Ccl2,Nfkb1
rno05203	Viral carcinogenesis	3	196	0.96	0.0195	10116.ENSRNOP00000016613,10116.ENSRNOP00000020405,10116.ENSRNOP00000028944	Casp8,Tradd,Nfkb1
rno04024	cAMP signaling pathway	3	200	0.95	0.0204	10116.ENSRNOP00000010712,10116.ENSRNOP00000028944,10116.ENSRNOP00000060904	Fos,Nfkb1,Mapk8

## Sheet: b. Function
#term ID	term description	observed gene count	background gene count	strength	false discovery rate	matching proteins in your network (IDs)	matching proteins in your network (labels)
GO:0035663	Toll-like receptor 2 binding	2	3	2.6	0.005	10116.ENSRNOP00000002933,10116.ENSRNOP00000068444	Tlr6,Tlr1
GO:0071723	Lipopeptide binding	2	5	2.38	0.0099	10116.ENSRNOP00000002933,10116.ENSRNOP00000068444	Tlr6,Tlr1
GO:0050135	NAD(P)+ nucleosidase activity	4	18	2.12	1.95e-05	10116.ENSRNOP00000002933,10116.ENSRNOP00000013025,10116.ENSRNOP00000013639,10116.ENSRNOP00000068444	Tlr6,Tlr2,Sarm1,Tlr1
GO:0061809	NAD+ nucleotidase, cyclic ADP-ribose generating	4	18	2.12	1.95e-05	10116.ENSRNOP00000002933,10116.ENSRNOP00000013025,10116.ENSRNOP00000013639,10116.ENSRNOP00000068444	Tlr6,Tlr2,Sarm1,Tlr1
GO:0035325	Toll-like receptor binding	3	14	2.11	0.00059	10116.ENSRNOP00000002933,10116.ENSRNOP00000058754,10116.ENSRNOP00000068444	Tlr6,Ly96,Tlr1
GO:0005132	Type i interferon receptor binding	2	10	2.08	0.0266	10116.ENSRNOP00000008225,10116.ENSRNOP00000051043	Ifnb1,Ifna1
GO:0038187	Pattern recognition receptor activity	4	21	2.06	2.44e-05	10116.ENSRNOP00000005620,10116.ENSRNOP00000013562,10116.ENSRNOP00000018233,10116.ENSRNOP00000058754	Tlr7,Clec4e,Pglyrp1,Ly96
GO:0005164	Tumor necrosis factor receptor binding	4	34	1.85	0.00012	10116.ENSRNOP00000001110,10116.ENSRNOP00000001111,10116.ENSRNOP00000016613,10116.ENSRNOP00000020405	Tnf,Lta,Casp8,Tradd
GO:0005125	Cytokine activity	14	228	1.57	2.02e-15	10116.ENSRNOP00000001110,10116.ENSRNOP00000001111,10116.ENSRNOP00000003649,10116.ENSRNOP00000006246,10116.ENSRNOP00000006308,10116.ENSRNOP00000008225,10116.ENSRNOP00000009448,10116.ENSRNOP00000009917,10116.ENSRNOP00000011509,10116.ENSRNOP00000013732,10116.ENSRNOP00000023327,10116.ENSRNOP00000034235,10116.ENSRNOP00000040874,10116.ENSRNOP00000051043	Tnf,Lta,Cxcl10,Il10,Il1b,Ifnb1,Ccl2,Ifng,Csf3,Il6,Il2,Csf2,Hmgb1,Ifna1
GO:0005126	Cytokine receptor binding	16	278	1.54	2.22e-17	10116.ENSRNOP00000001110,10116.ENSRNOP00000001111,10116.ENSRNOP00000003649,10116.ENSRNOP00000004821,10116.ENSRNOP00000006246,10116.ENSRNOP00000006308,10116.ENSRNOP00000008225,10116.ENSRNOP00000009448,10116.ENSRNOP00000009917,10116.ENSRNOP00000011509,10116.ENSRNOP00000013732,10116.ENSRNOP00000016613,10116.ENSRNOP00000020405,10116.ENSRNOP00000023327,10116.ENSRNOP00000034235,10116.ENSRNOP00000051043	Tnf,Lta,Cxcl10,Tlr5,Il10,Il1b,Ifnb1,Ccl2,Ifng,Csf3,Il6,Casp8,Tradd,Il2,Csf2,Ifna1
GO:0070851	Growth factor receptor binding	7	147	1.46	2.8e-06	10116.ENSRNOP00000004821,10116.ENSRNOP00000006246,10116.ENSRNOP00000006308,10116.ENSRNOP00000011509,10116.ENSRNOP00000013732,10116.ENSRNOP00000023327,10116.ENSRNOP00000034235	Tlr5,Il10,Il1b,Csf3,Il6,Il2,Csf2
GO:0008083	Growth factor activity	4	155	1.19	0.0221	10116.ENSRNOP00000011509,10116.ENSRNOP00000013732,10116.ENSRNOP00000023327,10116.ENSRNOP00000034235	Csf3,Il6,Il2,Csf2
GO:0005102	Signaling receptor binding	22	1905	0.84	1.43e-11	10116.ENSRNOP00000001110,10116.ENSRNOP00000001111,10116.ENSRNOP00000002933,10116.ENSRNOP00000003129,10116.ENSRNOP00000003649,10116.ENSRNOP00000004821,10116.ENSRNOP00000006246,10116.ENSRNOP00000006308,10116.ENSRNOP00000008225,10116.ENSRNOP00000009448,10116.ENSRNOP00000009917,10116.ENSRNOP00000011509,10116.ENSRNOP00000013732,10116.ENSRNOP00000016613,10116.ENSRNOP00000020405,10116.ENSRNOP00000023327…	Tnf,Lta,Tlr6,Cd86,Cxcl10,Tlr5,Il10,Il1b,Ifnb1,Ccl2,Ifng,Csf3,Il6,Casp8,Tradd,Il2,Csf2,Hmgb1,Ifna1,Ly96,Cebpb,Tlr1
GO:0098772	Molecular function regulator	17	3426	0.47	0.0024	10116.ENSRNOP00000001110,10116.ENSRNOP00000001111,10116.ENSRNOP00000003649,10116.ENSRNOP00000006246,10116.ENSRNOP00000006308,10116.ENSRNOP00000008225,10116.ENSRNOP00000009448,10116.ENSRNOP00000009917,10116.ENSRNOP00000010712,10116.ENSRNOP00000011509,10116.ENSRNOP00000013732,10116.ENSRNOP00000023327,10116.ENSRNOP00000028944,10116.ENSRNOP00000034235,10116.ENSRNOP00000040874,10116.ENSRNOP00000051043…	Tnf,Lta,Cxcl10,Il10,Il1b,Ifnb1,Ccl2,Ifng,Fos,Csf3,Il6,Il2,Nfkb1,Csf2,Hmgb1,Ifna1,Cebpb
GO:0005515	Protein binding	30	8514	0.32	5.91e-05	10116.ENSRNOP00000001110,10116.ENSRNOP00000001111,10116.ENSRNOP00000002933,10116.ENSRNOP00000003129,10116.ENSRNOP00000003567,10116.ENSRNOP00000003649,10116.ENSRNOP00000004821,10116.ENSRNOP00000006246,10116.ENSRNOP00000006308,10116.ENSRNOP00000008225,10116.ENSRNOP00000009448,10116.ENSRNOP00000009917,10116.ENSRNOP00000010712,10116.ENSRNOP00000011509,10116.ENSRNOP00000013639,10116.ENSRNOP00000013732…	Tnf,Lta,Tlr6,Cd86,Ptgs2,Cxcl10,Tlr5,Il10,Il1b,Ifnb1,Ccl2,Ifng,Fos,Csf3,Sarm1,Il6,Casp8,Tradd,Il2,Nfkb1,Csf2,Ube2v1,Tlr3,Hmgb1,Hspa1a,Ifna1,Ly96,Cebpb,Ube2n,Tlr1
GO:0005488	Binding	35	15069	0.14	0.0301	10116.ENSRNOP00000001110,10116.ENSRNOP00000001111,10116.ENSRNOP00000002933,10116.ENSRNOP00000003129,10116.ENSRNOP00000003567,10116.ENSRNOP00000003649,10116.ENSRNOP00000004821,10116.ENSRNOP00000005620,10116.ENSRNOP00000006246,10116.ENSRNOP00000006308,10116.ENSRNOP00000008225,10116.ENSRNOP00000009448,10116.ENSRNOP00000009917,10116.ENSRNOP00000010712,10116.ENSRNOP00000011509,10116.ENSRNOP00000013562…	Tnf,Lta,Tlr6,Cd86,Ptgs2,Cxcl10,Tlr5,Tlr7,Il10,Il1b,Ifnb1,Ccl2,Ifng,Fos,Csf3,Clec4e,Sarm1,Il6,Casp8,Kcnh8,Pglyrp1,Tradd,Il2,Nfkb1,Csf2,Ube2v1,Tlr3,Hmgb1,Hspa1a,Ifna1,Ly96,Mapk8,Cebpb,Ube2n,Tlr1

## Sheet: c. Process
#term ID	term description	observed gene count	background gene count	strength	false discovery rate	matching proteins in your network (IDs)	matching proteins in your network (labels)
GO:0002874	Regulation of chronic inflammatory response to antigenic stimulus	3	3	2.78	4.44e-06	10116.ENSRNOP00000001110,10116.ENSRNOP00000001111,10116.ENSRNOP00000006246	Tnf,Lta,Il10
GO:0060559	Positive regulation of calcidiol 1-monooxygenase activity	3	3	2.78	4.44e-06	10116.ENSRNOP00000001110,10116.ENSRNOP00000006308,10116.ENSRNOP00000009917	Tnf,Il1b,Ifng
GO:0002876	Positive regulation of chronic inflammatory response to antigenic stimulus	2	2	2.78	0.00053	10116.ENSRNOP00000001110,10116.ENSRNOP00000001111	Tnf,Lta
GO:0070340	Detection of bacterial lipopeptide	2	2	2.78	0.00053	10116.ENSRNOP00000002933,10116.ENSRNOP00000068444	Tlr6,Tlr1
GO:0001781	Neutrophil apoptotic process	2	3	2.6	0.00082	10116.ENSRNOP00000009917,10116.ENSRNOP00000013732	Ifng,Il6
GO:0060558	Regulation of calcidiol 1-monooxygenase activity	4	8	2.48	2.25e-07	10116.ENSRNOP00000001110,10116.ENSRNOP00000006308,10116.ENSRNOP00000009917,10116.ENSRNOP00000028944	Tnf,Il1b,Ifng,Nfkb1
GO:0030730	Sequestering of triglyceride	2	4	2.48	0.0011	10116.ENSRNOP00000001110,10116.ENSRNOP00000006308	Tnf,Il1b
GO:0035711	T-helper 1 cell activation	2	4	2.48	0.0011	10116.ENSRNOP00000040874,10116.ENSRNOP00000065222	Hmgb1,Cebpb
GO:0032747	Positive regulation of interleukin-23 production	2	5	2.38	0.0015	10116.ENSRNOP00000009917,10116.ENSRNOP00000034235	Ifng,Csf2
GO:0032800	Receptor biosynthetic process	2	5	2.38	0.0015	10116.ENSRNOP00000001110,10116.ENSRNOP00000006246	Tnf,Il10
GO:0071221	Cellular response to bacterial lipopeptide	3	8	2.35	3.14e-05	10116.ENSRNOP00000002933,10116.ENSRNOP00000013025,10116.ENSRNOP00000068444	Tlr6,Tlr2,Tlr1
GO:0071726	Cellular response to diacyl bacterial lipopeptide	2	6	2.3	0.002	10116.ENSRNOP00000002933,10116.ENSRNOP00000013025	Tlr6,Tlr2
GO:0032490	Detection of molecule of bacterial origin	3	10	2.25	5.24e-05	10116.ENSRNOP00000002933,10116.ENSRNOP00000058754,10116.ENSRNOP00000068444	Tlr6,Ly96,Tlr1
GO:0034138	Toll-like receptor 3 signaling pathway	3	10	2.25	5.24e-05	10116.ENSRNOP00000001110,10116.ENSRNOP00000003129,10116.ENSRNOP00000036680	Tnf,Cd86,Tlr3
GO:0002439	Chronic inflammatory response to antigenic stimulus	2	7	2.23	0.0024	10116.ENSRNOP00000001110,10116.ENSRNOP00000006308	Tnf,Il1b
GO:0002925	Positive regulation of humoral immune response mediated by circulating immunoglobulin	2	7	2.23	0.0024	10116.ENSRNOP00000001110,10116.ENSRNOP00000001111	Tnf,Lta
GO:0060664	Epithelial cell proliferation involved in salivary gland morphogenesis	2	7	2.23	0.0024	10116.ENSRNOP00000001110,10116.ENSRNOP00000013732	Tnf,Il6
GO:0097527	Necroptotic signaling pathway	2	7	2.23	0.0024	10116.ENSRNOP00000001110,10116.ENSRNOP00000036680	Tnf,Tlr3
GO:0031622	Positive regulation of fever generation	3	11	2.21	6.49e-05	10116.ENSRNOP00000001110,10116.ENSRNOP00000003567,10116.ENSRNOP00000006308	Tnf,Ptgs2,Il1b
GO:0002755	MyD88-dependent toll-like receptor signaling pathway	5	19	2.2	3.6e-08	10116.ENSRNOP00000002933,10116.ENSRNOP00000004821,10116.ENSRNOP00000005620,10116.ENSRNOP00000013025,10116.ENSRNOP00000068444	Tlr6,Tlr5,Tlr7,Tlr2,Tlr1
GO:1900222	Negative regulation of amyloid-beta clearance	2	8	2.18	0.0029	10116.ENSRNOP00000001110,10116.ENSRNOP00000009917	Tnf,Ifng
GO:1904783	Positive regulation of nmda glutamate receptor activity	2	8	2.18	0.0029	10116.ENSRNOP00000009448,10116.ENSRNOP00000009917	Ccl2,Ifng
GO:2001198	Regulation of dendritic cell differentiation	2	8	2.18	0.0029	10116.ENSRNOP00000040874,10116.ENSRNOP00000065222	Hmgb1,Cebpb
GO:0016045	Detection of bacterium	3	13	2.14	9.53e-05	10116.ENSRNOP00000002933,10116.ENSRNOP00000018233,10116.ENSRNOP00000068444	Tlr6,Pglyrp1,Tlr1
GO:0031394	Positive regulation of prostaglandin biosynthetic process	2	9	2.12	0.0035	10116.ENSRNOP00000003567,10116.ENSRNOP00000006308	Ptgs2,Il1b
GO:2000425	Regulation of apoptotic cell clearance	2	9	2.12	0.0035	10116.ENSRNOP00000009448,10116.ENSRNOP00000040874	Ccl2,Hmgb1
GO:0098581	Detection of external biotic stimulus	4	20	2.08	3.64e-06	10116.ENSRNOP00000002933,10116.ENSRNOP00000018233,10116.ENSRNOP00000058754,10116.ENSRNOP00000068444	Tlr6,Pglyrp1,Ly96,Tlr1
GO:0002281	Macrophage activation involved in immune response	3	15	2.08	0.00014	10116.ENSRNOP00000008225,10116.ENSRNOP00000009917,10116.ENSRNOP00000040874	Ifnb1,Ifng,Hmgb1
GO:0033141	Positive regulation of peptidyl-serine phosphorylation of stat protein	3	15	2.08	0.00014	10116.ENSRNOP00000008225,10116.ENSRNOP00000009917,10116.ENSRNOP00000051043	Ifnb1,Ifng,Ifna1
GO:0034135	Regulation of toll-like receptor 2 signaling pathway	2	10	2.08	0.0041	10116.ENSRNOP00000002933,10116.ENSRNOP00000040874	Tlr6,Hmgb1
GO:0034145	Positive regulation of toll-like receptor 4 signaling pathway	2	10	2.08	0.0041	10116.ENSRNOP00000009319,10116.ENSRNOP00000040874	Peli1,Hmgb1
GO:2000551	Regulation of t-helper 2 cell cytokine production	2	10	2.08	0.0041	10116.ENSRNOP00000008225,10116.ENSRNOP00000013732	Ifnb1,Il6
GO:0002544	Chronic inflammatory response	4	21	2.06	4.26e-06	10116.ENSRNOP00000001110,10116.ENSRNOP00000006308,10116.ENSRNOP00000009448,10116.ENSRNOP00000065222	Tnf,Il1b,Ccl2,Cebpb
GO:0001774	Microglial cell activation	5	27	2.05	1.46e-07	10116.ENSRNOP00000001110,10116.ENSRNOP00000002933,10116.ENSRNOP00000005620,10116.ENSRNOP00000009917,10116.ENSRNOP00000036680	Tnf,Tlr6,Tlr7,Ifng,Tlr3
GO:0002756	MyD88-independent toll-like receptor signaling pathway	2	11	2.04	0.0048	10116.ENSRNOP00000002933,10116.ENSRNOP00000036680	Tlr6,Tlr3
GO:0031642	Negative regulation of myelination	2	11	2.04	0.0048	10116.ENSRNOP00000001110,10116.ENSRNOP00000009917	Tnf,Ifng
GO:0045348	Positive regulation of mhc class ii biosynthetic process	2	11	2.04	0.0048	10116.ENSRNOP00000006246,10116.ENSRNOP00000009917	Il10,Ifng
GO:0051024	Positive regulation of immunoglobulin secretion	2	11	2.04	0.0048	10116.ENSRNOP00000013732,10116.ENSRNOP00000023327	Il6,Il2
GO:0060252	Positive regulation of glial cell proliferation	4	23	2.02	5.62e-06	10116.ENSRNOP00000001110,10116.ENSRNOP00000001111,10116.ENSRNOP00000006308,10116.ENSRNOP00000013732	Tnf,Lta,Il1b,Il6
GO:0051044	Positive regulation of membrane protein ectodomain proteolysis	3	17	2.02	0.00018	10116.ENSRNOP00000001110,10116.ENSRNOP00000006308,10116.ENSRNOP00000009917	Tnf,Il1b,Ifng
GO:0042116	Macrophage activation	8	47	2.01	7.54e-12	10116.ENSRNOP00000001110,10116.ENSRNOP00000002933,10116.ENSRNOP00000005620,10116.ENSRNOP00000008225,10116.ENSRNOP00000009917,10116.ENSRNOP00000034235,10116.ENSRNOP00000036680,10116.ENSRNOP00000040874	Tnf,Tlr6,Tlr7,Ifnb1,Ifng,Csf2,Tlr3,Hmgb1
GO:0061900	Glial cell activation	6	36	2	7.7e-09	10116.ENSRNOP00000001110,10116.ENSRNOP00000002933,10116.ENSRNOP00000005620,10116.ENSRNOP00000006308,10116.ENSRNOP00000009917,10116.ENSRNOP00000036680	Tnf,Tlr6,Tlr7,Il1b,Ifng,Tlr3
GO:0051043	Regulation of membrane protein ectodomain proteolysis	4	24	2	6.5e-06	10116.ENSRNOP00000001110,10116.ENSRNOP00000006246,10116.ENSRNOP00000006308,10116.ENSRNOP00000009917	Tnf,Il10,Il1b,Ifng
GO:0007252	I-kappaB phosphorylation	2	12	2	0.0054	10116.ENSRNOP00000005620,10116.ENSRNOP00000036680	Tlr7,Tlr3
GO:0051798	Positive regulation of hair follicle development	2	12	2	0.0054	10116.ENSRNOP00000001110,10116.ENSRNOP00000020405	Tnf,Tradd
GO:0051023	Regulation of immunoglobulin secretion	3	19	1.98	0.00023	10116.ENSRNOP00000001110,10116.ENSRNOP00000013732,10116.ENSRNOP00000023327	Tnf,Il6,Il2
GO:0002224	Toll-like receptor signaling pathway	9	58	1.97	5.33e-13	10116.ENSRNOP00000001110,10116.ENSRNOP00000002933,10116.ENSRNOP00000003129,10116.ENSRNOP00000004821,10116.ENSRNOP00000005620,10116.ENSRNOP00000013025,10116.ENSRNOP00000036680,10116.ENSRNOP00000058754,10116.ENSRNOP00000068444	Tnf,Tlr6,Cd86,Tlr5,Tlr7,Tlr2,Tlr3,Ly96,Tlr1
GO:0045429	Positive regulation of nitric oxide biosynthetic process	7	46	1.96	4.32e-10	10116.ENSRNOP00000001110,10116.ENSRNOP00000002933,10116.ENSRNOP00000003567,10116.ENSRNOP00000004821,10116.ENSRNOP00000006308,10116.ENSRNOP00000009917,10116.ENSRNOP00000013732	Tnf,Tlr6,Ptgs2,Tlr5,Il1b,Ifng,Il6
GO:0048304	Positive regulation of isotype switching to igg isotypes	2	13	1.96	0.0062	10116.ENSRNOP00000009917,10116.ENSRNOP00000023327	Ifng,Il2
GO:0071316	Cellular response to nicotine	2	13	1.96	0.0062	10116.ENSRNOP00000001110,10116.ENSRNOP00000028944	Tnf,Nfkb1
GO:0090026	Positive regulation of monocyte chemotaxis	3	20	1.95	0.00026	10116.ENSRNOP00000003649,10116.ENSRNOP00000009448,10116.ENSRNOP00000040874	Cxcl10,Ccl2,Hmgb1
GO:0030225	Macrophage differentiation	3	21	1.93	0.00029	10116.ENSRNOP00000009917,10116.ENSRNOP00000016613,10116.ENSRNOP00000034235	Ifng,Casp8,Csf2
GO:0034116	Positive regulation of heterotypic cell-cell adhesion	2	14	1.93	0.0068	10116.ENSRNOP00000001110,10116.ENSRNOP00000006308	Tnf,Il1b
GO:0071639	Positive regulation of monocyte chemotactic protein-1 production	2	14	1.93	0.0068	10116.ENSRNOP00000006308,10116.ENSRNOP00000040874	Il1b,Hmgb1
GO:0002221	Pattern recognition receptor signaling pathway	10	75	1.9	6.1e-14	10116.ENSRNOP00000001110,10116.ENSRNOP00000002933,10116.ENSRNOP00000003129,10116.ENSRNOP00000004821,10116.ENSRNOP00000005620,10116.ENSRNOP00000013025,10116.ENSRNOP00000013562,10116.ENSRNOP00000036680,10116.ENSRNOP00000058754,10116.ENSRNOP00000068444	Tnf,Tlr6,Cd86,Tlr5,Tlr7,Tlr2,Clec4e,Tlr3,Ly96,Tlr1
GO:0045591	Positive regulation of regulatory t cell differentiation	2	15	1.9	0.0076	10116.ENSRNOP00000009917,10116.ENSRNOP00000023327	Ifng,Il2
GO:0071318	Cellular response to atp	2	15	1.9	0.0076	10116.ENSRNOP00000003567,10116.ENSRNOP00000009448	Ptgs2,Ccl2
GO:0071803	Positive regulation of podosome assembly	2	15	1.9	0.0076	10116.ENSRNOP00000001110,10116.ENSRNOP00000034235	Tnf,Csf2
GO:0002719	Negative regulation of cytokine production involved in immune response	3	24	1.87	0.00041	10116.ENSRNOP00000001110,10116.ENSRNOP00000006246,10116.ENSRNOP00000008225	Tnf,Il10,Ifnb1
GO:0002323	Natural killer cell activation involved in immune response	2	16	1.87	0.0084	10116.ENSRNOP00000008225,10116.ENSRNOP00000051043	Ifnb1,Ifna1
GO:0045651	Positive regulation of macrophage differentiation	2	16	1.87	0.0084	10116.ENSRNOP00000016613,10116.ENSRNOP00000034235	Casp8,Csf2
GO:0048143	Astrocyte activation	2	16	1.87	0.0084	10116.ENSRNOP00000006308,10116.ENSRNOP00000009917	Il1b,Ifng
GO:0060546	Negative regulation of necroptotic process	2	16	1.87	0.0084	10116.ENSRNOP00000009319,10116.ENSRNOP00000016613	Peli1,Casp8
GO:1903140	Regulation of establishment of endothelial barrier	2	16	1.87	0.0084	10116.ENSRNOP00000001110,10116.ENSRNOP00000006308	Tnf,Il1b
GO:0060251	Regulation of glial cell proliferation	5	42	1.85	8.73e-07	10116.ENSRNOP00000001110,10116.ENSRNOP00000001111,10116.ENSRNOP00000006308,10116.ENSRNOP00000009917,10116.ENSRNOP00000013732	Tnf,Lta,Il1b,Ifng,Il6
GO:0010574	Regulation of vascular endothelial growth factor production	4	34	1.85	2.17e-05	10116.ENSRNOP00000003567,10116.ENSRNOP00000006308,10116.ENSRNOP00000009448,10116.ENSRNOP00000013732	Ptgs2,Il1b,Ccl2,Il6
GO:0032757	Positive regulation of interleukin-8 production	6	54	1.82	5.65e-08	10116.ENSRNOP00000001110,10116.ENSRNOP00000004821,10116.ENSRNOP00000005620,10116.ENSRNOP00000006308,10116.ENSRNOP00000036680,10116.ENSRNOP00000040874	Tnf,Tlr5,Tlr7,Il1b,Tlr3,Hmgb1
GO:0002523	Leukocyte migration involved in inflammatory response	3	27	1.82	0.00055	10116.ENSRNOP00000001110,10116.ENSRNOP00000009448,10116.ENSRNOP00000028944	Tnf,Ccl2,Nfkb1
GO:0002922	Positive regulation of humoral immune response	3	27	1.82	0.00055	10116.ENSRNOP00000001110,10116.ENSRNOP00000001111,10116.ENSRNOP00000006308	Tnf,Lta,Il1b
GO:0034114	Regulation of heterotypic cell-cell adhesion	3	27	1.82	0.00055	10116.ENSRNOP00000001110,10116.ENSRNOP00000006246,10116.ENSRNOP00000006308	Tnf,Il10,Il1b
GO:0032740	Positive regulation of interleukin-17 production	2	18	1.82	0.0102	10116.ENSRNOP00000013732,10116.ENSRNOP00000023327	Il6,Il2
GO:0045428	Regulation of nitric oxide biosynthetic process	8	74	1.81	1.48e-10	10116.ENSRNOP00000001110,10116.ENSRNOP00000002933,10116.ENSRNOP00000003567,10116.ENSRNOP00000004821,10116.ENSRNOP00000006246,10116.ENSRNOP00000006308,10116.ENSRNOP00000009917,10116.ENSRNOP00000013732	Tnf,Tlr6,Ptgs2,Tlr5,Il10,Il1b,Ifng,Il6
GO:0002292	T cell differentiation involved in immune response	4	37	1.81	2.88e-05	10116.ENSRNOP00000009917,10116.ENSRNOP00000013562,10116.ENSRNOP00000013732,10116.ENSRNOP00000040874	Ifng,Clec4e,Il6,Hmgb1
GO:0031663	Lipopolysaccharide-mediated signaling pathway	4	37	1.81	2.88e-05	10116.ENSRNOP00000001110,10116.ENSRNOP00000006308,10116.ENSRNOP00000009448,10116.ENSRNOP00000058754	Tnf,Il1b,Ccl2,Ly96
GO:0010575	Positive regulation of vascular endothelial growth factor production	3	28	1.81	0.00059	10116.ENSRNOP00000003567,10116.ENSRNOP00000006308,10116.ENSRNOP00000013732	Ptgs2,Il1b,Il6
GO:0050707	Regulation of cytokine secretion	7	66	1.8	3.5e-09	10116.ENSRNOP00000001110,10116.ENSRNOP00000004821,10116.ENSRNOP00000006246,10116.ENSRNOP00000009917,10116.ENSRNOP00000013025,10116.ENSRNOP00000013562,10116.ENSRNOP00000013732	Tnf,Tlr5,Il10,Ifng,Tlr2,Clec4e,Il6
GO:0002643	Regulation of tolerance induction	2	19	1.8	0.0111	10116.ENSRNOP00000003129,10116.ENSRNOP00000040874	Cd86,Hmgb1
GO:0002726	Positive regulation of t cell cytokine production	2	19	1.8	0.0111	10116.ENSRNOP00000006308,10116.ENSRNOP00000013732	Il1b,Il6
GO:0032611	interleukin-1 beta production	2	19	1.8	0.0111	10116.ENSRNOP00000002933,10116.ENSRNOP00000006308	Tlr6,Il1b
GO:0051956	Negative regulation of amino acid transport	2	19	1.8	0.0111	10116.ENSRNOP00000001110,10116.ENSRNOP00000006308	Tnf,Il1b
GO:1900119	Positive regulation of execution phase of apoptosis	2	19	1.8	0.0111	10116.ENSRNOP00000001110,10116.ENSRNOP00000013732	Tnf,Il6
GO:1902895	Positive regulation of pri-mirna transcription by rna polymerase ii	4	39	1.79	3.43e-05	10116.ENSRNOP00000001110,10116.ENSRNOP00000006246,10116.ENSRNOP00000010712,10116.ENSRNOP00000028944	Tnf,Il10,Fos,Nfkb1
GO:0002724	Regulation of t cell cytokine production	3	29	1.79	0.00064	10116.ENSRNOP00000006308,10116.ENSRNOP00000008225,10116.ENSRNOP00000013732	Il1b,Ifnb1,Il6
GO:0042104	Positive regulation of activated t cell proliferation	3	29	1.79	0.00064	10116.ENSRNOP00000003129,10116.ENSRNOP00000023327,10116.ENSRNOP00000040874	Cd86,Il2,Hmgb1
GO:0045187	Regulation of circadian sleep/wake cycle, sleep	3	30	1.78	0.0007	10116.ENSRNOP00000013732,10116.ENSRNOP00000018233,10116.ENSRNOP00000034235	Il6,Pglyrp1,Csf2
GO:0032695	Negative regulation of interleukin-12 production	2	20	1.78	0.0118	10116.ENSRNOP00000006246,10116.ENSRNOP00000028944	Il10,Nfkb1
GO:0051770	Positive regulation of nitric-oxide synthase biosynthetic process	2	20	1.78	0.0118	10116.ENSRNOP00000009448,10116.ENSRNOP00000009917	Ccl2,Ifng
GO:1900017	Positive regulation of cytokine production involved in inflammatory response	2	20	1.78	0.0118	10116.ENSRNOP00000001110,10116.ENSRNOP00000002933	Tnf,Tlr6
GO:0032722	Positive regulation of chemokine production	7	72	1.77	5.92e-09	10116.ENSRNOP00000001110,10116.ENSRNOP00000005620,10116.ENSRNOP00000006308,10116.ENSRNOP00000009917,10116.ENSRNOP00000013732,10116.ENSRNOP00000036680,10116.ENSRNOP00000040874	Tnf,Tlr7,Il1b,Ifng,Il6,Tlr3,Hmgb1
GO:0032677	Regulation of interleukin-8 production	7	73	1.76	6.37e-09	10116.ENSRNOP00000001110,10116.ENSRNOP00000002933,10116.ENSRNOP00000004821,10116.ENSRNOP00000005620,10116.ENSRNOP00000006308,10116.ENSRNOP00000036680,10116.ENSRNOP00000040874	Tnf,Tlr6,Tlr5,Tlr7,Il1b,Tlr3,Hmgb1
GO:0002286	T cell activation involved in immune response	6	63	1.76	1.25e-07	10116.ENSRNOP00000008225,10116.ENSRNOP00000009917,10116.ENSRNOP00000013562,10116.ENSRNOP00000013732,10116.ENSRNOP00000040874,10116.ENSRNOP00000051043	Ifnb1,Ifng,Clec4e,Il6,Hmgb1,Ifna1
GO:0071359	Cellular response to dsrna	3	31	1.76	0.00076	10116.ENSRNOP00000008225,10116.ENSRNOP00000028944,10116.ENSRNOP00000036680	Ifnb1,Nfkb1,Tlr3
GO:0035729	Cellular response to hepatocyte growth factor stimulus	2	21	1.76	0.0127	10116.ENSRNOP00000006246,10116.ENSRNOP00000013732	Il10,Il6
GO:1902004	Positive regulation of amyloid-beta formation	2	21	1.76	0.0127	10116.ENSRNOP00000001110,10116.ENSRNOP00000009917	Tnf,Ifng
GO:1904996	Positive regulation of leukocyte adhesion to vascular endothelial cell	2	21	1.76	0.0127	10116.ENSRNOP00000001110,10116.ENSRNOP00000013732	Tnf,Il6
GO:0050715	Positive regulation of cytokine secretion	4	43	1.75	4.84e-05	10116.ENSRNOP00000001110,10116.ENSRNOP00000006246,10116.ENSRNOP00000009917,10116.ENSRNOP00000013562	Tnf,Il10,Ifng,Clec4e
GO:0002293	Alpha-beta t cell differentiation involved in immune response	3	33	1.74	0.00089	10116.ENSRNOP00000009917,10116.ENSRNOP00000013732,10116.ENSRNOP00000040874	Ifng,Il6,Hmgb1
GO:0032660	Regulation of interleukin-17 production	3	33	1.74	0.00089	10116.ENSRNOP00000009917,10116.ENSRNOP00000013732,10116.ENSRNOP00000023327	Ifng,Il6,Il2
GO:0043371	Negative regulation of cd4-positive, alpha-beta t cell differentiation	2	22	1.74	0.0136	10116.ENSRNOP00000023327,10116.ENSRNOP00000040874	Il2,Hmgb1
GO:2000343	Positive regulation of chemokine (c-x-c motif) ligand 2 production	2	22	1.74	0.0136	10116.ENSRNOP00000001110,10116.ENSRNOP00000040874	Tnf,Hmgb1
GO:0032655	Regulation of interleukin-12 production	6	67	1.73	1.64e-07	10116.ENSRNOP00000002933,10116.ENSRNOP00000006246,10116.ENSRNOP00000009917,10116.ENSRNOP00000028944,10116.ENSRNOP00000036680,10116.ENSRNOP00000040874	Tlr6,Il10,Ifng,Nfkb1,Tlr3,Hmgb1
GO:0002675	Positive regulation of acute inflammatory response	4	45	1.73	5.64e-05	10116.ENSRNOP00000001110,10116.ENSRNOP00000003567,10116.ENSRNOP00000006308,10116.ENSRNOP00000013732	Tnf,Ptgs2,Il1b,Il6
GO:0032735	Positive regulation of interleukin-12 production	4	45	1.73	5.64e-05	10116.ENSRNOP00000002933,10116.ENSRNOP00000009917,10116.ENSRNOP00000036680,10116.ENSRNOP00000040874	Tlr6,Ifng,Tlr3,Hmgb1
GO:0031294	Lymphocyte costimulation	3	34	1.72	0.00095	10116.ENSRNOP00000002089,10116.ENSRNOP00000003129,10116.ENSRNOP00000013732	Cd80,Cd86,Il6
GO:0045672	Positive regulation of osteoclast differentiation	3	34	1.72	0.00095	10116.ENSRNOP00000001110,10116.ENSRNOP00000009917,10116.ENSRNOP00000010712	Tnf,Ifng,Fos
GO:0051969	Regulation of transmission of nerve impulse	2	23	1.72	0.0147	10116.ENSRNOP00000009917,10116.ENSRNOP00000013732	Ifng,Il6
GO:1901623	Regulation of lymphocyte chemotaxis	2	23	1.72	0.0147	10116.ENSRNOP00000003649,10116.ENSRNOP00000009448	Cxcl10,Ccl2
GO:1903798	Regulation of production of mirnas involved in gene silencing by mirna	2	23	1.72	0.0147	10116.ENSRNOP00000001110,10116.ENSRNOP00000013732	Tnf,Il6
GO:2000345	Regulation of hepatocyte proliferation	2	23	1.72	0.0147	10116.ENSRNOP00000001110,10116.ENSRNOP00000009917	Tnf,Ifng
GO:0043370	Regulation of cd4-positive, alpha-beta t cell differentiation	4	47	1.71	6.53e-05	10116.ENSRNOP00000009917,10116.ENSRNOP00000013732,10116.ENSRNOP00000023327,10116.ENSRNOP00000040874	Ifng,Il6,Il2,Hmgb1
GO:0031645	Negative regulation of nervous system process	3	35	1.71	0.001	10116.ENSRNOP00000001110,10116.ENSRNOP00000006246,10116.ENSRNOP00000009917	Tnf,Il10,Ifng
GO:0032689	Negative regulation of interferon-gamma production	3	35	1.71	0.001	10116.ENSRNOP00000006246,10116.ENSRNOP00000018233,10116.ENSRNOP00000040874	Il10,Pglyrp1,Hmgb1
GO:0032727	Positive regulation of interferon-alpha production	3	35	1.71	0.001	10116.ENSRNOP00000005620,10116.ENSRNOP00000036680,10116.ENSRNOP00000040874	Tlr7,Tlr3,Hmgb1
GO:0032728	Positive regulation of interferon-beta production	3	35	1.71	0.001	10116.ENSRNOP00000005620,10116.ENSRNOP00000036680,10116.ENSRNOP00000040874	Tlr7,Tlr3,Hmgb1
GO:2001240	Negative regulation of extrinsic apoptotic signaling pathway in absence of ligand	3	36	1.7	0.0011	10116.ENSRNOP00000001110,10116.ENSRNOP00000006308,10116.ENSRNOP00000034235	Tnf,Il1b,Csf2
GO:0042531	Positive regulation of tyrosine phosphorylation of stat protein	5	61	1.69	4.26e-06	10116.ENSRNOP00000001110,10116.ENSRNOP00000009917,10116.ENSRNOP00000013732,10116.ENSRNOP00000023327,10116.ENSRNOP00000034235	Tnf,Ifng,Il6,Il2,Csf2
GO:0033198	Response to atp	3	37	1.69	0.0011	10116.ENSRNOP00000003567,10116.ENSRNOP00000006308,10116.ENSRNOP00000009448	Ptgs2,Il1b,Ccl2
GO:0032649	Regulation of interferon-gamma production	9	113	1.68	7.03e-11	10116.ENSRNOP00000001110,10116.ENSRNOP00000001111,10116.ENSRNOP00000005620,10116.ENSRNOP00000006246,10116.ENSRNOP00000006308,10116.ENSRNOP00000018233,10116.ENSRNOP00000023327,10116.ENSRNOP00000036680,10116.ENSRNOP00000040874	Tnf,Lta,Tlr7,Il10,Il1b,Pglyrp1,Il2,Tlr3,Hmgb1
GO:0043331	Response to dsrna	5	62	1.68	4.52e-06	10116.ENSRNOP00000008225,10116.ENSRNOP00000009319,10116.ENSRNOP00000028944,10116.ENSRNOP00000036680,10116.ENSRNOP00000051043	Ifnb1,Peli1,Nfkb1,Tlr3,Ifna1
GO:0002891	Positive regulation of immunoglobulin mediated immune response	4	50	1.68	8.03e-05	10116.ENSRNOP00000001110,10116.ENSRNOP00000001111,10116.ENSRNOP00000009917,10116.ENSRNOP00000023327	Tnf,Lta,Ifng,Il2
GO:1905562	Regulation of vascular endothelial cell proliferation	2	25	1.68	0.0167	10116.ENSRNOP00000009448,10116.ENSRNOP00000040874	Ccl2,Hmgb1
GO:0032729	Positive regulation of interferon-gamma production	6	78	1.66	3.47e-07	10116.ENSRNOP00000001110,10116.ENSRNOP00000001111,10116.ENSRNOP00000005620,10116.ENSRNOP00000006308,10116.ENSRNOP00000023327,10116.ENSRNOP00000036680	Tnf,Lta,Tlr7,Il1b,Il2,Tlr3
GO:0010829	Negative regulation of glucose transmembrane transport	2	26	1.66	0.0177	10116.ENSRNOP00000001110,10116.ENSRNOP00000006308	Tnf,Il1b
GO:0030851	Granulocyte differentiation	2	26	1.66	0.0177	10116.ENSRNOP00000011509,10116.ENSRNOP00000034235	Csf3,Csf2
GO:0072678	T cell migration	2	26	1.66	0.0177	10116.ENSRNOP00000003649,10116.ENSRNOP00000009448	Cxcl10,Ccl2
GO:2000637	Positive regulation of gene silencing by mirna	2	26	1.66	0.0177	10116.ENSRNOP00000013732,10116.ENSRNOP00000028944	Il6,Nfkb1
GO:0002902	Regulation of b cell apoptotic process	2	27	1.65	0.0187	10116.ENSRNOP00000006246,10116.ENSRNOP00000023327	Il10,Il2
GO:0006301	Postreplication repair	2	27	1.65	0.0187	10116.ENSRNOP00000036667,10116.ENSRNOP00000065259	Ube2v1,Ube2n
GO:1900409	Positive regulation of cellular response to oxidative stress	2	27	1.65	0.0187	10116.ENSRNOP00000001110,10116.ENSRNOP00000002933	Tnf,Tlr6
GO:0032755	Positive regulation of interleukin-6 production	8	110	1.64	2.2e-09	10116.ENSRNOP00000001110,10116.ENSRNOP00000002933,10116.ENSRNOP00000005620,10116.ENSRNOP00000006308,10116.ENSRNOP00000009917,10116.ENSRNOP00000013732,10116.ENSRNOP00000036680,10116.ENSRNOP00000040874	Tnf,Tlr6,Tlr7,Il1b,Ifng,Il6,Tlr3,Hmgb1
GO:0097191	Extrinsic apoptotic signaling pathway	7	95	1.64	3.02e-08	10116.ENSRNOP00000001110,10116.ENSRNOP00000006308,10116.ENSRNOP00000009917,10116.ENSRNOP00000016613,10116.ENSRNOP00000020405,10116.ENSRNOP00000023327,10116.ENSRNOP00000036680	Tnf,Il1b,Ifng,Casp8,Tradd,Il2,Tlr3
GO:1901224	Positive regulation of nik/nf-kappab signaling	7	95	1.64	3.02e-08	10116.ENSRNOP00000001110,10116.ENSRNOP00000003129,10116.ENSRNOP00000005620,10116.ENSRNOP00000006308,10116.ENSRNOP00000020405,10116.ENSRNOP00000036680,10116.ENSRNOP00000040874	Tnf,Cd86,Tlr7,Il1b,Tradd,Tlr3,Hmgb1
GO:0050729	Positive regulation of inflammatory response	11	154	1.63	7.32e-13	10116.ENSRNOP00000001110,10116.ENSRNOP00000001111,10116.ENSRNOP00000002933,10116.ENSRNOP00000003567,10116.ENSRNOP00000006308,10116.ENSRNOP00000009917,10116.ENSRNOP00000013025,10116.ENSRNOP00000013732,10116.ENSRNOP00000020405,10116.ENSRNOP00000036680,10116.ENSRNOP00000065222	Tnf,Lta,Tlr6,Ptgs2,Il1b,Ifng,Tlr2,Il6,Tradd,Tlr3,Cebpb
GO:0032731	Positive regulation of interleukin-1 beta production	4	56	1.63	0.00012	10116.ENSRNOP00000001110,10116.ENSRNOP00000009917,10116.ENSRNOP00000016613,10116.ENSRNOP00000040874	Tnf,Ifng,Casp8,Hmgb1
GO:0001773	Myeloid dendritic cell activation	2	28	1.63	0.0198	10116.ENSRNOP00000034235,10116.ENSRNOP00000040874	Csf2,Hmgb1
GO:0050995	Negative regulation of lipid catabolic process	2	28	1.63	0.0198	10116.ENSRNOP00000001110,10116.ENSRNOP00000006308	Tnf,Il1b
GO:0071219	Cellular response to molecule of bacterial origin	17	246	1.62	2.04e-20	10116.ENSRNOP00000001110,10116.ENSRNOP00000002089,10116.ENSRNOP00000002933,10116.ENSRNOP00000003129,10116.ENSRNOP00000003649,10116.ENSRNOP00000006246,10116.ENSRNOP00000006308,10116.ENSRNOP00000009448,10116.ENSRNOP00000009917,10116.ENSRNOP00000013025,10116.ENSRNOP00000013732,10116.ENSRNOP00000028944,10116.ENSRNOP00000034235,10116.ENSRNOP00000040874,10116.ENSRNOP00000058754,10116.ENSRNOP00000065222…	Tnf,Cd80,Tlr6,Cd86,Cxcl10,Il10,Il1b,Ccl2,Ifng,Tlr2,Il6,Nfkb1,Csf2,Hmgb1,Ly96,Cebpb,Tlr1
GO:0002763	Positive regulation of myeloid leukocyte differentiation	5	72	1.62	8.73e-06	10116.ENSRNOP00000001110,10116.ENSRNOP00000009917,10116.ENSRNOP00000010712,10116.ENSRNOP00000016613,10116.ENSRNOP00000034235	Tnf,Ifng,Fos,Casp8,Csf2
GO:0042832	Defense response to protozoan	3	43	1.62	0.0016	10116.ENSRNOP00000006246,10116.ENSRNOP00000009917,10116.ENSRNOP00000013732	Il10,Ifng,Il6
GO:0043032	Positive regulation of macrophage activation	2	29	1.62	0.0209	10116.ENSRNOP00000002933,10116.ENSRNOP00000006246	Tlr6,Il10
GO:0043372	Positive regulation of cd4-positive, alpha-beta t cell differentiation	2	29	1.62	0.0209	10116.ENSRNOP00000009917,10116.ENSRNOP00000013732	Ifng,Il6
GO:0045662	Negative regulation of myoblast differentiation	2	29	1.62	0.0209	10116.ENSRNOP00000001110,10116.ENSRNOP00000003649	Tnf,Cxcl10
GO:0045620	Negative regulation of lymphocyte differentiation	4	59	1.61	0.00014	10116.ENSRNOP00000008225,10116.ENSRNOP00000018233,10116.ENSRNOP00000023327,10116.ENSRNOP00000040874	Ifnb1,Pglyrp1,Il2,Hmgb1
GO:0043491	Protein kinase b signaling	3	44	1.61	0.0017	10116.ENSRNOP00000001110,10116.ENSRNOP00000006308,10116.ENSRNOP00000009448	Tnf,Il1b,Ccl2
GO:0050672	Negative regulation of lymphocyte proliferation	6	90	1.6	7.42e-07	10116.ENSRNOP00000002089,10116.ENSRNOP00000003129,10116.ENSRNOP00000006246,10116.ENSRNOP00000009319,10116.ENSRNOP00000023327,10116.ENSRNOP00000065222	Cd80,Cd86,Il10,Peli1,Il2,Cebpb
GO:0034123	Positive regulation of toll-like receptor signaling pathway	4	60	1.6	0.00015	10116.ENSRNOP00000004821,10116.ENSRNOP00000009319,10116.ENSRNOP00000036680,10116.ENSRNOP00000040874	Tlr5,Peli1,Tlr3,Hmgb1
GO:0070534	Protein k63-linked ubiquitination	3	45	1.6	0.0018	10116.ENSRNOP00000009319,10116.ENSRNOP00000036667,10116.ENSRNOP00000065259	Peli1,Ube2v1,Ube2n
GO:0008625	Extrinsic apoptotic signaling pathway via death domain receptors	2	30	1.6	0.022	10116.ENSRNOP00000001110,10116.ENSRNOP00000016613	Tnf,Casp8
GO:0035994	Response to muscle stretch	2	30	1.6	0.022	10116.ENSRNOP00000010712,10116.ENSRNOP00000028944	Fos,Nfkb1
GO:0060964	Regulation of gene silencing by mirna	3	46	1.59	0.0019	10116.ENSRNOP00000001110,10116.ENSRNOP00000013732,10116.ENSRNOP00000028944	Tnf,Il6,Nfkb1
GO:0030728	Ovulation	2	31	1.59	0.0231	10116.ENSRNOP00000003567,10116.ENSRNOP00000006308	Ptgs2,Il1b
GO:0031295	T cell costimulation	2	31	1.59	0.0231	10116.ENSRNOP00000002089,10116.ENSRNOP00000003129	Cd80,Cd86
GO:0042093	T-helper cell differentiation	2	31	1.59	0.0231	10116.ENSRNOP00000013732,10116.ENSRNOP00000040874	Il6,Hmgb1
GO:0045822	Negative regulation of heart contraction	2	31	1.59	0.0231	10116.ENSRNOP00000001110,10116.ENSRNOP00000023327	Tnf,Il2
GO:0002718	Regulation of cytokine production involved in immune response	6	95	1.58	9.71e-07	10116.ENSRNOP00000001110,10116.ENSRNOP00000006246,10116.ENSRNOP00000006308,10116.ENSRNOP00000008225,10116.ENSRNOP00000013732,10116.ENSRNOP00000036680	Tnf,Il10,Il1b,Ifnb1,Il6,Tlr3
GO:0045581	Negative regulation of t cell differentiation	3	47	1.58	0.002	10116.ENSRNOP00000008225,10116.ENSRNOP00000023327,10116.ENSRNOP00000040874	Ifnb1,Il2,Hmgb1
GO:0071354	Cellular response to interleukin-6	3	47	1.58	0.002	10116.ENSRNOP00000009448,10116.ENSRNOP00000013732,10116.ENSRNOP00000028944	Ccl2,Il6,Nfkb1
GO:0042102	Positive regulation of t cell proliferation	7	112	1.57	7.93e-08	10116.ENSRNOP00000002089,10116.ENSRNOP00000003129,10116.ENSRNOP00000006308,10116.ENSRNOP00000009917,10116.ENSRNOP00000013732,10116.ENSRNOP00000023327,10116.ENSRNOP00000040874	Cd80,Cd86,Il1b,Ifng,Il6,Il2,Hmgb1
GO:0035710	CD4-positive, alpha-beta T cell activation	3	48	1.57	0.0022	10116.ENSRNOP00000013732,10116.ENSRNOP00000040874,10116.ENSRNOP00000065222	Il6,Hmgb1,Cebpb
GO:0043330	Response to exogenous dsrna	3	48	1.57	0.0022	10116.ENSRNOP00000008225,10116.ENSRNOP00000036680,10116.ENSRNOP00000051043	Ifnb1,Tlr3,Ifna1
GO:0051968	Positive regulation of synaptic transmission, glutamatergic	2	32	1.57	0.0243	10116.ENSRNOP00000003567,10116.ENSRNOP00000009448	Ptgs2,Ccl2
GO:0043123	Positive regulation of i-kappab kinase/nf-kappab signaling	9	150	1.56	6.13e-10	10116.ENSRNOP00000001110,10116.ENSRNOP00000002933,10116.ENSRNOP00000006308,10116.ENSRNOP00000009319,10116.ENSRNOP00000016613,10116.ENSRNOP00000020405,10116.ENSRNOP00000036667,10116.ENSRNOP00000036680,10116.ENSRNOP00000065259	Tnf,Tlr6,Il1b,Peli1,Casp8,Tradd,Ube2v1,Tlr3,Ube2n
GO:0045670	Regulation of osteoclast differentiation	5	82	1.56	1.56e-05	10116.ENSRNOP00000001110,10116.ENSRNOP00000008225,10116.ENSRNOP00000009917,10116.ENSRNOP00000010712,10116.ENSRNOP00000065222	Tnf,Ifnb1,Ifng,Fos,Cebpb
GO:0002639	Positive regulation of immunoglobulin production	3	49	1.56	0.0023	10116.ENSRNOP00000009917,10116.ENSRNOP00000013732,10116.ENSRNOP00000023327	Ifng,Il6,Il2
GO:0033280	Response to vitamin d	3	49	1.56	0.0023	10116.ENSRNOP00000003567,10116.ENSRNOP00000003649,10116.ENSRNOP00000006308	Ptgs2,Cxcl10,Il1b
GO:0071222	Cellular response to lipopolysaccharide	14	234	1.55	1.07e-15	10116.ENSRNOP00000001110,10116.ENSRNOP00000002089,10116.ENSRNOP00000003129,10116.ENSRNOP00000003649,10116.ENSRNOP00000006246,10116.ENSRNOP00000006308,10116.ENSRNOP00000009448,10116.ENSRNOP00000009917,10116.ENSRNOP00000013732,10116.ENSRNOP00000028944,10116.ENSRNOP00000034235,10116.ENSRNOP00000040874,10116.ENSRNOP00000058754,10116.ENSRNOP00000065222	Tnf,Cd80,Cd86,Cxcl10,Il10,Il1b,Ccl2,Ifng,Il6,Nfkb1,Csf2,Hmgb1,Ly96,Cebpb
GO:0032675	Regulation of interleukin-6 production	10	168	1.55	4.84e-11	10116.ENSRNOP00000001110,10116.ENSRNOP00000002933,10116.ENSRNOP00000005620,10116.ENSRNOP00000006246,10116.ENSRNOP00000006308,10116.ENSRNOP00000009917,10116.ENSRNOP00000013732,10116.ENSRNOP00000036680,10116.ENSRNOP00000040874,10116.ENSRNOP00000065222	Tnf,Tlr6,Tlr7,Il10,Il1b,Ifng,Il6,Tlr3,Hmgb1,Cebpb
GO:1903672	Positive regulation of sprouting angiogenesis	3	51	1.55	0.0025	10116.ENSRNOP00000003567,10116.ENSRNOP00000006246,10116.ENSRNOP00000040874	Ptgs2,Il10,Hmgb1
GO:0043537	Negative regulation of blood vessel endothelial cell migration	2	34	1.55	0.0269	10116.ENSRNOP00000001110,10116.ENSRNOP00000040874	Tnf,Hmgb1
GO:0045622	Regulation of t-helper cell differentiation	2	34	1.55	0.0269	10116.ENSRNOP00000013732,10116.ENSRNOP00000023327	Il6,Il2
GO:1901889	Negative regulation of cell junction assembly	2	34	1.55	0.0269	10116.ENSRNOP00000001110,10116.ENSRNOP00000006308	Tnf,Il1b
GO:0045639	Positive regulation of myeloid cell differentiation	7	120	1.54	1.23e-07	10116.ENSRNOP00000001110,10116.ENSRNOP00000009917,10116.ENSRNOP00000010712,10116.ENSRNOP00000011509,10116.ENSRNOP00000016613,10116.ENSRNOP00000034235,10116.ENSRNOP00000040874	Tnf,Ifng,Fos,Csf3,Casp8,Csf2,Hmgb1
GO:0033138	Positive regulation of peptidyl-serine phosphorylation	7	124	1.53	1.46e-07	10116.ENSRNOP00000001110,10116.ENSRNOP00000003567,10116.ENSRNOP00000008225,10116.ENSRNOP00000009917,10116.ENSRNOP00000011509,10116.ENSRNOP00000013732,10116.ENSRNOP00000051043	Tnf,Ptgs2,Ifnb1,Ifng,Csf3,Il6,Ifna1
GO:0034121	Regulation of toll-like receptor signaling pathway	6	105	1.53	1.67e-06	10116.ENSRNOP00000002933,10116.ENSRNOP00000004821,10116.ENSRNOP00000009319,10116.ENSRNOP00000013639,10116.ENSRNOP00000036680,10116.ENSRNOP00000040874	Tlr6,Tlr5,Peli1,Sarm1,Tlr3,Hmgb1
GO:0030593	Neutrophil chemotaxis	4	71	1.53	0.00026	10116.ENSRNOP00000003649,10116.ENSRNOP00000006308,10116.ENSRNOP00000009448,10116.ENSRNOP00000009917	Cxcl10,Il1b,Ccl2,Ifng
GO:0071392	Cellular response to estradiol stimulus	3	53	1.53	0.0027	10116.ENSRNOP00000006246,10116.ENSRNOP00000009448,10116.ENSRNOP00000013732	Il10,Ccl2,Il6
GO:0045671	Negative regulation of osteoclast differentiation	2	35	1.53	0.028	10116.ENSRNOP00000008225,10116.ENSRNOP00000009917	Ifnb1,Ifng
GO:0071402	Cellular response to lipoprotein particle stimulus	2	35	1.53	0.028	10116.ENSRNOP00000002933,10116.ENSRNOP00000009448	Tlr6,Ccl2
GO:0097192	Extrinsic apoptotic signaling pathway in absence of ligand	2	35	1.53	0.028	10116.ENSRNOP00000006308,10116.ENSRNOP00000023327	Il1b,Il2
GO:1903203	Regulation of oxidative stress-induced neuron death	2	35	1.53	0.028	10116.ENSRNOP00000002933,10116.ENSRNOP00000006246	Tlr6,Il10
GO:1904019	Epithelial cell apoptotic process	2	35	1.53	0.028	10116.ENSRNOP00000001110,10116.ENSRNOP00000016613	Tnf,Casp8
GO:0050868	Negative regulation of t cell activation	7	127	1.52	1.64e-07	10116.ENSRNOP00000002089,10116.ENSRNOP00000003129,10116.ENSRNOP00000008225,10116.ENSRNOP00000009319,10116.ENSRNOP00000023327,10116.ENSRNOP00000040874,10116.ENSRNOP00000065222	Cd80,Cd86,Ifnb1,Peli1,Il2,Hmgb1,Cebpb
GO:1901216	Positive regulation of neuron death	7	128	1.52	1.71e-07	10116.ENSRNOP00000001110,10116.ENSRNOP00000002933,10116.ENSRNOP00000006308,10116.ENSRNOP00000009917,10116.ENSRNOP00000010712,10116.ENSRNOP00000013639,10116.ENSRNOP00000016613	Tnf,Tlr6,Il1b,Ifng,Fos,Sarm1,Casp8
GO:0046427	Positive regulation of receptor signaling pathway via jak-stat	6	109	1.52	2.03e-06	10116.ENSRNOP00000001110,10116.ENSRNOP00000006246,10116.ENSRNOP00000009917,10116.ENSRNOP00000013732,10116.ENSRNOP00000023327,10116.ENSRNOP00000034235	Tnf,Il10,Ifng,Il6,Il2,Csf2
GO:0071260	Cellular response to mechanical stimulus	6	109	1.52	2.03e-06	10116.ENSRNOP00000003567,10116.ENSRNOP00000005620,10116.ENSRNOP00000006308,10116.ENSRNOP00000016613,10116.ENSRNOP00000028944,10116.ENSRNOP00000036680	Ptgs2,Tlr7,Il1b,Casp8,Nfkb1,Tlr3
GO:0002637	Regulation of immunoglobulin production	4	73	1.52	0.00029	10116.ENSRNOP00000001110,10116.ENSRNOP00000009917,10116.ENSRNOP00000013732,10116.ENSRNOP00000023327	Tnf,Ifng,Il6,Il2
GO:0001780	Neutrophil homeostasis	3	54	1.52	0.0029	10116.ENSRNOP00000009917,10116.ENSRNOP00000013732,10116.ENSRNOP00000040874	Ifng,Il6,Hmgb1
GO:0002437	Inflammatory response to antigenic stimulus	3	54	1.52	0.0029	10116.ENSRNOP00000001110,10116.ENSRNOP00000006308,10116.ENSRNOP00000040874	Tnf,Il1b,Hmgb1
GO:0010996	Response to auditory stimulus	2	36	1.52	0.029	10116.ENSRNOP00000003649,10116.ENSRNOP00000013732	Cxcl10,Il6
GO:0051250	Negative regulation of lymphocyte activation	9	167	1.51	1.4e-09	10116.ENSRNOP00000002089,10116.ENSRNOP00000003129,10116.ENSRNOP00000006246,10116.ENSRNOP00000008225,10116.ENSRNOP00000009319,10116.ENSRNOP00000018233,10116.ENSRNOP00000023327,10116.ENSRNOP00000040874,10116.ENSRNOP00000065222	Cd80,Cd86,Il10,Ifnb1,Peli1,Pglyrp1,Il2,Hmgb1,Cebpb
GO:0042130	Negative regulation of t cell proliferation	4	74	1.51	0.0003	10116.ENSRNOP00000002089,10116.ENSRNOP00000003129,10116.ENSRNOP00000009319,10116.ENSRNOP00000065222	Cd80,Cd86,Peli1,Cebpb
GO:0007249	I-kappaB kinase/NF-kappaB signaling	3	55	1.51	0.003	10116.ENSRNOP00000005620,10116.ENSRNOP00000028944,10116.ENSRNOP00000036680	Tlr7,Nfkb1,Tlr3
GO:0002708	Positive regulation of lymphocyte mediated immunity	6	114	1.5	2.48e-06	10116.ENSRNOP00000001110,10116.ENSRNOP00000001111,10116.ENSRNOP00000006308,10116.ENSRNOP00000009917,10116.ENSRNOP00000013732,10116.ENSRNOP00000023327	Tnf,Lta,Il1b,Ifng,Il6,Il2
GO:0042307	Positive regulation of protein import into nucleus	3	57	1.5	0.0033	10116.ENSRNOP00000003567,10116.ENSRNOP00000009917,10116.ENSRNOP00000013732	Ptgs2,Ifng,Il6
GO:0048247	Lymphocyte chemotaxis	2	38	1.5	0.0319	10116.ENSRNOP00000003649,10116.ENSRNOP00000009448	Cxcl10,Ccl2
GO:0050873	Brown fat cell differentiation	2	38	1.5	0.0319	10116.ENSRNOP00000003567,10116.ENSRNOP00000065222	Ptgs2,Cebpb
GO:0050999	Regulation of nitric-oxide synthase activity	2	38	1.5	0.0319	10116.ENSRNOP00000001110,10116.ENSRNOP00000006308	Tnf,Il1b
GO:0050671	Positive regulation of lymphocyte proliferation	8	154	1.49	2.16e-08	10116.ENSRNOP00000002089,10116.ENSRNOP00000003129,10116.ENSRNOP00000006308,10116.ENSRNOP00000009319,10116.ENSRNOP00000009917,10116.ENSRNOP00000013732,10116.ENSRNOP00000023327,10116.ENSRNOP00000040874	Cd80,Cd86,Il1b,Peli1,Ifng,Il6,Il2,Hmgb1
GO:0002824	Positive regulation of adaptive immune response based on somatic recombination of immune receptors built from immunoglobulin superfamily domains	6	115	1.49	2.59e-06	10116.ENSRNOP00000001110,10116.ENSRNOP00000001111,10116.ENSRNOP00000006308,10116.ENSRNOP00000009917,10116.ENSRNOP00000013732,10116.ENSRNOP00000023327	Tnf,Lta,Il1b,Ifng,Il6,Il2
GO:0009409	Response to cold	4	77	1.49	0.00034	10116.ENSRNOP00000003649,10116.ENSRNOP00000010712,10116.ENSRNOP00000013732,10116.ENSRNOP00000016613	Cxcl10,Fos,Il6,Casp8
GO:2000351	Regulation of endothelial cell apoptotic process	3	58	1.49	0.0034	10116.ENSRNOP00000001110,10116.ENSRNOP00000006246,10116.ENSRNOP00000009448	Tnf,Il10,Ccl2
GO:0048147	Negative regulation of fibroblast proliferation	2	39	1.49	0.0333	10116.ENSRNOP00000001111,10116.ENSRNOP00000009917	Lta,Ifng
GO:0050766	Positive regulation of phagocytosis	4	79	1.48	0.00037	10116.ENSRNOP00000001110,10116.ENSRNOP00000006308,10116.ENSRNOP00000009448,10116.ENSRNOP00000009917	Tnf,Il1b,Ccl2,Ifng
GO:0050691	Regulation of defense response to virus by host	2	40	1.48	0.0346	10116.ENSRNOP00000006308,10116.ENSRNOP00000009917	Il1b,Ifng
GO:1990776	Response to angiotensin	2	40	1.48	0.0346	10116.ENSRNOP00000003567,10116.ENSRNOP00000028944	Ptgs2,Nfkb1
GO:0002237	Response to molecule of bacterial origin	22	450	1.47	2.36e-24	10116.ENSRNOP00000001110,10116.ENSRNOP00000001111,10116.ENSRNOP00000002089,10116.ENSRNOP00000002933,10116.ENSRNOP00000003129,10116.ENSRNOP00000003567,10116.ENSRNOP00000003649,10116.ENSRNOP00000006246,10116.ENSRNOP00000006308,10116.ENSRNOP00000009319,10116.ENSRNOP00000009448,10116.ENSRNOP00000009917,10116.ENSRNOP00000010712,10116.ENSRNOP00000013025,10116.ENSRNOP00000013732,10116.ENSRNOP00000016613…	Tnf,Lta,Cd80,Tlr6,Cd86,Ptgs2,Cxcl10,Il10,Il1b,Peli1,Ccl2,Ifng,Fos,Tlr2,Il6,Casp8,Nfkb1,Csf2,Hmgb1,Ly96,Cebpb,Tlr1
GO:0042129	Regulation of t cell proliferation	9	181	1.47	2.6e-09	10116.ENSRNOP00000002089,10116.ENSRNOP00000003129,10116.ENSRNOP00000006308,10116.ENSRNOP00000009319,10116.ENSRNOP00000009917,10116.ENSRNOP00000013732,10116.ENSRNOP00000023327,10116.ENSRNOP00000040874,10116.ENSRNOP00000065222	Cd80,Cd86,Il1b,Peli1,Ifng,Il6,Il2,Hmgb1,Cebpb
GO:1902107	Positive regulation of leukocyte differentiation	9	183	1.47	2.83e-09	10116.ENSRNOP00000001110,10116.ENSRNOP00000006308,10116.ENSRNOP00000009917,10116.ENSRNOP00000010712,10116.ENSRNOP00000013732,10116.ENSRNOP00000016613,10116.ENSRNOP00000023327,10116.ENSRNOP00000034235,10116.ENSRNOP00000040874	Tnf,Il1b,Ifng,Fos,Il6,Casp8,Il2,Csf2,Hmgb1
GO:0046425	Regulation of receptor signaling pathway via jak-stat	8	162	1.47	3.02e-08	10116.ENSRNOP00000001110,10116.ENSRNOP00000006246,10116.ENSRNOP00000008225,10116.ENSRNOP00000009917,10116.ENSRNOP00000013732,10116.ENSRNOP00000023327,10116.ENSRNOP00000034235,10116.ENSRNOP00000051043	Tnf,Il10,Ifnb1,Ifng,Il6,Il2,Csf2,Ifna1
GO:0002761	Regulation of myeloid leukocyte differentiation	7	142	1.47	3.15e-07	10116.ENSRNOP00000001110,10116.ENSRNOP00000008225,10116.ENSRNOP00000009917,10116.ENSRNOP00000010712,10116.ENSRNOP00000016613,10116.ENSRNOP00000034235,10116.ENSRNOP00000065222	Tnf,Ifnb1,Ifng,Fos,Casp8,Csf2,Cebpb
GO:0035458	Cellular response to interferon-beta	2	41	1.47	0.036	10116.ENSRNOP00000008225,10116.ENSRNOP00000036680	Ifnb1,Tlr3
GO:0002700	Regulation of production of molecular mediator of immune response	8	166	1.46	3.51e-08	10116.ENSRNOP00000001110,10116.ENSRNOP00000006246,10116.ENSRNOP00000006308,10116.ENSRNOP00000008225,10116.ENSRNOP00000009917,10116.ENSRNOP00000013732,10116.ENSRNOP00000023327,10116.ENSRNOP00000036680	Tnf,Il10,Il1b,Ifnb1,Ifng,Il6,Il2,Tlr3
GO:0009408	Response to heat	7	146	1.46	3.73e-07	10116.ENSRNOP00000003567,10116.ENSRNOP00000003649,10116.ENSRNOP00000006308,10116.ENSRNOP00000009448,10116.ENSRNOP00000013732,10116.ENSRNOP00000040874,10116.ENSRNOP00000050605	Ptgs2,Cxcl10,Il1b,Ccl2,Il6,Hmgb1,Hspa1a
GO:0046634	Regulation of alpha-beta t cell activation	5	104	1.46	4.42e-05	10116.ENSRNOP00000002089,10116.ENSRNOP00000009917,10116.ENSRNOP00000013732,10116.ENSRNOP00000023327,10116.ENSRNOP00000040874	Cd80,Ifng,Il6,Il2,Hmgb1
GO:0050673	Epithelial cell proliferation	5	105	1.46	4.61e-05	10116.ENSRNOP00000001110,10116.ENSRNOP00000013732,10116.ENSRNOP00000034235,10116.ENSRNOP00000040874,10116.ENSRNOP00000065222	Tnf,Il6,Csf2,Hmgb1,Cebpb
GO:0045661	Regulation of myoblast differentiation	3	63	1.46	0.0042	10116.ENSRNOP00000001110,10116.ENSRNOP00000003649,10116.ENSRNOP00000040874	Tnf,Cxcl10,Hmgb1
GO:0034122	Negative regulation of toll-like receptor signaling pathway	2	42	1.46	0.0374	10116.ENSRNOP00000002933,10116.ENSRNOP00000013639	Tlr6,Sarm1
GO:0051092	Positive regulation of nf-kappab transcription factor activity	7	149	1.45	4.24e-07	10116.ENSRNOP00000001110,10116.ENSRNOP00000002933,10116.ENSRNOP00000006308,10116.ENSRNOP00000020405,10116.ENSRNOP00000036667,10116.ENSRNOP00000036680,10116.ENSRNOP00000065259	Tnf,Tlr6,Il1b,Tradd,Ube2v1,Tlr3,Ube2n
GO:0071347	Cellular response to interleukin-1	6	129	1.45	4.68e-06	10116.ENSRNOP00000006308,10116.ENSRNOP00000009448,10116.ENSRNOP00000013732,10116.ENSRNOP00000028944,10116.ENSRNOP00000040874,10116.ENSRNOP00000065222	Il1b,Ccl2,Il6,Nfkb1,Hmgb1,Cebpb
GO:0006953	Acute-phase response	2	43	1.45	0.0389	10116.ENSRNOP00000006308,10116.ENSRNOP00000013732	Il1b,Il6
GO:0042100	B cell proliferation	2	43	1.45	0.0389	10116.ENSRNOP00000008225,10116.ENSRNOP00000051043	Ifnb1,Ifna1
GO:0050764	Regulation of phagocytosis	5	109	1.44	5.41e-05	10116.ENSRNOP00000001110,10116.ENSRNOP00000006308,10116.ENSRNOP00000009448,10116.ENSRNOP00000009917,10116.ENSRNOP00000040874	Tnf,Il1b,Ccl2,Ifng,Hmgb1
GO:0046631	Alpha-beta t cell activation	4	87	1.44	0.00052	10116.ENSRNOP00000009917,10116.ENSRNOP00000013732,10116.ENSRNOP00000040874,10116.ENSRNOP00000065222	Ifng,Il6,Hmgb1,Cebpb
GO:0034405	Response to fluid shear stress	2	44	1.44	0.0402	10116.ENSRNOP00000003567,10116.ENSRNOP00000034235	Ptgs2,Csf2
GO:0071549	Cellular response to dexamethasone stimulus	3	67	1.43	0.0049	10116.ENSRNOP00000008225,10116.ENSRNOP00000009448,10116.ENSRNOP00000013732	Ifnb1,Ccl2,Il6
GO:0002823	Negative regulation of adaptive immune response based on somatic recombination of immune receptors built from immunoglobulin superfamily domains	2	45	1.43	0.0417	10116.ENSRNOP00000008225,10116.ENSRNOP00000023327	Ifnb1,Il2
GO:1904646	Cellular response to amyloid-beta	2	45	1.43	0.0417	10116.ENSRNOP00000001110,10116.ENSRNOP00000002933	Tnf,Tlr6
GO:0032496	Response to lipopolysaccharide	19	431	1.42	8.33e-20	10116.ENSRNOP00000001110,10116.ENSRNOP00000001111,10116.ENSRNOP00000002089,10116.ENSRNOP00000003129,10116.ENSRNOP00000003567,10116.ENSRNOP00000003649,10116.ENSRNOP00000006246,10116.ENSRNOP00000006308,10116.ENSRNOP00000009319,10116.ENSRNOP00000009448,10116.ENSRNOP00000009917,10116.ENSRNOP00000010712,10116.ENSRNOP00000013732,10116.ENSRNOP00000016613,10116.ENSRNOP00000028944,10116.ENSRNOP00000034235…	Tnf,Lta,Cd80,Cd86,Ptgs2,Cxcl10,Il10,Il1b,Peli1,Ccl2,Ifng,Fos,Il6,Casp8,Nfkb1,Csf2,Hmgb1,Ly96,Cebpb
GO:0050727	Regulation of inflammatory response	16	368	1.42	3.34e-16	10116.ENSRNOP00000001110,10116.ENSRNOP00000001111,10116.ENSRNOP00000002933,10116.ENSRNOP00000003567,10116.ENSRNOP00000006246,10116.ENSRNOP00000006308,10116.ENSRNOP00000009917,10116.ENSRNOP00000013025,10116.ENSRNOP00000013732,10116.ENSRNOP00000018233,10116.ENSRNOP00000020405,10116.ENSRNOP00000023327,10116.ENSRNOP00000028944,10116.ENSRNOP00000036680,10116.ENSRNOP00000040874,10116.ENSRNOP00000065222	Tnf,Lta,Tlr6,Ptgs2,Il10,Il1b,Ifng,Tlr2,Il6,Pglyrp1,Tradd,Il2,Nfkb1,Tlr3,Hmgb1,Cebpb
GO:1902106	Negative regulation of leukocyte differentiation	5	114	1.42	6.54e-05	10116.ENSRNOP00000008225,10116.ENSRNOP00000009917,10116.ENSRNOP00000018233,10116.ENSRNOP00000023327,10116.ENSRNOP00000040874	Ifnb1,Ifng,Pglyrp1,Il2,Hmgb1
GO:0002690	Positive regulation of leukocyte chemotaxis	4	92	1.42	0.00062	10116.ENSRNOP00000003649,10116.ENSRNOP00000006308,10116.ENSRNOP00000009448,10116.ENSRNOP00000040874	Cxcl10,Il1b,Ccl2,Hmgb1
GO:0046635	Positive regulation of alpha-beta t cell activation	3	68	1.42	0.0051	10116.ENSRNOP00000002089,10116.ENSRNOP00000009917,10116.ENSRNOP00000013732	Cd80,Ifng,Il6
GO:0032760	Positive regulation of tumor necrosis factor production	5	117	1.41	7.3e-05	10116.ENSRNOP00000009448,10116.ENSRNOP00000009917,10116.ENSRNOP00000036680,10116.ENSRNOP00000040874,10116.ENSRNOP00000058754	Ccl2,Ifng,Tlr3,Hmgb1,Ly96
GO:0001937	Negative regulation of endothelial cell proliferation	2	47	1.41	0.0444	10116.ENSRNOP00000001110,10116.ENSRNOP00000009448	Tnf,Ccl2
GO:0032965	Regulation of collagen biosynthetic process	2	47	1.41	0.0444	10116.ENSRNOP00000009448,10116.ENSRNOP00000013732	Ccl2,Il6
GO:0001819	Positive regulation of cytokine production	20	480	1.4	1.54e-20	10116.ENSRNOP00000001110,10116.ENSRNOP00000001111,10116.ENSRNOP00000002933,10116.ENSRNOP00000003567,10116.ENSRNOP00000004821,10116.ENSRNOP00000005620,10116.ENSRNOP00000006246,10116.ENSRNOP00000006308,10116.ENSRNOP00000009319,10116.ENSRNOP00000009448,10116.ENSRNOP00000009917,10116.ENSRNOP00000013562,10116.ENSRNOP00000013732,10116.ENSRNOP00000016613,10116.ENSRNOP00000023327,10116.ENSRNOP00000034235…	Tnf,Lta,Tlr6,Ptgs2,Tlr5,Tlr7,Il10,Il1b,Peli1,Ccl2,Ifng,Clec4e,Il6,Casp8,Il2,Csf2,Tlr3,Hmgb1,Ly96,Cebpb
GO:1903708	Positive regulation of hemopoiesis	10	236	1.4	8.9e-10	10116.ENSRNOP00000001110,10116.ENSRNOP00000006308,10116.ENSRNOP00000009917,10116.ENSRNOP00000010712,10116.ENSRNOP00000011509,10116.ENSRNOP00000013732,10116.ENSRNOP00000016613,10116.ENSRNOP00000023327,10116.ENSRNOP00000034235,10116.ENSRNOP00000040874	Tnf,Il1b,Ifng,Fos,Csf3,Il6,Casp8,Il2,Csf2,Hmgb1
GO:0002705	Positive regulation of leukocyte mediated immunity	7	167	1.4	8.49e-07	10116.ENSRNOP00000001110,10116.ENSRNOP00000001111,10116.ENSRNOP00000006308,10116.ENSRNOP00000009448,10116.ENSRNOP00000009917,10116.ENSRNOP00000013732,10116.ENSRNOP00000023327	Tnf,Lta,Il1b,Ccl2,Ifng,Il6,Il2
GO:0071548	Response to dexamethasone	4	95	1.4	0.00069	10116.ENSRNOP00000006308,10116.ENSRNOP00000008225,10116.ENSRNOP00000009448,10116.ENSRNOP00000013732	Il1b,Ifnb1,Ccl2,Il6
GO:0030890	Positive regulation of b cell proliferation	2	48	1.4	0.046	10116.ENSRNOP00000009319,10116.ENSRNOP00000023327	Peli1,Il2
GO:1901031	Regulation of response to reactive oxygen species	2	48	1.4	0.046	10116.ENSRNOP00000001110,10116.ENSRNOP00000006246	Tnf,Il10
GO:0050670	Regulation of lymphocyte proliferation	10	242	1.39	1.11e-09	10116.ENSRNOP00000002089,10116.ENSRNOP00000003129,10116.ENSRNOP00000006246,10116.ENSRNOP00000006308,10116.ENSRNOP00000009319,10116.ENSRNOP00000009917,10116.ENSRNOP00000013732,10116.ENSRNOP00000023327,10116.ENSRNOP00000040874,10116.ENSRNOP00000065222	Cd80,Cd86,Il10,Il1b,Peli1,Ifng,Il6,Il2,Hmgb1,Cebpb
GO:0051607	Defense response to virus	8	195	1.39	1.08e-07	10116.ENSRNOP00000003129,10116.ENSRNOP00000003649,10116.ENSRNOP00000005620,10116.ENSRNOP00000008225,10116.ENSRNOP00000009917,10116.ENSRNOP00000013732,10116.ENSRNOP00000036680,10116.ENSRNOP00000051043	Cd86,Cxcl10,Tlr7,Ifnb1,Ifng,Il6,Tlr3,Ifna1
GO:0046677	Response to antibiotic	4	97	1.39	0.00074	10116.ENSRNOP00000006308,10116.ENSRNOP00000009448,10116.ENSRNOP00000013732,10116.ENSRNOP00000016613	Il1b,Ccl2,Il6,Casp8
GO:0030888	Regulation of b cell proliferation	3	73	1.39	0.0061	10116.ENSRNOP00000006246,10116.ENSRNOP00000009319,10116.ENSRNOP00000023327	Il10,Peli1,Il2
GO:0071470	Cellular response to osmotic stress	2	49	1.39	0.0477	10116.ENSRNOP00000003567,10116.ENSRNOP00000060904	Ptgs2,Mapk8
GO:0031349	Positive regulation of defense response	12	299	1.38	1.47e-11	10116.ENSRNOP00000001110,10116.ENSRNOP00000001111,10116.ENSRNOP00000002933,10116.ENSRNOP00000003567,10116.ENSRNOP00000006308,10116.ENSRNOP00000009917,10116.ENSRNOP00000013025,10116.ENSRNOP00000013732,10116.ENSRNOP00000020405,10116.ENSRNOP00000036680,10116.ENSRNOP00000040874,10116.ENSRNOP00000065222	Tnf,Lta,Tlr6,Ptgs2,Il1b,Ifng,Tlr2,Il6,Tradd,Tlr3,Hmgb1,Cebpb
GO:0045582	Positive regulation of t cell differentiation	4	100	1.38	0.00082	10116.ENSRNOP00000006308,10116.ENSRNOP00000009917,10116.ENSRNOP00000013732,10116.ENSRNOP00000023327	Il1b,Ifng,Il6,Il2
GO:0032715	Negative regulation of interleukin-6 production	2	50	1.38	0.0494	10116.ENSRNOP00000001110,10116.ENSRNOP00000006246	Tnf,Il10
GO:1903039	Positive regulation of leukocyte cell-cell adhesion	9	230	1.37	1.63e-08	10116.ENSRNOP00000001110,10116.ENSRNOP00000002089,10116.ENSRNOP00000003129,10116.ENSRNOP00000006308,10116.ENSRNOP00000009448,10116.ENSRNOP00000009917,10116.ENSRNOP00000013732,10116.ENSRNOP00000023327,10116.ENSRNOP00000040874	Tnf,Cd80,Cd86,Il1b,Ccl2,Ifng,Il6,Il2,Hmgb1
GO:0022408	Negative regulation of cell-cell adhesion	8	203	1.37	1.41e-07	10116.ENSRNOP00000002089,10116.ENSRNOP00000003129,10116.ENSRNOP00000006246,10116.ENSRNOP00000008225,10116.ENSRNOP00000009319,10116.ENSRNOP00000023327,10116.ENSRNOP00000040874,10116.ENSRNOP00000065222	Cd80,Cd86,Il10,Ifnb1,Peli1,Il2,Hmgb1,Cebpb
GO:0002822	Regulation of adaptive immune response based on somatic recombination of immune receptors built from immunoglobulin superfamily domains	8	204	1.37	1.45e-07	10116.ENSRNOP00000001110,10116.ENSRNOP00000001111,10116.ENSRNOP00000006308,10116.ENSRNOP00000008225,10116.ENSRNOP00000009917,10116.ENSRNOP00000013732,10116.ENSRNOP00000023327,10116.ENSRNOP00000040874	Tnf,Lta,Il1b,Ifnb1,Ifng,Il6,Il2,Hmgb1
GO:0002706	Regulation of lymphocyte mediated immunity	8	206	1.37	1.5e-07	10116.ENSRNOP00000001110,10116.ENSRNOP00000001111,10116.ENSRNOP00000006308,10116.ENSRNOP00000008225,10116.ENSRNOP00000009917,10116.ENSRNOP00000013732,10116.ENSRNOP00000023327,10116.ENSRNOP00000040874	Tnf,Lta,Il1b,Ifnb1,Ifng,Il6,Il2,Hmgb1
GO:0002573	Myeloid leukocyte differentiation	5	128	1.37	0.00011	10116.ENSRNOP00000001110,10116.ENSRNOP00000009917,10116.ENSRNOP00000011509,10116.ENSRNOP00000016613,10116.ENSRNOP00000034235	Tnf,Ifng,Csf3,Casp8,Csf2
GO:0046889	Positive regulation of lipid biosynthetic process	4	103	1.37	0.0009	10116.ENSRNOP00000001110,10116.ENSRNOP00000003567,10116.ENSRNOP00000006308,10116.ENSRNOP00000009917	Tnf,Ptgs2,Il1b,Ifng
GO:0070228	Regulation of lymphocyte apoptotic process	3	76	1.37	0.0067	10116.ENSRNOP00000006246,10116.ENSRNOP00000016613,10116.ENSRNOP00000023327	Il10,Casp8,Il2
GO:1903037	Regulation of leukocyte cell-cell adhesion	12	317	1.36	2.68e-11	10116.ENSRNOP00000001110,10116.ENSRNOP00000002089,10116.ENSRNOP00000003129,10116.ENSRNOP00000006308,10116.ENSRNOP00000008225,10116.ENSRNOP00000009319,10116.ENSRNOP00000009448,10116.ENSRNOP00000009917,10116.ENSRNOP00000013732,10116.ENSRNOP00000023327,10116.ENSRNOP00000040874,10116.ENSRNOP00000065222	Tnf,Cd80,Cd86,Il1b,Ifnb1,Peli1,Ccl2,Ifng,Il6,Il2,Hmgb1,Cebpb
GO:0050870	Positive regulation of t cell activation	8	210	1.36	1.71e-07	10116.ENSRNOP00000002089,10116.ENSRNOP00000003129,10116.ENSRNOP00000006308,10116.ENSRNOP00000009448,10116.ENSRNOP00000009917,10116.ENSRNOP00000013732,10116.ENSRNOP00000023327,10116.ENSRNOP00000040874	Cd80,Cd86,Il1b,Ccl2,Ifng,Il6,Il2,Hmgb1
GO:0010332	Response to gamma radiation	3	78	1.36	0.0071	10116.ENSRNOP00000003649,10116.ENSRNOP00000006308,10116.ENSRNOP00000009448	Cxcl10,Il1b,Ccl2
GO:0051091	Positive regulation of dna-binding transcription factor activity	10	267	1.35	2.58e-09	10116.ENSRNOP00000001110,10116.ENSRNOP00000002933,10116.ENSRNOP00000006246,10116.ENSRNOP00000006308,10116.ENSRNOP00000011509,10116.ENSRNOP00000013732,10116.ENSRNOP00000020405,10116.ENSRNOP00000036667,10116.ENSRNOP00000036680,10116.ENSRNOP00000065259	Tnf,Tlr6,Il10,Il1b,Csf3,Il6,Tradd,Ube2v1,Tlr3,Ube2n
GO:0045637	Regulation of myeloid cell differentiation	9	239	1.35	2.2e-08	10116.ENSRNOP00000001110,10116.ENSRNOP00000008225,10116.ENSRNOP00000009917,10116.ENSRNOP00000010712,10116.ENSRNOP00000011509,10116.ENSRNOP00000016613,10116.ENSRNOP00000034235,10116.ENSRNOP00000040874,10116.ENSRNOP00000065222	Tnf,Ifnb1,Ifng,Fos,Csf3,Casp8,Csf2,Hmgb1,Cebpb
GO:0009266	Response to temperature stimulus	9	241	1.35	2.33e-08	10116.ENSRNOP00000003567,10116.ENSRNOP00000003649,10116.ENSRNOP00000006308,10116.ENSRNOP00000009448,10116.ENSRNOP00000010712,10116.ENSRNOP00000013732,10116.ENSRNOP00000016613,10116.ENSRNOP00000040874,10116.ENSRNOP00000050605	Ptgs2,Cxcl10,Il1b,Ccl2,Fos,Il6,Casp8,Hmgb1,Hspa1a
GO:0045580	Regulation of t cell differentiation	6	161	1.35	1.53e-05	10116.ENSRNOP00000006308,10116.ENSRNOP00000008225,10116.ENSRNOP00000009917,10116.ENSRNOP00000013732,10116.ENSRNOP00000023327,10116.ENSRNOP00000040874	Il1b,Ifnb1,Ifng,Il6,Il2,Hmgb1
GO:0097421	Liver regeneration	3	80	1.35	0.0076	10116.ENSRNOP00000001110,10116.ENSRNOP00000006246,10116.ENSRNOP00000065222	Tnf,Il10,Cebpb
GO:1902105	Regulation of leukocyte differentiation	12	325	1.34	3.51e-11	10116.ENSRNOP00000001110,10116.ENSRNOP00000006308,10116.ENSRNOP00000008225,10116.ENSRNOP00000009917,10116.ENSRNOP00000010712,10116.ENSRNOP00000013732,10116.ENSRNOP00000016613,10116.ENSRNOP00000018233,10116.ENSRNOP00000023327,10116.ENSRNOP00000034235,10116.ENSRNOP00000040874,10116.ENSRNOP00000065222	Tnf,Il1b,Ifnb1,Ifng,Fos,Il6,Casp8,Pglyrp1,Il2,Csf2,Hmgb1,Cebpb
GO:0032680	Regulation of tumor necrosis factor production	7	193	1.34	2.07e-06	10116.ENSRNOP00000002933,10116.ENSRNOP00000006246,10116.ENSRNOP00000009448,10116.ENSRNOP00000009917,10116.ENSRNOP00000036680,10116.ENSRNOP00000040874,10116.ENSRNOP00000058754	Tlr6,Il10,Ccl2,Ifng,Tlr3,Hmgb1,Ly96
GO:0002709	Regulation of t cell mediated immunity	4	109	1.34	0.0011	10116.ENSRNOP00000006308,10116.ENSRNOP00000008225,10116.ENSRNOP00000013732,10116.ENSRNOP00000040874	Il1b,Ifnb1,Il6,Hmgb1
GO:0043507	Positive regulation of jun kinase activity	3	83	1.34	0.0082	10116.ENSRNOP00000001110,10116.ENSRNOP00000002933,10116.ENSRNOP00000006308	Tnf,Tlr6,Il1b
GO:0009612	Response to mechanical stimulus	11	307	1.33	4.29e-10	10116.ENSRNOP00000001110,10116.ENSRNOP00000003567,10116.ENSRNOP00000003649,10116.ENSRNOP00000005620,10116.ENSRNOP00000006308,10116.ENSRNOP00000009448,10116.ENSRNOP00000010712,10116.ENSRNOP00000013732,10116.ENSRNOP00000016613,10116.ENSRNOP00000028944,10116.ENSRNOP00000036680	Tnf,Ptgs2,Cxcl10,Tlr7,Il1b,Ccl2,Fos,Il6,Casp8,Nfkb1,Tlr3
GO:0002703	Regulation of leukocyte mediated immunity	10	283	1.33	4.2e-09	10116.ENSRNOP00000001110,10116.ENSRNOP00000001111,10116.ENSRNOP00000006308,10116.ENSRNOP00000008225,10116.ENSRNOP00000009448,10116.ENSRNOP00000009917,10116.ENSRNOP00000013732,10116.ENSRNOP00000023327,10116.ENSRNOP00000036680,10116.ENSRNOP00000040874	Tnf,Lta,Il1b,Ifnb1,Ccl2,Ifng,Il6,Il2,Tlr3,Hmgb1
GO:0002366	Leukocyte activation involved in immune response	7	194	1.33	2.13e-06	10116.ENSRNOP00000008225,10116.ENSRNOP00000009917,10116.ENSRNOP00000013562,10116.ENSRNOP00000013732,10116.ENSRNOP00000023327,10116.ENSRNOP00000040874,10116.ENSRNOP00000051043	Ifnb1,Ifng,Clec4e,Il6,Il2,Hmgb1,Ifna1
GO:0045619	Regulation of lymphocyte differentiation	7	197	1.33	2.3e-06	10116.ENSRNOP00000006308,10116.ENSRNOP00000008225,10116.ENSRNOP00000009917,10116.ENSRNOP00000013732,10116.ENSRNOP00000018233,10116.ENSRNOP00000023327,10116.ENSRNOP00000040874	Il1b,Ifnb1,Ifng,Il6,Pglyrp1,Il2,Hmgb1
GO:0002526	Acute inflammatory response	3	87	1.32	0.0092	10116.ENSRNOP00000001110,10116.ENSRNOP00000006308,10116.ENSRNOP00000013732	Tnf,Il1b,Il6
GO:0046330	Positive regulation of jnk cascade	5	147	1.31	0.00019	10116.ENSRNOP00000001110,10116.ENSRNOP00000002933,10116.ENSRNOP00000006308,10116.ENSRNOP00000036680,10116.ENSRNOP00000040874	Tnf,Tlr6,Il1b,Tlr3,Hmgb1
GO:0002698	Negative regulation of immune effector process	5	148	1.31	0.0002	10116.ENSRNOP00000001110,10116.ENSRNOP00000006246,10116.ENSRNOP00000008225,10116.ENSRNOP00000018233,10116.ENSRNOP00000023327	Tnf,Il10,Ifnb1,Pglyrp1,Il2
GO:0002702	Positive regulation of production of molecular mediator of immune response	4	117	1.31	0.0013	10116.ENSRNOP00000006308,10116.ENSRNOP00000009917,10116.ENSRNOP00000013732,10116.ENSRNOP00000023327	Il1b,Ifng,Il6,Il2
GO:0050863	Regulation of t cell activation	11	332	1.3	8.88e-10	10116.ENSRNOP00000002089,10116.ENSRNOP00000003129,10116.ENSRNOP00000006308,10116.ENSRNOP00000008225,10116.ENSRNOP00000009319,10116.ENSRNOP00000009448,10116.ENSRNOP00000009917,10116.ENSRNOP00000013732,10116.ENSRNOP00000023327,10116.ENSRNOP00000040874,10116.ENSRNOP00000065222	Cd80,Cd86,Il1b,Ifnb1,Peli1,Ccl2,Ifng,Il6,Il2,Hmgb1,Cebpb
GO:0062013	Positive regulation of small molecule metabolic process	6	179	1.3	2.68e-05	10116.ENSRNOP00000001110,10116.ENSRNOP00000003567,10116.ENSRNOP00000006308,10116.ENSRNOP00000009917,10116.ENSRNOP00000028944,10116.ENSRNOP00000040874	Tnf,Ptgs2,Il1b,Ifng,Nfkb1,Hmgb1
GO:0001817	Regulation of cytokine production	25	771	1.29	2.36e-24	10116.ENSRNOP00000001110,10116.ENSRNOP00000001111,10116.ENSRNOP00000002933,10116.ENSRNOP00000003567,10116.ENSRNOP00000004821,10116.ENSRNOP00000005620,10116.ENSRNOP00000006246,10116.ENSRNOP00000006308,10116.ENSRNOP00000008225,10116.ENSRNOP00000009319,10116.ENSRNOP00000009448,10116.ENSRNOP00000009917,10116.ENSRNOP00000013025,10116.ENSRNOP00000013562,10116.ENSRNOP00000013732,10116.ENSRNOP00000016613…	Tnf,Lta,Tlr6,Ptgs2,Tlr5,Tlr7,Il10,Il1b,Ifnb1,Peli1,Ccl2,Ifng,Tlr2,Clec4e,Il6,Casp8,Pglyrp1,Il2,Nfkb1,Csf2,Tlr3,Hmgb1,Ly96,Cebpb,Tlr1
GO:0001818	Negative regulation of cytokine production	9	276	1.29	6.5e-08	10116.ENSRNOP00000001110,10116.ENSRNOP00000002933,10116.ENSRNOP00000006246,10116.ENSRNOP00000008225,10116.ENSRNOP00000009917,10116.ENSRNOP00000013732,10116.ENSRNOP00000018233,10116.ENSRNOP00000028944,10116.ENSRNOP00000040874	Tnf,Tlr6,Il10,Ifnb1,Ifng,Il6,Pglyrp1,Nfkb1,Hmgb1
GO:0051384	Response to glucocorticoid	9	279	1.29	7.04e-08	10116.ENSRNOP00000001110,10116.ENSRNOP00000003567,10116.ENSRNOP00000006246,10116.ENSRNOP00000006308,10116.ENSRNOP00000008225,10116.ENSRNOP00000009448,10116.ENSRNOP00000010712,10116.ENSRNOP00000013732,10116.ENSRNOP00000040874	Tnf,Ptgs2,Il10,Il1b,Ifnb1,Ccl2,Fos,Il6,Hmgb1
GO:0034341	Response to interferon-gamma	5	152	1.29	0.00022	10116.ENSRNOP00000001110,10116.ENSRNOP00000009448,10116.ENSRNOP00000009917,10116.ENSRNOP00000036680,10116.ENSRNOP00000040874	Tnf,Ccl2,Ifng,Tlr3,Hmgb1
GO:0071346	Cellular response to interferon-gamma	4	123	1.29	0.0016	10116.ENSRNOP00000001110,10116.ENSRNOP00000009448,10116.ENSRNOP00000009917,10116.ENSRNOP00000036680	Tnf,Ccl2,Ifng,Tlr3
GO:0032103	Positive regulation of response to external stimulus	14	440	1.28	2.07e-12	10116.ENSRNOP00000001110,10116.ENSRNOP00000001111,10116.ENSRNOP00000002933,10116.ENSRNOP00000003567,10116.ENSRNOP00000003649,10116.ENSRNOP00000006308,10116.ENSRNOP00000009448,10116.ENSRNOP00000009917,10116.ENSRNOP00000013025,10116.ENSRNOP00000013732,10116.ENSRNOP00000020405,10116.ENSRNOP00000036680,10116.ENSRNOP00000040874,10116.ENSRNOP00000065222	Tnf,Lta,Tlr6,Ptgs2,Cxcl10,Il1b,Ccl2,Ifng,Tlr2,Il6,Tradd,Tlr3,Hmgb1,Cebpb
GO:0009615	Response to virus	9	283	1.28	7.9e-08	10116.ENSRNOP00000001110,10116.ENSRNOP00000003129,10116.ENSRNOP00000003649,10116.ENSRNOP00000005620,10116.ENSRNOP00000008225,10116.ENSRNOP00000009917,10116.ENSRNOP00000013732,10116.ENSRNOP00000036680,10116.ENSRNOP00000051043	Tnf,Cd86,Cxcl10,Tlr7,Ifnb1,Ifng,Il6,Tlr3,Ifna1
GO:0050731	Positive regulation of peptidyl-tyrosine phosphorylation	7	223	1.27	4.8e-06	10116.ENSRNOP00000001110,10116.ENSRNOP00000002089,10116.ENSRNOP00000009917,10116.ENSRNOP00000011509,10116.ENSRNOP00000013732,10116.ENSRNOP00000023327,10116.ENSRNOP00000034235	Tnf,Cd80,Ifng,Csf3,Il6,Il2,Csf2
GO:0034612	Response to tumor necrosis factor	7	226	1.27	5.21e-06	10116.ENSRNOP00000001110,10116.ENSRNOP00000003567,10116.ENSRNOP00000009448,10116.ENSRNOP00000013732,10116.ENSRNOP00000016613,10116.ENSRNOP00000020405,10116.ENSRNOP00000028944	Tnf,Ptgs2,Ccl2,Il6,Casp8,Tradd,Nfkb1
GO:0050871	Positive regulation of b cell activation	4	130	1.27	0.0019	10116.ENSRNOP00000009319,10116.ENSRNOP00000009917,10116.ENSRNOP00000013732,10116.ENSRNOP00000023327	Peli1,Ifng,Il6,Il2
GO:0001938	Positive regulation of endothelial cell proliferation	3	96	1.27	0.0116	10116.ENSRNOP00000006246,10116.ENSRNOP00000009448,10116.ENSRNOP00000040874	Il10,Ccl2,Hmgb1
GO:0043535	Regulation of blood vessel endothelial cell migration	3	97	1.27	0.0119	10116.ENSRNOP00000001110,10116.ENSRNOP00000003567,10116.ENSRNOP00000040874	Tnf,Ptgs2,Hmgb1
GO:0043154	Negative regulation of cysteine-type endopeptidase activity involved in apoptotic process	3	98	1.26	0.0121	10116.ENSRNOP00000001110,10116.ENSRNOP00000003567,10116.ENSRNOP00000013732	Tnf,Ptgs2,Il6
GO:1900407	Regulation of cellular response to oxidative stress	3	98	1.26	0.0121	10116.ENSRNOP00000001110,10116.ENSRNOP00000002933,10116.ENSRNOP00000006246	Tnf,Tlr6,Il10
GO:0009617	Response to bacterium	26	871	1.25	1.6e-24	10116.ENSRNOP00000001110,10116.ENSRNOP00000001111,10116.ENSRNOP00000002089,10116.ENSRNOP00000002933,10116.ENSRNOP00000003129,10116.ENSRNOP00000003567,10116.ENSRNOP00000003649,10116.ENSRNOP00000004821,10116.ENSRNOP00000006246,10116.ENSRNOP00000006308,10116.ENSRNOP00000008225,10116.ENSRNOP00000009319,10116.ENSRNOP00000009448,10116.ENSRNOP00000009917,10116.ENSRNOP00000010712,10116.ENSRNOP00000013025…	Tnf,Lta,Cd80,Tlr6,Cd86,Ptgs2,Cxcl10,Tlr5,Il10,Il1b,Ifnb1,Peli1,Ccl2,Ifng,Fos,Tlr2,Clec4e,Il6,Casp8,Pglyrp1,Nfkb1,Csf2,Hmgb1,Ly96,Cebpb,Tlr1
GO:0006954	Inflammatory response	17	568	1.25	6.86e-15	10116.ENSRNOP00000001110,10116.ENSRNOP00000002933,10116.ENSRNOP00000003567,10116.ENSRNOP00000003649,10116.ENSRNOP00000004821,10116.ENSRNOP00000005620,10116.ENSRNOP00000006308,10116.ENSRNOP00000009448,10116.ENSRNOP00000009917,10116.ENSRNOP00000013025,10116.ENSRNOP00000013732,10116.ENSRNOP00000028944,10116.ENSRNOP00000036680,10116.ENSRNOP00000040874,10116.ENSRNOP00000058754,10116.ENSRNOP00000065222…	Tnf,Tlr6,Ptgs2,Cxcl10,Tlr5,Tlr7,Il1b,Ccl2,Ifng,Tlr2,Il6,Nfkb1,Tlr3,Hmgb1,Ly96,Cebpb,Tlr1
GO:0002696	Positive regulation of leukocyte activation	12	402	1.25	3.06e-10	10116.ENSRNOP00000001110,10116.ENSRNOP00000002089,10116.ENSRNOP00000002933,10116.ENSRNOP00000003129,10116.ENSRNOP00000006246,10116.ENSRNOP00000006308,10116.ENSRNOP00000009319,10116.ENSRNOP00000009448,10116.ENSRNOP00000009917,10116.ENSRNOP00000013732,10116.ENSRNOP00000023327,10116.ENSRNOP00000040874	Tnf,Cd80,Tlr6,Cd86,Il10,Il1b,Peli1,Ccl2,Ifng,Il6,Il2,Hmgb1
GO:1901214	Regulation of neuron death	12	407	1.25	3.44e-10	10116.ENSRNOP00000001110,10116.ENSRNOP00000002933,10116.ENSRNOP00000006246,10116.ENSRNOP00000006308,10116.ENSRNOP00000009448,10116.ENSRNOP00000009917,10116.ENSRNOP00000010712,10116.ENSRNOP00000011509,10116.ENSRNOP00000013639,10116.ENSRNOP00000013732,10116.ENSRNOP00000016613,10116.ENSRNOP00000065222	Tnf,Tlr6,Il10,Il1b,Ccl2,Ifng,Fos,Csf3,Sarm1,Il6,Casp8,Cebpb
GO:0035690	Cellular response to drug	3	100	1.25	0.0127	10116.ENSRNOP00000006308,10116.ENSRNOP00000009448,10116.ENSRNOP00000036680	Il1b,Ccl2,Tlr3
GO:0022407	Regulation of cell-cell adhesion	13	444	1.24	4.78e-11	10116.ENSRNOP00000001110,10116.ENSRNOP00000002089,10116.ENSRNOP00000003129,10116.ENSRNOP00000006246,10116.ENSRNOP00000006308,10116.ENSRNOP00000008225,10116.ENSRNOP00000009319,10116.ENSRNOP00000009448,10116.ENSRNOP00000009917,10116.ENSRNOP00000013732,10116.ENSRNOP00000023327,10116.ENSRNOP00000040874,10116.ENSRNOP00000065222	Tnf,Cd80,Cd86,Il10,Il1b,Ifnb1,Peli1,Ccl2,Ifng,Il6,Il2,Hmgb1,Cebpb
GO:1903706	Regulation of hemopoiesis	13	445	1.24	4.84e-11	10116.ENSRNOP00000001110,10116.ENSRNOP00000006308,10116.ENSRNOP00000008225,10116.ENSRNOP00000009917,10116.ENSRNOP00000010712,10116.ENSRNOP00000011509,10116.ENSRNOP00000013732,10116.ENSRNOP00000016613,10116.ENSRNOP00000018233,10116.ENSRNOP00000023327,10116.ENSRNOP00000034235,10116.ENSRNOP00000040874,10116.ENSRNOP00000065222	Tnf,Il1b,Ifnb1,Ifng,Fos,Csf3,Il6,Casp8,Pglyrp1,Il2,Csf2,Hmgb1,Cebpb
GO:0050777	Negative regulation of immune response	5	171	1.24	0.00036	10116.ENSRNOP00000001110,10116.ENSRNOP00000006246,10116.ENSRNOP00000008225,10116.ENSRNOP00000018233,10116.ENSRNOP00000023327	Tnf,Il10,Ifnb1,Pglyrp1,Il2
GO:0050714	Positive regulation of protein secretion	6	213	1.23	6.56e-05	10116.ENSRNOP00000001110,10116.ENSRNOP00000006246,10116.ENSRNOP00000009917,10116.ENSRNOP00000013562,10116.ENSRNOP00000013732,10116.ENSRNOP00000023327	Tnf,Il10,Ifng,Clec4e,Il6,Il2
GO:0001936	Regulation of endothelial cell proliferation	4	141	1.23	0.0024	10116.ENSRNOP00000001110,10116.ENSRNOP00000006246,10116.ENSRNOP00000009448,10116.ENSRNOP00000040874	Tnf,Il10,Ccl2,Hmgb1
GO:0042752	Regulation of circadian rhythm	4	142	1.23	0.0025	10116.ENSRNOP00000013732,10116.ENSRNOP00000018233,10116.ENSRNOP00000034235,10116.ENSRNOP00000060904	Il6,Pglyrp1,Csf2,Mapk8
GO:0045913	Positive regulation of carbohydrate metabolic process	3	106	1.23	0.0147	10116.ENSRNOP00000009917,10116.ENSRNOP00000028944,10116.ENSRNOP00000040874	Ifng,Nfkb1,Hmgb1
GO:0001816	Cytokine production	5	180	1.22	0.00045	10116.ENSRNOP00000001110,10116.ENSRNOP00000002933,10116.ENSRNOP00000003567,10116.ENSRNOP00000006308,10116.ENSRNOP00000040874	Tnf,Tlr6,Ptgs2,Il1b,Hmgb1
GO:0050864	Regulation of b cell activation	5	180	1.22	0.00045	10116.ENSRNOP00000006246,10116.ENSRNOP00000009319,10116.ENSRNOP00000009917,10116.ENSRNOP00000013732,10116.ENSRNOP00000023327	Il10,Peli1,Ifng,Il6,Il2
GO:1901343	Negative regulation of vasculature development	4	145	1.22	0.0027	10116.ENSRNOP00000001110,10116.ENSRNOP00000003649,10116.ENSRNOP00000009448,10116.ENSRNOP00000009917	Tnf,Cxcl10,Ccl2,Ifng
GO:0042742	Defense response to bacterium	10	369	1.21	3.9e-08	10116.ENSRNOP00000001110,10116.ENSRNOP00000001111,10116.ENSRNOP00000004821,10116.ENSRNOP00000006246,10116.ENSRNOP00000008225,10116.ENSRNOP00000009917,10116.ENSRNOP00000013562,10116.ENSRNOP00000018233,10116.ENSRNOP00000040874,10116.ENSRNOP00000065222	Tnf,Lta,Tlr5,Il10,Ifnb1,Ifng,Clec4e,Pglyrp1,Hmgb1,Cebpb
GO:0051251	Positive regulation of lymphocyte activation	9	331	1.21	2.55e-07	10116.ENSRNOP00000002089,10116.ENSRNOP00000003129,10116.ENSRNOP00000006308,10116.ENSRNOP00000009319,10116.ENSRNOP00000009448,10116.ENSRNOP00000009917,10116.ENSRNOP00000013732,10116.ENSRNOP00000023327,10116.ENSRNOP00000040874	Cd80,Cd86,Il1b,Peli1,Ccl2,Ifng,Il6,Il2,Hmgb1
GO:0048660	Regulation of smooth muscle cell proliferation	5	184	1.21	0.00049	10116.ENSRNOP00000001110,10116.ENSRNOP00000003567,10116.ENSRNOP00000006246,10116.ENSRNOP00000009917,10116.ENSRNOP00000013732	Tnf,Ptgs2,Il10,Ifng,Il6
GO:0050728	Negative regulation of inflammatory response	4	148	1.21	0.0029	10116.ENSRNOP00000006246,10116.ENSRNOP00000018233,10116.ENSRNOP00000023327,10116.ENSRNOP00000028944	Il10,Pglyrp1,Il2,Nfkb1
GO:0019233	Sensory perception of pain	3	111	1.21	0.0163	10116.ENSRNOP00000001110,10116.ENSRNOP00000003567,10116.ENSRNOP00000009448	Tnf,Ptgs2,Ccl2
GO:0045833	Negative regulation of lipid metabolic process	3	111	1.21	0.0163	10116.ENSRNOP00000001110,10116.ENSRNOP00000006308,10116.ENSRNOP00000028944	Tnf,Il1b,Nfkb1
GO:0001892	Embryonic placenta development	3	112	1.21	0.0167	10116.ENSRNOP00000006246,10116.ENSRNOP00000034235,10116.ENSRNOP00000065222	Il10,Csf2,Cebpb
GO:0002521	Leukocyte differentiation	10	377	1.2	4.73e-08	10116.ENSRNOP00000001110,10116.ENSRNOP00000008225,10116.ENSRNOP00000009917,10116.ENSRNOP00000011509,10116.ENSRNOP00000013562,10116.ENSRNOP00000013732,10116.ENSRNOP00000016613,10116.ENSRNOP00000034235,10116.ENSRNOP00000040874,10116.ENSRNOP00000051043	Tnf,Ifnb1,Ifng,Csf3,Clec4e,Il6,Casp8,Csf2,Hmgb1,Ifna1
GO:0097190	Apoptotic signaling pathway	8	299	1.2	1.99e-06	10116.ENSRNOP00000001110,10116.ENSRNOP00000006308,10116.ENSRNOP00000009917,10116.ENSRNOP00000016613,10116.ENSRNOP00000020405,10116.ENSRNOP00000023327,10116.ENSRNOP00000036680,10116.ENSRNOP00000065222	Tnf,Il1b,Ifng,Casp8,Tradd,Il2,Tlr3,Cebpb
GO:0051249	Regulation of lymphocyte activation	13	504	1.19	1.91e-10	10116.ENSRNOP00000002089,10116.ENSRNOP00000003129,10116.ENSRNOP00000006246,10116.ENSRNOP00000006308,10116.ENSRNOP00000008225,10116.ENSRNOP00000009319,10116.ENSRNOP00000009448,10116.ENSRNOP00000009917,10116.ENSRNOP00000013732,10116.ENSRNOP00000018233,10116.ENSRNOP00000023327,10116.ENSRNOP00000040874,10116.ENSRNOP00000065222	Cd80,Cd86,Il10,Il1b,Ifnb1,Peli1,Ccl2,Ifng,Il6,Pglyrp1,Il2,Hmgb1,Cebpb
GO:0045766	Positive regulation of angiogenesis	5	194	1.19	0.00061	10116.ENSRNOP00000003567,10116.ENSRNOP00000006246,10116.ENSRNOP00000006308,10116.ENSRNOP00000036680,10116.ENSRNOP00000040874	Ptgs2,Il10,Il1b,Tlr3,Hmgb1
GO:0051090	Regulation of dna-binding transcription factor activity	11	437	1.18	1.15e-08	10116.ENSRNOP00000001110,10116.ENSRNOP00000002933,10116.ENSRNOP00000006246,10116.ENSRNOP00000006308,10116.ENSRNOP00000009319,10116.ENSRNOP00000011509,10116.ENSRNOP00000013732,10116.ENSRNOP00000020405,10116.ENSRNOP00000036667,10116.ENSRNOP00000036680,10116.ENSRNOP00000065259	Tnf,Tlr6,Il10,Il1b,Peli1,Csf3,Il6,Tradd,Ube2v1,Tlr3,Ube2n
GO:0019221	Cytokine-mediated signaling pathway	8	313	1.18	2.61e-06	10116.ENSRNOP00000001110,10116.ENSRNOP00000003649,10116.ENSRNOP00000006308,10116.ENSRNOP00000008225,10116.ENSRNOP00000009448,10116.ENSRNOP00000009917,10116.ENSRNOP00000013732,10116.ENSRNOP00000051043	Tnf,Cxcl10,Il1b,Ifnb1,Ccl2,Ifng,Il6,Ifna1
GO:0032355	Response to estradiol	6	238	1.18	0.00012	10116.ENSRNOP00000003567,10116.ENSRNOP00000006246,10116.ENSRNOP00000006308,10116.ENSRNOP00000009448,10116.ENSRNOP00000013732,10116.ENSRNOP00000016613	Ptgs2,Il10,Il1b,Ccl2,Il6,Casp8
GO:0033273	Response to vitamin	4	160	1.18	0.0037	10116.ENSRNOP00000003567,10116.ENSRNOP00000003649,10116.ENSRNOP00000006308,10116.ENSRNOP00000009448	Ptgs2,Cxcl10,Il1b,Ccl2
GO:0045321	Leukocyte activation	14	566	1.17	4.52e-11	10116.ENSRNOP00000001110,10116.ENSRNOP00000002933,10116.ENSRNOP00000003129,10116.ENSRNOP00000005620,10116.ENSRNOP00000008225,10116.ENSRNOP00000009917,10116.ENSRNOP00000013562,10116.ENSRNOP00000013732,10116.ENSRNOP00000023327,10116.ENSRNOP00000034235,10116.ENSRNOP00000036680,10116.ENSRNOP00000040874,10116.ENSRNOP00000051043,10116.ENSRNOP00000065222	Tnf,Tlr6,Cd86,Tlr7,Ifnb1,Ifng,Clec4e,Il6,Il2,Csf2,Tlr3,Hmgb1,Ifna1,Cebpb
GO:0042110	T cell activation	7	284	1.17	2.16e-05	10116.ENSRNOP00000008225,10116.ENSRNOP00000009917,10116.ENSRNOP00000013562,10116.ENSRNOP00000013732,10116.ENSRNOP00000040874,10116.ENSRNOP00000051043,10116.ENSRNOP00000065222	Ifnb1,Ifng,Clec4e,Il6,Hmgb1,Ifna1,Cebpb
GO:0071356	Cellular response to tumor necrosis factor	5	201	1.17	0.0007	10116.ENSRNOP00000001110,10116.ENSRNOP00000009448,10116.ENSRNOP00000013732,10116.ENSRNOP00000020405,10116.ENSRNOP00000028944	Tnf,Ccl2,Il6,Tradd,Nfkb1
GO:0046890	Regulation of lipid biosynthetic process	5	202	1.17	0.00071	10116.ENSRNOP00000001110,10116.ENSRNOP00000003567,10116.ENSRNOP00000006308,10116.ENSRNOP00000009917,10116.ENSRNOP00000028944	Tnf,Ptgs2,Il1b,Ifng,Nfkb1
GO:0050830	Defense response to gram-positive bacterium	3	121	1.17	0.0198	10116.ENSRNOP00000001110,10116.ENSRNOP00000001111,10116.ENSRNOP00000018233	Tnf,Lta,Pglyrp1
GO:0001775	Cell activation	16	670	1.16	1.33e-12	10116.ENSRNOP00000001110,10116.ENSRNOP00000002933,10116.ENSRNOP00000003129,10116.ENSRNOP00000003649,10116.ENSRNOP00000005620,10116.ENSRNOP00000006308,10116.ENSRNOP00000008225,10116.ENSRNOP00000009917,10116.ENSRNOP00000013562,10116.ENSRNOP00000013732,10116.ENSRNOP00000023327,10116.ENSRNOP00000034235,10116.ENSRNOP00000036680,10116.ENSRNOP00000040874,10116.ENSRNOP00000051043,10116.ENSRNOP00000065222	Tnf,Tlr6,Cd86,Cxcl10,Tlr7,Il1b,Ifnb1,Ifng,Clec4e,Il6,Il2,Csf2,Tlr3,Hmgb1,Ifna1,Cebpb
GO:1901342	Regulation of vasculature development	9	371	1.16	6.17e-07	10116.ENSRNOP00000001110,10116.ENSRNOP00000003567,10116.ENSRNOP00000003649,10116.ENSRNOP00000006246,10116.ENSRNOP00000006308,10116.ENSRNOP00000009448,10116.ENSRNOP00000009917,10116.ENSRNOP00000036680,10116.ENSRNOP00000040874	Tnf,Ptgs2,Cxcl10,Il10,Il1b,Ccl2,Ifng,Tlr3,Hmgb1
GO:0045765	Regulation of angiogenesis	8	335	1.16	4.22e-06	10116.ENSRNOP00000001110,10116.ENSRNOP00000003567,10116.ENSRNOP00000003649,10116.ENSRNOP00000006246,10116.ENSRNOP00000006308,10116.ENSRNOP00000009448,10116.ENSRNOP00000036680,10116.ENSRNOP00000040874	Tnf,Ptgs2,Cxcl10,Il10,Il1b,Ccl2,Tlr3,Hmgb1
GO:0031334	Positive regulation of protein-containing complex assembly	6	246	1.16	0.00014	10116.ENSRNOP00000001110,10116.ENSRNOP00000002933,10116.ENSRNOP00000009917,10116.ENSRNOP00000011509,10116.ENSRNOP00000034235,10116.ENSRNOP00000050605	Tnf,Tlr6,Ifng,Csf3,Csf2,Hspa1a
GO:0050900	Leukocyte migration	6	249	1.16	0.00015	10116.ENSRNOP00000001110,10116.ENSRNOP00000003649,10116.ENSRNOP00000006308,10116.ENSRNOP00000009448,10116.ENSRNOP00000009917,10116.ENSRNOP00000028944	Tnf,Cxcl10,Il1b,Ccl2,Ifng,Nfkb1
GO:0060326	Cell chemotaxis	5	206	1.16	0.00078	10116.ENSRNOP00000003649,10116.ENSRNOP00000006308,10116.ENSRNOP00000009448,10116.ENSRNOP00000009917,10116.ENSRNOP00000040874	Cxcl10,Il1b,Ccl2,Ifng,Hmgb1
GO:0030856	Regulation of epithelial cell differentiation	4	164	1.16	0.004	10116.ENSRNOP00000001110,10116.ENSRNOP00000006308,10116.ENSRNOP00000009917,10116.ENSRNOP00000065222	Tnf,Il1b,Ifng,Cebpb
GO:0031100	Animal organ regeneration	4	165	1.16	0.0041	10116.ENSRNOP00000001110,10116.ENSRNOP00000006246,10116.ENSRNOP00000009448,10116.ENSRNOP00000065222	Tnf,Il10,Ccl2,Cebpb
GO:0090316	Positive regulation of intracellular protein transport	4	166	1.16	0.0042	10116.ENSRNOP00000003567,10116.ENSRNOP00000009448,10116.ENSRNOP00000009917,10116.ENSRNOP00000013732	Ptgs2,Ccl2,Ifng,Il6
GO:0048661	Positive regulation of smooth muscle cell proliferation	3	125	1.16	0.0215	10116.ENSRNOP00000001110,10116.ENSRNOP00000003567,10116.ENSRNOP00000013732	Tnf,Ptgs2,Il6
GO:0002683	Negative regulation of immune system process	12	504	1.15	3.03e-09	10116.ENSRNOP00000001110,10116.ENSRNOP00000002089,10116.ENSRNOP00000003129,10116.ENSRNOP00000006246,10116.ENSRNOP00000008225,10116.ENSRNOP00000009319,10116.ENSRNOP00000009448,10116.ENSRNOP00000009917,10116.ENSRNOP00000018233,10116.ENSRNOP00000023327,10116.ENSRNOP00000040874,10116.ENSRNOP00000065222	Tnf,Cd80,Cd86,Il10,Ifnb1,Peli1,Ccl2,Ifng,Pglyrp1,Il2,Hmgb1,Cebpb
GO:0002697	Regulation of immune effector process	12	504	1.15	3.03e-09	10116.ENSRNOP00000001110,10116.ENSRNOP00000001111,10116.ENSRNOP00000006246,10116.ENSRNOP00000006308,10116.ENSRNOP00000008225,10116.ENSRNOP00000009448,10116.ENSRNOP00000009917,10116.ENSRNOP00000013732,10116.ENSRNOP00000018233,10116.ENSRNOP00000023327,10116.ENSRNOP00000036680,10116.ENSRNOP00000040874	Tnf,Lta,Il10,Il1b,Ifnb1,Ccl2,Ifng,Il6,Pglyrp1,Il2,Tlr3,Hmgb1
GO:0050708	Regulation of protein secretion	9	383	1.15	7.79e-07	10116.ENSRNOP00000001110,10116.ENSRNOP00000004821,10116.ENSRNOP00000006246,10116.ENSRNOP00000006308,10116.ENSRNOP00000009917,10116.ENSRNOP00000013025,10116.ENSRNOP00000013562,10116.ENSRNOP00000013732,10116.ENSRNOP00000023327	Tnf,Tlr5,Il10,Il1b,Ifng,Tlr2,Clec4e,Il6,Il2
GO:0006959	Humoral immune response	7	295	1.15	2.7e-05	10116.ENSRNOP00000001110,10116.ENSRNOP00000001111,10116.ENSRNOP00000003649,10116.ENSRNOP00000008225,10116.ENSRNOP00000009917,10116.ENSRNOP00000018233,10116.ENSRNOP00000051043	Tnf,Lta,Cxcl10,Ifnb1,Ifng,Pglyrp1,Ifna1
GO:0045471	Response to ethanol	6	253	1.15	0.00016	10116.ENSRNOP00000001110,10116.ENSRNOP00000006308,10116.ENSRNOP00000009448,10116.ENSRNOP00000016613,10116.ENSRNOP00000023327,10116.ENSRNOP00000028944	Tnf,Il1b,Ccl2,Casp8,Il2,Nfkb1
GO:0071322	Cellular response to carbohydrate stimulus	3	126	1.15	0.0219	10116.ENSRNOP00000006308,10116.ENSRNOP00000009448,10116.ENSRNOP00000028944	Il1b,Ccl2,Nfkb1
GO:0016525	Negative regulation of angiogenesis	3	128	1.15	0.0227	10116.ENSRNOP00000001110,10116.ENSRNOP00000003649,10116.ENSRNOP00000009448	Tnf,Cxcl10,Ccl2
GO:0022612	Gland morphogenesis	3	128	1.15	0.0227	10116.ENSRNOP00000001110,10116.ENSRNOP00000013732,10116.ENSRNOP00000065222	Tnf,Il6,Cebpb
GO:0071396	Cellular response to lipid	15	658	1.14	1.74e-11	10116.ENSRNOP00000001110,10116.ENSRNOP00000002089,10116.ENSRNOP00000003129,10116.ENSRNOP00000003649,10116.ENSRNOP00000006246,10116.ENSRNOP00000006308,10116.ENSRNOP00000008225,10116.ENSRNOP00000009448,10116.ENSRNOP00000009917,10116.ENSRNOP00000013732,10116.ENSRNOP00000028944,10116.ENSRNOP00000034235,10116.ENSRNOP00000040874,10116.ENSRNOP00000058754,10116.ENSRNOP00000065222	Tnf,Cd80,Cd86,Cxcl10,Il10,Il1b,Ifnb1,Ccl2,Ifng,Il6,Nfkb1,Csf2,Hmgb1,Ly96,Cebpb
GO:0009746	Response to hexose	5	215	1.14	0.00092	10116.ENSRNOP00000003567,10116.ENSRNOP00000006308,10116.ENSRNOP00000009448,10116.ENSRNOP00000013639,10116.ENSRNOP00000040874	Ptgs2,Il1b,Ccl2,Sarm1,Hmgb1
GO:0098542	Defense response to other organism	23	1011	1.13	7.53e-19	10116.ENSRNOP00000001110,10116.ENSRNOP00000001111,10116.ENSRNOP00000002933,10116.ENSRNOP00000003129,10116.ENSRNOP00000003649,10116.ENSRNOP00000004821,10116.ENSRNOP00000005620,10116.ENSRNOP00000006246,10116.ENSRNOP00000008225,10116.ENSRNOP00000009448,10116.ENSRNOP00000009917,10116.ENSRNOP00000013025,10116.ENSRNOP00000013562,10116.ENSRNOP00000013639,10116.ENSRNOP00000013732,10116.ENSRNOP00000018233…	Tnf,Lta,Tlr6,Cd86,Cxcl10,Tlr5,Tlr7,Il10,Ifnb1,Ccl2,Ifng,Tlr2,Clec4e,Sarm1,Il6,Pglyrp1,Nfkb1,Tlr3,Hmgb1,Ifna1,Ly96,Cebpb,Tlr1
GO:0002694	Regulation of leukocyte activation	15	667	1.13	2.07e-11	10116.ENSRNOP00000001110,10116.ENSRNOP00000002089,10116.ENSRNOP00000002933,10116.ENSRNOP00000003129,10116.ENSRNOP00000006246,10116.ENSRNOP00000006308,10116.ENSRNOP00000008225,10116.ENSRNOP00000009319,10116.ENSRNOP00000009448,10116.ENSRNOP00000009917,10116.ENSRNOP00000013732,10116.ENSRNOP00000018233,10116.ENSRNOP00000023327,10116.ENSRNOP00000040874,10116.ENSRNOP00000065222	Tnf,Cd80,Tlr6,Cd86,Il10,Il1b,Ifnb1,Peli1,Ccl2,Ifng,Il6,Pglyrp1,Il2,Hmgb1,Cebpb
GO:0009743	Response to carbohydrate	6	267	1.13	0.0002	10116.ENSRNOP00000003567,10116.ENSRNOP00000006308,10116.ENSRNOP00000009448,10116.ENSRNOP00000013639,10116.ENSRNOP00000028944,10116.ENSRNOP00000040874	Ptgs2,Il1b,Ccl2,Sarm1,Nfkb1,Hmgb1
GO:0001101	Response to acid chemical	5	220	1.13	0.001	10116.ENSRNOP00000001110,10116.ENSRNOP00000009448,10116.ENSRNOP00000013732,10116.ENSRNOP00000060904,10116.ENSRNOP00000065222	Tnf,Ccl2,Il6,Mapk8,Cebpb
GO:0050679	Positive regulation of epithelial cell proliferation	5	220	1.13	0.001	10116.ENSRNOP00000001110,10116.ENSRNOP00000006246,10116.ENSRNOP00000009448,10116.ENSRNOP00000013732,10116.ENSRNOP00000040874	Tnf,Il10,Ccl2,Il6,Hmgb1
GO:0014074	Response to purine-containing compound	5	223	1.13	0.0011	10116.ENSRNOP00000003567,10116.ENSRNOP00000006308,10116.ENSRNOP00000009448,10116.ENSRNOP00000010712,10116.ENSRNOP00000013732	Ptgs2,Il1b,Ccl2,Fos,Il6
GO:0045667	Regulation of osteoblast differentiation	3	132	1.13	0.0244	10116.ENSRNOP00000001110,10116.ENSRNOP00000013732,10116.ENSRNOP00000065222	Tnf,Il6,Cebpb
GO:0051897	Positive regulation of protein kinase b signaling	3	132	1.13	0.0244	10116.ENSRNOP00000001110,10116.ENSRNOP00000011509,10116.ENSRNOP00000013732	Tnf,Csf3,Il6
GO:0070542	Response to fatty acid	3	134	1.13	0.0253	10116.ENSRNOP00000003567,10116.ENSRNOP00000006308,10116.ENSRNOP00000009448	Ptgs2,Il1b,Ccl2
GO:0030098	Lymphocyte differentiation	6	272	1.12	0.00022	10116.ENSRNOP00000008225,10116.ENSRNOP00000009917,10116.ENSRNOP00000013562,10116.ENSRNOP00000013732,10116.ENSRNOP00000040874,10116.ENSRNOP00000051043	Ifnb1,Ifng,Clec4e,Il6,Hmgb1,Ifna1
GO:0010469	Regulation of signaling receptor activity	4	180	1.12	0.0054	10116.ENSRNOP00000006246,10116.ENSRNOP00000009448,10116.ENSRNOP00000009917,10116.ENSRNOP00000040874	Il10,Ccl2,Ifng,Hmgb1
GO:2001236	Regulation of extrinsic apoptotic signaling pathway	4	182	1.12	0.0056	10116.ENSRNOP00000001110,10116.ENSRNOP00000006308,10116.ENSRNOP00000016613,10116.ENSRNOP00000034235	Tnf,Il1b,Casp8,Csf2
GO:0043200	Response to amino acid	4	184	1.11	0.0059	10116.ENSRNOP00000001110,10116.ENSRNOP00000009448,10116.ENSRNOP00000013732,10116.ENSRNOP00000065222	Tnf,Ccl2,Il6,Cebpb
GO:0031644	Regulation of nervous system process	4	188	1.11	0.0063	10116.ENSRNOP00000001110,10116.ENSRNOP00000006246,10116.ENSRNOP00000009917,10116.ENSRNOP00000013732	Tnf,Il10,Ifng,Il6
GO:0044070	Regulation of anion transport	3	139	1.11	0.0275	10116.ENSRNOP00000001110,10116.ENSRNOP00000006308,10116.ENSRNOP00000065222	Tnf,Il1b,Cebpb
GO:0071496	Cellular response to external stimulus	8	383	1.1	1.05e-05	10116.ENSRNOP00000003567,10116.ENSRNOP00000005620,10116.ENSRNOP00000006308,10116.ENSRNOP00000010712,10116.ENSRNOP00000013732,10116.ENSRNOP00000016613,10116.ENSRNOP00000028944,10116.ENSRNOP00000036680	Ptgs2,Tlr7,Il1b,Fos,Il6,Casp8,Nfkb1,Tlr3
GO:0051054	Positive regulation of dna metabolic process	6	286	1.1	0.00029	10116.ENSRNOP00000001110,10116.ENSRNOP00000009917,10116.ENSRNOP00000013732,10116.ENSRNOP00000023327,10116.ENSRNOP00000040874,10116.ENSRNOP00000065259	Tnf,Ifng,Il6,Il2,Hmgb1,Ube2n
GO:1903034	Regulation of response to wounding	4	192	1.1	0.0067	10116.ENSRNOP00000001110,10116.ENSRNOP00000006246,10116.ENSRNOP00000009448,10116.ENSRNOP00000040874	Tnf,Il10,Ccl2,Hmgb1
GO:0014823	Response to activity	3	142	1.1	0.0287	10116.ENSRNOP00000001110,10116.ENSRNOP00000006246,10116.ENSRNOP00000009448	Tnf,Il10,Ccl2
GO:0061041	Regulation of wound healing	3	144	1.1	0.0297	10116.ENSRNOP00000001110,10116.ENSRNOP00000009448,10116.ENSRNOP00000040874	Tnf,Ccl2,Hmgb1
GO:0045087	Innate immune response	16	779	1.09	1.01e-11	10116.ENSRNOP00000001110,10116.ENSRNOP00000002933,10116.ENSRNOP00000004821,10116.ENSRNOP00000005620,10116.ENSRNOP00000008225,10116.ENSRNOP00000009448,10116.ENSRNOP00000009917,10116.ENSRNOP00000013025,10116.ENSRNOP00000013562,10116.ENSRNOP00000013639,10116.ENSRNOP00000018233,10116.ENSRNOP00000028944,10116.ENSRNOP00000036680,10116.ENSRNOP00000040874,10116.ENSRNOP00000058754,10116.ENSRNOP00000068444	Tnf,Tlr6,Tlr5,Tlr7,Ifnb1,Ccl2,Ifng,Tlr2,Clec4e,Sarm1,Pglyrp1,Nfkb1,Tlr3,Hmgb1,Ly96,Tlr1
GO:0051222	Positive regulation of protein transport	8	386	1.09	1.11e-05	10116.ENSRNOP00000001110,10116.ENSRNOP00000003567,10116.ENSRNOP00000006246,10116.ENSRNOP00000009448,10116.ENSRNOP00000009917,10116.ENSRNOP00000013562,10116.ENSRNOP00000013732,10116.ENSRNOP00000023327	Tnf,Ptgs2,Il10,Ccl2,Ifng,Clec4e,Il6,Il2
GO:0043281	Regulation of cysteine-type endopeptidase activity involved in apoptotic process	5	245	1.09	0.0015	10116.ENSRNOP00000001110,10116.ENSRNOP00000003567,10116.ENSRNOP00000013732,10116.ENSRNOP00000016613,10116.ENSRNOP00000040874	Tnf,Ptgs2,Il6,Casp8,Hmgb1
GO:0000165	MAPK cascade	4	193	1.09	0.0068	10116.ENSRNOP00000001110,10116.ENSRNOP00000006308,10116.ENSRNOP00000009448,10116.ENSRNOP00000060904	Tnf,Il1b,Ccl2,Mapk8
GO:0046683	Response to organophosphorus	4	193	1.09	0.0068	10116.ENSRNOP00000003567,10116.ENSRNOP00000006308,10116.ENSRNOP00000009448,10116.ENSRNOP00000010712	Ptgs2,Il1b,Ccl2,Fos
GO:0050806	Positive regulation of synaptic transmission	4	197	1.09	0.0073	10116.ENSRNOP00000001110,10116.ENSRNOP00000003567,10116.ENSRNOP00000009448,10116.ENSRNOP00000009917	Tnf,Ptgs2,Ccl2,Ifng
GO:0043280	Positive regulation of cysteine-type endopeptidase activity involved in apoptotic process	3	146	1.09	0.0308	10116.ENSRNOP00000001110,10116.ENSRNOP00000016613,10116.ENSRNOP00000040874	Tnf,Casp8,Hmgb1
GO:0051707	Response to other organism	30	1493	1.08	1.6e-24	10116.ENSRNOP00000001110,10116.ENSRNOP00000001111,10116.ENSRNOP00000002089,10116.ENSRNOP00000002933,10116.ENSRNOP00000003129,10116.ENSRNOP00000003567,10116.ENSRNOP00000003649,10116.ENSRNOP00000004821,10116.ENSRNOP00000005620,10116.ENSRNOP00000006246,10116.ENSRNOP00000006308,10116.ENSRNOP00000008225,10116.ENSRNOP00000009319,10116.ENSRNOP00000009448,10116.ENSRNOP00000009917,10116.ENSRNOP00000010712…	Tnf,Lta,Cd80,Tlr6,Cd86,Ptgs2,Cxcl10,Tlr5,Tlr7,Il10,Il1b,Ifnb1,Peli1,Ccl2,Ifng,Fos,Tlr2,Clec4e,Sarm1,Il6,Casp8,Pglyrp1,Nfkb1,Csf2,Tlr3,Hmgb1,Ifna1,Ly96,Cebpb,Tlr1
GO:0001890	Placenta development	4	201	1.08	0.0077	10116.ENSRNOP00000003567,10116.ENSRNOP00000006246,10116.ENSRNOP00000034235,10116.ENSRNOP00000065222	Ptgs2,Il10,Csf2,Cebpb
GO:0045598	Regulation of fat cell differentiation	3	149	1.08	0.0324	10116.ENSRNOP00000001110,10116.ENSRNOP00000003567,10116.ENSRNOP00000065222	Tnf,Ptgs2,Cebpb
GO:0002252	Immune effector process	12	608	1.07	2.04e-08	10116.ENSRNOP00000003129,10116.ENSRNOP00000003649,10116.ENSRNOP00000005620,10116.ENSRNOP00000008225,10116.ENSRNOP00000009917,10116.ENSRNOP00000013562,10116.ENSRNOP00000013732,10116.ENSRNOP00000023327,10116.ENSRNOP00000036680,10116.ENSRNOP00000040874,10116.ENSRNOP00000051043,10116.ENSRNOP00000065222	Cd86,Cxcl10,Tlr7,Ifnb1,Ifng,Clec4e,Il6,Il2,Tlr3,Hmgb1,Ifna1,Cebpb
GO:0042493	Response to drug	12	616	1.07	2.31e-08	10116.ENSRNOP00000001110,10116.ENSRNOP00000001111,10116.ENSRNOP00000003567,10116.ENSRNOP00000006246,10116.ENSRNOP00000006308,10116.ENSRNOP00000009448,10116.ENSRNOP00000009917,10116.ENSRNOP00000010712,10116.ENSRNOP00000013732,10116.ENSRNOP00000028944,10116.ENSRNOP00000036680,10116.ENSRNOP00000040874	Tnf,Lta,Ptgs2,Il10,Il1b,Ccl2,Ifng,Fos,Il6,Nfkb1,Tlr3,Hmgb1
GO:0009749	Response to glucose	4	205	1.07	0.0082	10116.ENSRNOP00000006308,10116.ENSRNOP00000009448,10116.ENSRNOP00000013639,10116.ENSRNOP00000040874	Il1b,Ccl2,Sarm1,Hmgb1
GO:0010634	Positive regulation of epithelial cell migration	3	155	1.06	0.0355	10116.ENSRNOP00000003567,10116.ENSRNOP00000009917,10116.ENSRNOP00000040874	Ptgs2,Ifng,Hmgb1
GO:0043467	Regulation of generation of precursor metabolites and energy	3	156	1.06	0.036	10116.ENSRNOP00000001110,10116.ENSRNOP00000009917,10116.ENSRNOP00000040874	Tnf,Ifng,Hmgb1
GO:0002684	Positive regulation of immune system process	19	1018	1.05	1.82e-13	10116.ENSRNOP00000001110,10116.ENSRNOP00000001111,10116.ENSRNOP00000002089,10116.ENSRNOP00000002933,10116.ENSRNOP00000003129,10116.ENSRNOP00000003649,10116.ENSRNOP00000006246,10116.ENSRNOP00000006308,10116.ENSRNOP00000009319,10116.ENSRNOP00000009448,10116.ENSRNOP00000009917,10116.ENSRNOP00000010712,10116.ENSRNOP00000011509,10116.ENSRNOP00000013732,10116.ENSRNOP00000016613,10116.ENSRNOP00000023327…	Tnf,Lta,Cd80,Tlr6,Cd86,Cxcl10,Il10,Il1b,Peli1,Ccl2,Ifng,Fos,Csf3,Il6,Casp8,Il2,Csf2,Hmgb1,Ube2n
GO:0032101	Regulation of response to external stimulus	18	951	1.05	8.42e-13	10116.ENSRNOP00000001110,10116.ENSRNOP00000001111,10116.ENSRNOP00000002933,10116.ENSRNOP00000003567,10116.ENSRNOP00000003649,10116.ENSRNOP00000006246,10116.ENSRNOP00000006308,10116.ENSRNOP00000009448,10116.ENSRNOP00000009917,10116.ENSRNOP00000013025,10116.ENSRNOP00000013732,10116.ENSRNOP00000018233,10116.ENSRNOP00000020405,10116.ENSRNOP00000023327,10116.ENSRNOP00000028944,10116.ENSRNOP00000036680…	Tnf,Lta,Tlr6,Ptgs2,Cxcl10,Il10,Il1b,Ccl2,Ifng,Tlr2,Il6,Pglyrp1,Tradd,Il2,Nfkb1,Tlr3,Hmgb1,Cebpb
GO:0007613	Memory	3	162	1.05	0.0395	10116.ENSRNOP00000003567,10116.ENSRNOP00000006308,10116.ENSRNOP00000065222	Ptgs2,Il1b,Cebpb
GO:0006955	Immune response	27	1466	1.04	8.46e-21	10116.ENSRNOP00000001110,10116.ENSRNOP00000001111,10116.ENSRNOP00000002089,10116.ENSRNOP00000002933,10116.ENSRNOP00000003129,10116.ENSRNOP00000003649,10116.ENSRNOP00000004821,10116.ENSRNOP00000005620,10116.ENSRNOP00000006246,10116.ENSRNOP00000006308,10116.ENSRNOP00000008225,10116.ENSRNOP00000009448,10116.ENSRNOP00000009917,10116.ENSRNOP00000011509,10116.ENSRNOP00000013025,10116.ENSRNOP00000013562…	Tnf,Lta,Cd80,Tlr6,Cd86,Cxcl10,Tlr5,Tlr7,Il10,Il1b,Ifnb1,Ccl2,Ifng,Csf3,Tlr2,Clec4e,Sarm1,Il6,Pglyrp1,Il2,Nfkb1,Csf2,Tlr3,Hmgb1,Ifna1,Ly96,Tlr1
GO:0034097	Response to cytokine	18	986	1.04	1.36e-12	10116.ENSRNOP00000001110,10116.ENSRNOP00000003567,10116.ENSRNOP00000003649,10116.ENSRNOP00000006308,10116.ENSRNOP00000008225,10116.ENSRNOP00000009448,10116.ENSRNOP00000009917,10116.ENSRNOP00000010712,10116.ENSRNOP00000011509,10116.ENSRNOP00000013732,10116.ENSRNOP00000016613,10116.ENSRNOP00000020405,10116.ENSRNOP00000028944,10116.ENSRNOP00000034235,10116.ENSRNOP00000036680,10116.ENSRNOP00000040874…	Tnf,Ptgs2,Cxcl10,Il1b,Ifnb1,Ccl2,Ifng,Fos,Csf3,Il6,Casp8,Tradd,Nfkb1,Csf2,Tlr3,Hmgb1,Ifna1,Cebpb
GO:0010942	Positive regulation of cell death	15	812	1.04	2.51e-10	10116.ENSRNOP00000001110,10116.ENSRNOP00000001111,10116.ENSRNOP00000002933,10116.ENSRNOP00000003567,10116.ENSRNOP00000006246,10116.ENSRNOP00000006308,10116.ENSRNOP00000008225,10116.ENSRNOP00000009448,10116.ENSRNOP00000009917,10116.ENSRNOP00000010712,10116.ENSRNOP00000013639,10116.ENSRNOP00000013732,10116.ENSRNOP00000016613,10116.ENSRNOP00000036680,10116.ENSRNOP00000040874	Tnf,Lta,Tlr6,Ptgs2,Il10,Il1b,Ifnb1,Ccl2,Ifng,Fos,Sarm1,Il6,Casp8,Tlr3,Hmgb1
GO:0046649	Lymphocyte activation	8	440	1.04	2.77e-05	10116.ENSRNOP00000003129,10116.ENSRNOP00000008225,10116.ENSRNOP00000009917,10116.ENSRNOP00000013562,10116.ENSRNOP00000013732,10116.ENSRNOP00000040874,10116.ENSRNOP00000051043,10116.ENSRNOP00000065222	Cd86,Ifnb1,Ifng,Clec4e,Il6,Hmgb1,Ifna1,Cebpb
GO:0071214	Cellular response to abiotic stimulus	7	384	1.04	0.00013	10116.ENSRNOP00000003567,10116.ENSRNOP00000005620,10116.ENSRNOP00000006308,10116.ENSRNOP00000016613,10116.ENSRNOP00000028944,10116.ENSRNOP00000036680,10116.ENSRNOP00000060904	Ptgs2,Tlr7,Il1b,Casp8,Nfkb1,Tlr3,Mapk8
GO:1901215	Negative regulation of neuron death	5	278	1.03	0.0025	10116.ENSRNOP00000006246,10116.ENSRNOP00000009448,10116.ENSRNOP00000011509,10116.ENSRNOP00000013732,10116.ENSRNOP00000065222	Il10,Ccl2,Csf3,Il6,Cebpb
GO:0007088	Regulation of mitotic nuclear division	3	168	1.03	0.0427	10116.ENSRNOP00000001110,10116.ENSRNOP00000006308,10116.ENSRNOP00000050605	Tnf,Il1b,Hspa1a
GO:0006952	Defense response	25	1429	1.02	2.26e-18	10116.ENSRNOP00000001110,10116.ENSRNOP00000001111,10116.ENSRNOP00000002933,10116.ENSRNOP00000003129,10116.ENSRNOP00000003567,10116.ENSRNOP00000003649,10116.ENSRNOP00000004821,10116.ENSRNOP00000005620,10116.ENSRNOP00000006246,10116.ENSRNOP00000006308,10116.ENSRNOP00000008225,10116.ENSRNOP00000009448,10116.ENSRNOP00000009917,10116.ENSRNOP00000013025,10116.ENSRNOP00000013562,10116.ENSRNOP00000013639…	Tnf,Lta,Tlr6,Cd86,Ptgs2,Cxcl10,Tlr5,Tlr7,Il10,Il1b,Ifnb1,Ccl2,Ifng,Tlr2,Clec4e,Sarm1,Il6,Pglyrp1,Nfkb1,Tlr3,Hmgb1,Ifna1,Ly96,Cebpb,Tlr1
GO:0071345	Cellular response to cytokine stimulus	15	850	1.02	4.34e-10	10116.ENSRNOP00000001110,10116.ENSRNOP00000003649,10116.ENSRNOP00000006308,10116.ENSRNOP00000008225,10116.ENSRNOP00000009448,10116.ENSRNOP00000009917,10116.ENSRNOP00000011509,10116.ENSRNOP00000013732,10116.ENSRNOP00000020405,10116.ENSRNOP00000028944,10116.ENSRNOP00000034235,10116.ENSRNOP00000036680,10116.ENSRNOP00000040874,10116.ENSRNOP00000051043,10116.ENSRNOP00000065222	Tnf,Cxcl10,Il1b,Ifnb1,Ccl2,Ifng,Csf3,Il6,Tradd,Nfkb1,Csf2,Tlr3,Hmgb1,Ifna1,Cebpb
GO:0008285	Negative regulation of cell population proliferation	13	741	1.02	1.31e-08	10116.ENSRNOP00000001110,10116.ENSRNOP00000001111,10116.ENSRNOP00000002089,10116.ENSRNOP00000003129,10116.ENSRNOP00000003567,10116.ENSRNOP00000006246,10116.ENSRNOP00000006308,10116.ENSRNOP00000009319,10116.ENSRNOP00000009448,10116.ENSRNOP00000009917,10116.ENSRNOP00000013732,10116.ENSRNOP00000023327,10116.ENSRNOP00000065222	Tnf,Lta,Cd80,Cd86,Ptgs2,Il10,Il1b,Peli1,Ccl2,Ifng,Il6,Il2,Cebpb
GO:0006109	Regulation of carbohydrate metabolic process	4	229	1.02	0.0116	10116.ENSRNOP00000009917,10116.ENSRNOP00000013732,10116.ENSRNOP00000028944,10116.ENSRNOP00000040874	Ifng,Il6,Nfkb1,Hmgb1
GO:0042113	B cell activation	3	171	1.02	0.0444	10116.ENSRNOP00000003129,10116.ENSRNOP00000008225,10116.ENSRNOP00000051043	Cd86,Ifnb1,Ifna1
GO:0097305	Response to alcohol	7	408	1.01	0.00018	10116.ENSRNOP00000001110,10116.ENSRNOP00000006308,10116.ENSRNOP00000009448,10116.ENSRNOP00000010712,10116.ENSRNOP00000016613,10116.ENSRNOP00000023327,10116.ENSRNOP00000028944	Tnf,Il1b,Ccl2,Fos,Casp8,Il2,Nfkb1
GO:0062012	Regulation of small molecule metabolic process	7	412	1.01	0.00019	10116.ENSRNOP00000001110,10116.ENSRNOP00000003567,10116.ENSRNOP00000006308,10116.ENSRNOP00000009917,10116.ENSRNOP00000013732,10116.ENSRNOP00000028944,10116.ENSRNOP00000040874	Tnf,Ptgs2,Il1b,Ifng,Il6,Nfkb1,Hmgb1
GO:0043523	Regulation of neuron apoptotic process	5	291	1.01	0.003	10116.ENSRNOP00000001110,10116.ENSRNOP00000006246,10116.ENSRNOP00000006308,10116.ENSRNOP00000009448,10116.ENSRNOP00000065222	Tnf,Il10,Il1b,Ccl2,Cebpb
GO:0007584	Response to nutrient	5	292	1.01	0.0031	10116.ENSRNOP00000001111,10116.ENSRNOP00000003567,10116.ENSRNOP00000003649,10116.ENSRNOP00000006308,10116.ENSRNOP00000009448	Lta,Ptgs2,Cxcl10,Il1b,Ccl2
GO:0033993	Response to lipid	20	1199	1	1.82e-13	10116.ENSRNOP00000001110,10116.ENSRNOP00000001111,10116.ENSRNOP00000002089,10116.ENSRNOP00000003129,10116.ENSRNOP00000003567,10116.ENSRNOP00000003649,10116.ENSRNOP00000006246,10116.ENSRNOP00000006308,10116.ENSRNOP00000008225,10116.ENSRNOP00000009319,10116.ENSRNOP00000009448,10116.ENSRNOP00000009917,10116.ENSRNOP00000010712,10116.ENSRNOP00000013732,10116.ENSRNOP00000016613,10116.ENSRNOP00000028944…	Tnf,Lta,Cd80,Cd86,Ptgs2,Cxcl10,Il10,Il1b,Ifnb1,Peli1,Ccl2,Ifng,Fos,Il6,Casp8,Nfkb1,Csf2,Hmgb1,Ly96,Cebpb
GO:1903532	Positive regulation of secretion by cell	7	420	1	0.00021	10116.ENSRNOP00000001110,10116.ENSRNOP00000006246,10116.ENSRNOP00000006308,10116.ENSRNOP00000009917,10116.ENSRNOP00000013562,10116.ENSRNOP00000013732,10116.ENSRNOP00000023327	Tnf,Il10,Il1b,Ifng,Clec4e,Il6,Il2
GO:0010632	Regulation of epithelial cell migration	4	242	1	0.0136	10116.ENSRNOP00000001110,10116.ENSRNOP00000003567,10116.ENSRNOP00000009917,10116.ENSRNOP00000040874	Tnf,Ptgs2,Ifng,Hmgb1
GO:0045931	Positive regulation of mitotic cell cycle	3	179	1	0.0498	10116.ENSRNOP00000001110,10116.ENSRNOP00000006308,10116.ENSRNOP00000040874	Tnf,Il1b,Hmgb1
GO:0043065	Positive regulation of apoptotic process	12	736	0.99	1.37e-07	10116.ENSRNOP00000001110,10116.ENSRNOP00000001111,10116.ENSRNOP00000003567,10116.ENSRNOP00000006246,10116.ENSRNOP00000006308,10116.ENSRNOP00000008225,10116.ENSRNOP00000009448,10116.ENSRNOP00000009917,10116.ENSRNOP00000013732,10116.ENSRNOP00000016613,10116.ENSRNOP00000036680,10116.ENSRNOP00000040874	Tnf,Lta,Ptgs2,Il10,Il1b,Ifnb1,Ccl2,Ifng,Il6,Casp8,Tlr3,Hmgb1
GO:0051223	Regulation of protein transport	11	681	0.99	6.78e-07	10116.ENSRNOP00000001110,10116.ENSRNOP00000003567,10116.ENSRNOP00000004821,10116.ENSRNOP00000006246,10116.ENSRNOP00000006308,10116.ENSRNOP00000009448,10116.ENSRNOP00000009917,10116.ENSRNOP00000013025,10116.ENSRNOP00000013562,10116.ENSRNOP00000013732,10116.ENSRNOP00000023327	Tnf,Ptgs2,Tlr5,Il10,Il1b,Ccl2,Ifng,Tlr2,Clec4e,Il6,Il2
GO:0045732	Positive regulation of protein catabolic process	4	246	0.99	0.0144	10116.ENSRNOP00000001110,10116.ENSRNOP00000006308,10116.ENSRNOP00000009917,10116.ENSRNOP00000050605	Tnf,Il1b,Ifng,Hspa1a
GO:0071407	Cellular response to organic cyclic compound	11	685	0.98	7.16e-07	10116.ENSRNOP00000001110,10116.ENSRNOP00000003567,10116.ENSRNOP00000006246,10116.ENSRNOP00000006308,10116.ENSRNOP00000008225,10116.ENSRNOP00000009448,10116.ENSRNOP00000013732,10116.ENSRNOP00000016613,10116.ENSRNOP00000028944,10116.ENSRNOP00000036680,10116.ENSRNOP00000065222	Tnf,Ptgs2,Il10,Il1b,Ifnb1,Ccl2,Il6,Casp8,Nfkb1,Tlr3,Cebpb
GO:0070374	Positive regulation of erk1 and erk2 cascade	4	250	0.98	0.0151	10116.ENSRNOP00000006308,10116.ENSRNOP00000009448,10116.ENSRNOP00000013732,10116.ENSRNOP00000040874	Il1b,Ccl2,Il6,Hmgb1
GO:0002682	Regulation of immune system process	24	1557	0.97	3.34e-16	10116.ENSRNOP00000001110,10116.ENSRNOP00000001111,10116.ENSRNOP00000002089,10116.ENSRNOP00000002933,10116.ENSRNOP00000003129,10116.ENSRNOP00000003649,10116.ENSRNOP00000006246,10116.ENSRNOP00000006308,10116.ENSRNOP00000008225,10116.ENSRNOP00000009319,10116.ENSRNOP00000009448,10116.ENSRNOP00000009917,10116.ENSRNOP00000010712,10116.ENSRNOP00000011509,10116.ENSRNOP00000013562,10116.ENSRNOP00000013732…	Tnf,Lta,Cd80,Tlr6,Cd86,Cxcl10,Il10,Il1b,Ifnb1,Peli1,Ccl2,Ifng,Fos,Csf3,Clec4e,Il6,Casp8,Pglyrp1,Il2,Csf2,Tlr3,Hmgb1,Cebpb,Ube2n
GO:0032102	Negative regulation of response to external stimulus	6	395	0.96	0.0013	10116.ENSRNOP00000001110,10116.ENSRNOP00000006246,10116.ENSRNOP00000009448,10116.ENSRNOP00000018233,10116.ENSRNOP00000023327,10116.ENSRNOP00000028944	Tnf,Il10,Ccl2,Pglyrp1,Il2,Nfkb1
GO:0050678	Regulation of epithelial cell proliferation	6	398	0.96	0.0014	10116.ENSRNOP00000001110,10116.ENSRNOP00000006246,10116.ENSRNOP00000009448,10116.ENSRNOP00000009917,10116.ENSRNOP00000013732,10116.ENSRNOP00000040874	Tnf,Il10,Ccl2,Ifng,Il6,Hmgb1
GO:0048534	Hematopoietic or lymphoid organ development	11	738	0.95	1.42e-06	10116.ENSRNOP00000001110,10116.ENSRNOP00000001111,10116.ENSRNOP00000008225,10116.ENSRNOP00000009917,10116.ENSRNOP00000011509,10116.ENSRNOP00000013562,10116.ENSRNOP00000013732,10116.ENSRNOP00000016613,10116.ENSRNOP00000034235,10116.ENSRNOP00000040874,10116.ENSRNOP00000051043	Tnf,Lta,Ifnb1,Ifng,Csf3,Clec4e,Il6,Casp8,Csf2,Hmgb1,Ifna1
GO:0002250	Adaptive immune response	7	474	0.95	0.00043	10116.ENSRNOP00000003129,10116.ENSRNOP00000008225,10116.ENSRNOP00000009917,10116.ENSRNOP00000013732,10116.ENSRNOP00000023327,10116.ENSRNOP00000040874,10116.ENSRNOP00000051043	Cd86,Ifnb1,Ifng,Il6,Il2,Hmgb1,Ifna1
GO:0045862	Positive regulation of proteolysis	6	404	0.95	0.0015	10116.ENSRNOP00000001110,10116.ENSRNOP00000006308,10116.ENSRNOP00000009917,10116.ENSRNOP00000016613,10116.ENSRNOP00000040874,10116.ENSRNOP00000050605	Tnf,Il1b,Ifng,Casp8,Hmgb1,Hspa1a
GO:1903522	Regulation of blood circulation	4	267	0.95	0.0184	10116.ENSRNOP00000001110,10116.ENSRNOP00000003567,10116.ENSRNOP00000009917,10116.ENSRNOP00000023327	Tnf,Ptgs2,Ifng,Il2
GO:0001934	Positive regulation of protein phosphorylation	16	1089	0.94	9.22e-10	10116.ENSRNOP00000001110,10116.ENSRNOP00000002089,10116.ENSRNOP00000002933,10116.ENSRNOP00000003129,10116.ENSRNOP00000003567,10116.ENSRNOP00000006308,10116.ENSRNOP00000008225,10116.ENSRNOP00000009448,10116.ENSRNOP00000009917,10116.ENSRNOP00000011509,10116.ENSRNOP00000013732,10116.ENSRNOP00000023327,10116.ENSRNOP00000034235,10116.ENSRNOP00000036680,10116.ENSRNOP00000040874,10116.ENSRNOP00000051043	Tnf,Cd80,Tlr6,Cd86,Ptgs2,Il1b,Ifnb1,Ccl2,Ifng,Csf3,Il6,Il2,Csf2,Tlr3,Hmgb1,Ifna1
GO:0008284	Positive regulation of cell population proliferation	16	1111	0.94	1.21e-09	10116.ENSRNOP00000001110,10116.ENSRNOP00000001111,10116.ENSRNOP00000002089,10116.ENSRNOP00000003129,10116.ENSRNOP00000003567,10116.ENSRNOP00000003649,10116.ENSRNOP00000006246,10116.ENSRNOP00000006308,10116.ENSRNOP00000009319,10116.ENSRNOP00000009448,10116.ENSRNOP00000009917,10116.ENSRNOP00000011509,10116.ENSRNOP00000013732,10116.ENSRNOP00000023327,10116.ENSRNOP00000034235,10116.ENSRNOP00000040874	Tnf,Lta,Cd80,Cd86,Ptgs2,Cxcl10,Il10,Il1b,Peli1,Ccl2,Ifng,Csf3,Il6,Il2,Csf2,Hmgb1
GO:0050776	Regulation of immune response	13	889	0.94	9.33e-08	10116.ENSRNOP00000001110,10116.ENSRNOP00000001111,10116.ENSRNOP00000006246,10116.ENSRNOP00000006308,10116.ENSRNOP00000008225,10116.ENSRNOP00000009917,10116.ENSRNOP00000013562,10116.ENSRNOP00000013732,10116.ENSRNOP00000018233,10116.ENSRNOP00000023327,10116.ENSRNOP00000036680,10116.ENSRNOP00000040874,10116.ENSRNOP00000065259	Tnf,Lta,Il10,Il1b,Ifnb1,Ifng,Clec4e,Il6,Pglyrp1,Il2,Tlr3,Hmgb1,Ube2n
GO:1901652	Response to peptide	9	622	0.94	3.19e-05	10116.ENSRNOP00000001110,10116.ENSRNOP00000002933,10116.ENSRNOP00000003567,10116.ENSRNOP00000006246,10116.ENSRNOP00000006308,10116.ENSRNOP00000009448,10116.ENSRNOP00000013732,10116.ENSRNOP00000028944,10116.ENSRNOP00000040874	Tnf,Tlr6,Ptgs2,Il10,Il1b,Ccl2,Il6,Nfkb1,Hmgb1
GO:0043254	Regulation of protein-containing complex assembly	7	479	0.94	0.00045	10116.ENSRNOP00000001110,10116.ENSRNOP00000002933,10116.ENSRNOP00000009917,10116.ENSRNOP00000011509,10116.ENSRNOP00000034235,10116.ENSRNOP00000040874,10116.ENSRNOP00000050605	Tnf,Tlr6,Ifng,Csf3,Csf2,Hmgb1,Hspa1a
GO:1901654	Response to ketone	5	347	0.94	0.0062	10116.ENSRNOP00000006308,10116.ENSRNOP00000008225,10116.ENSRNOP00000009448,10116.ENSRNOP00000010712,10116.ENSRNOP00000013732	Il1b,Ifnb1,Ccl2,Fos,Il6
GO:2001234	Negative regulation of apoptotic signaling pathway	4	272	0.94	0.0195	10116.ENSRNOP00000001110,10116.ENSRNOP00000003567,10116.ENSRNOP00000006308,10116.ENSRNOP00000034235	Tnf,Ptgs2,Il1b,Csf2
GO:0031331	Positive regulation of cellular catabolic process	6	425	0.93	0.0019	10116.ENSRNOP00000001110,10116.ENSRNOP00000006308,10116.ENSRNOP00000009917,10116.ENSRNOP00000013732,10116.ENSRNOP00000040874,10116.ENSRNOP00000050605	Tnf,Il1b,Ifng,Il6,Hmgb1,Hspa1a
GO:1903829	Positive regulation of cellular protein localization	5	355	0.93	0.0067	10116.ENSRNOP00000001110,10116.ENSRNOP00000003567,10116.ENSRNOP00000009448,10116.ENSRNOP00000009917,10116.ENSRNOP00000013732	Tnf,Ptgs2,Ccl2,Ifng,Il6
GO:1901701	Cellular response to oxygen-containing compound	18	1291	0.92	8.34e-11	10116.ENSRNOP00000001110,10116.ENSRNOP00000002089,10116.ENSRNOP00000002933,10116.ENSRNOP00000003129,10116.ENSRNOP00000003567,10116.ENSRNOP00000003649,10116.ENSRNOP00000006246,10116.ENSRNOP00000006308,10116.ENSRNOP00000008225,10116.ENSRNOP00000009448,10116.ENSRNOP00000009917,10116.ENSRNOP00000010712,10116.ENSRNOP00000013732,10116.ENSRNOP00000028944,10116.ENSRNOP00000034235,10116.ENSRNOP00000040874…	Tnf,Cd80,Tlr6,Cd86,Ptgs2,Cxcl10,Il10,Il1b,Ifnb1,Ccl2,Ifng,Fos,Il6,Nfkb1,Csf2,Hmgb1,Ly96,Cebpb
GO:0043270	Positive regulation of ion transport	5	358	0.92	0.0069	10116.ENSRNOP00000003649,10116.ENSRNOP00000006308,10116.ENSRNOP00000009448,10116.ENSRNOP00000009917,10116.ENSRNOP00000065222	Cxcl10,Il1b,Ccl2,Ifng,Cebpb
GO:0032868	Response to insulin	4	289	0.92	0.0232	10116.ENSRNOP00000006246,10116.ENSRNOP00000009448,10116.ENSRNOP00000013732,10116.ENSRNOP00000040874	Il10,Ccl2,Il6,Hmgb1
GO:1902533	Positive regulation of intracellular signal transduction	15	1094	0.91	1.05e-08	10116.ENSRNOP00000001110,10116.ENSRNOP00000002933,10116.ENSRNOP00000003129,10116.ENSRNOP00000005620,10116.ENSRNOP00000006308,10116.ENSRNOP00000009319,10116.ENSRNOP00000009448,10116.ENSRNOP00000011509,10116.ENSRNOP00000013732,10116.ENSRNOP00000016613,10116.ENSRNOP00000020405,10116.ENSRNOP00000036667,10116.ENSRNOP00000036680,10116.ENSRNOP00000040874,10116.ENSRNOP00000065259	Tnf,Tlr6,Cd86,Tlr7,Il1b,Peli1,Ccl2,Csf3,Il6,Casp8,Tradd,Ube2v1,Tlr3,Hmgb1,Ube2n
GO:0043434	Response to peptide hormone	7	519	0.91	0.0007	10116.ENSRNOP00000003567,10116.ENSRNOP00000006246,10116.ENSRNOP00000006308,10116.ENSRNOP00000009448,10116.ENSRNOP00000013732,10116.ENSRNOP00000028944,10116.ENSRNOP00000040874	Ptgs2,Il10,Il1b,Ccl2,Il6,Nfkb1,Hmgb1
GO:0031401	Positive regulation of protein modification process	18	1362	0.9	1.86e-10	10116.ENSRNOP00000001110,10116.ENSRNOP00000002089,10116.ENSRNOP00000002933,10116.ENSRNOP00000003129,10116.ENSRNOP00000003567,10116.ENSRNOP00000006308,10116.ENSRNOP00000008225,10116.ENSRNOP00000009319,10116.ENSRNOP00000009448,10116.ENSRNOP00000009917,10116.ENSRNOP00000011509,10116.ENSRNOP00000013732,10116.ENSRNOP00000023327,10116.ENSRNOP00000034235,10116.ENSRNOP00000036680,10116.ENSRNOP00000040874…	Tnf,Cd80,Tlr6,Cd86,Ptgs2,Il1b,Ifnb1,Peli1,Ccl2,Ifng,Csf3,Il6,Il2,Csf2,Tlr3,Hmgb1,Ifna1,Ube2n
GO:0050778	Positive regulation of immune response	8	623	0.89	0.00027	10116.ENSRNOP00000001110,10116.ENSRNOP00000001111,10116.ENSRNOP00000006308,10116.ENSRNOP00000009917,10116.ENSRNOP00000013732,10116.ENSRNOP00000023327,10116.ENSRNOP00000040874,10116.ENSRNOP00000065259	Tnf,Lta,Il1b,Ifng,Il6,Il2,Hmgb1,Ube2n
GO:0009314	Response to radiation	7	545	0.89	0.00092	10116.ENSRNOP00000001110,10116.ENSRNOP00000003567,10116.ENSRNOP00000003649,10116.ENSRNOP00000006308,10116.ENSRNOP00000009448,10116.ENSRNOP00000010712,10116.ENSRNOP00000060904	Tnf,Ptgs2,Cxcl10,Il1b,Ccl2,Fos,Mapk8
GO:1901653	Cellular response to peptide	5	389	0.89	0.0095	10116.ENSRNOP00000001110,10116.ENSRNOP00000002933,10116.ENSRNOP00000009448,10116.ENSRNOP00000013732,10116.ENSRNOP00000028944	Tnf,Tlr6,Ccl2,Il6,Nfkb1
GO:0009967	Positive regulation of signal transduction	22	1743	0.88	7.32e-13	10116.ENSRNOP00000001110,10116.ENSRNOP00000002933,10116.ENSRNOP00000003129,10116.ENSRNOP00000004821,10116.ENSRNOP00000005620,10116.ENSRNOP00000006246,10116.ENSRNOP00000006308,10116.ENSRNOP00000008225,10116.ENSRNOP00000009319,10116.ENSRNOP00000009448,10116.ENSRNOP00000009917,10116.ENSRNOP00000011509,10116.ENSRNOP00000013732,10116.ENSRNOP00000016613,10116.ENSRNOP00000020405,10116.ENSRNOP00000023327…	Tnf,Tlr6,Cd86,Tlr5,Tlr7,Il10,Il1b,Ifnb1,Peli1,Ccl2,Ifng,Csf3,Il6,Casp8,Tradd,Il2,Nfkb1,Csf2,Ube2v1,Tlr3,Hmgb1,Ube2n
GO:0080134	Regulation of response to stress	18	1415	0.88	3.3e-10	10116.ENSRNOP00000001110,10116.ENSRNOP00000001111,10116.ENSRNOP00000002933,10116.ENSRNOP00000003567,10116.ENSRNOP00000006246,10116.ENSRNOP00000006308,10116.ENSRNOP00000009448,10116.ENSRNOP00000009917,10116.ENSRNOP00000013025,10116.ENSRNOP00000013732,10116.ENSRNOP00000018233,10116.ENSRNOP00000020405,10116.ENSRNOP00000023327,10116.ENSRNOP00000028944,10116.ENSRNOP00000036680,10116.ENSRNOP00000040874…	Tnf,Lta,Tlr6,Ptgs2,Il10,Il1b,Ccl2,Ifng,Tlr2,Il6,Pglyrp1,Tradd,Il2,Nfkb1,Tlr3,Hmgb1,Cebpb,Ube2n
GO:2001233	Regulation of apoptotic signaling pathway	6	482	0.87	0.0034	10116.ENSRNOP00000001110,10116.ENSRNOP00000003567,10116.ENSRNOP00000006308,10116.ENSRNOP00000008225,10116.ENSRNOP00000016613,10116.ENSRNOP00000034235	Tnf,Ptgs2,Il1b,Ifnb1,Casp8,Csf2
GO:0001666	Response to hypoxia	5	407	0.87	0.0113	10116.ENSRNOP00000001110,10116.ENSRNOP00000001111,10116.ENSRNOP00000003567,10116.ENSRNOP00000006308,10116.ENSRNOP00000009448	Tnf,Lta,Ptgs2,Il1b,Ccl2
GO:0002376	Immune system process	30	2465	0.86	2.6e-19	10116.ENSRNOP00000001110,10116.ENSRNOP00000001111,10116.ENSRNOP00000002089,10116.ENSRNOP00000002933,10116.ENSRNOP00000003129,10116.ENSRNOP00000003649,10116.ENSRNOP00000004821,10116.ENSRNOP00000005620,10116.ENSRNOP00000006246,10116.ENSRNOP00000006308,10116.ENSRNOP00000008225,10116.ENSRNOP00000009448,10116.ENSRNOP00000009917,10116.ENSRNOP00000011509,10116.ENSRNOP00000013025,10116.ENSRNOP00000013562…	Tnf,Lta,Cd80,Tlr6,Cd86,Cxcl10,Tlr5,Tlr7,Il10,Il1b,Ifnb1,Ccl2,Ifng,Csf3,Tlr2,Clec4e,Sarm1,Il6,Casp8,Pglyrp1,Il2,Nfkb1,Csf2,Tlr3,Hmgb1,Ifna1,Ly96,Cebpb,Ube2n,Tlr1
GO:0010647	Positive regulation of cell communication	24	1969	0.86	5.05e-14	10116.ENSRNOP00000001110,10116.ENSRNOP00000002933,10116.ENSRNOP00000003129,10116.ENSRNOP00000003567,10116.ENSRNOP00000004821,10116.ENSRNOP00000005620,10116.ENSRNOP00000006246,10116.ENSRNOP00000006308,10116.ENSRNOP00000008225,10116.ENSRNOP00000009319,10116.ENSRNOP00000009448,10116.ENSRNOP00000009917,10116.ENSRNOP00000011509,10116.ENSRNOP00000013562,10116.ENSRNOP00000013732,10116.ENSRNOP00000016613…	Tnf,Tlr6,Cd86,Ptgs2,Tlr5,Tlr7,Il10,Il1b,Ifnb1,Peli1,Ccl2,Ifng,Csf3,Clec4e,Il6,Casp8,Tradd,Il2,Nfkb1,Csf2,Ube2v1,Tlr3,Hmgb1,Ube2n
GO:0023056	Positive regulation of signaling	24	1976	0.86	5.27e-14	10116.ENSRNOP00000001110,10116.ENSRNOP00000002933,10116.ENSRNOP00000003129,10116.ENSRNOP00000003567,10116.ENSRNOP00000004821,10116.ENSRNOP00000005620,10116.ENSRNOP00000006246,10116.ENSRNOP00000006308,10116.ENSRNOP00000008225,10116.ENSRNOP00000009319,10116.ENSRNOP00000009448,10116.ENSRNOP00000009917,10116.ENSRNOP00000011509,10116.ENSRNOP00000013562,10116.ENSRNOP00000013732,10116.ENSRNOP00000016613…	Tnf,Tlr6,Cd86,Ptgs2,Tlr5,Tlr7,Il10,Il1b,Ifnb1,Peli1,Ccl2,Ifng,Csf3,Clec4e,Il6,Casp8,Tradd,Il2,Nfkb1,Csf2,Ube2v1,Tlr3,Hmgb1,Ube2n
GO:0010941	Regulation of cell death	23	1915	0.86	3.79e-13	10116.ENSRNOP00000001110,10116.ENSRNOP00000001111,10116.ENSRNOP00000002933,10116.ENSRNOP00000003567,10116.ENSRNOP00000003649,10116.ENSRNOP00000006246,10116.ENSRNOP00000006308,10116.ENSRNOP00000008225,10116.ENSRNOP00000009319,10116.ENSRNOP00000009448,10116.ENSRNOP00000009917,10116.ENSRNOP00000010712,10116.ENSRNOP00000011509,10116.ENSRNOP00000013639,10116.ENSRNOP00000013732,10116.ENSRNOP00000016613…	Tnf,Lta,Tlr6,Ptgs2,Cxcl10,Il10,Il1b,Ifnb1,Peli1,Ccl2,Ifng,Fos,Csf3,Sarm1,Il6,Casp8,Kcnh8,Il2,Nfkb1,Csf2,Tlr3,Hmgb1,Cebpb
GO:0014070	Response to organic cyclic compound	16	1313	0.86	1.11e-08	10116.ENSRNOP00000001110,10116.ENSRNOP00000003567,10116.ENSRNOP00000003649,10116.ENSRNOP00000006246,10116.ENSRNOP00000006308,10116.ENSRNOP00000008225,10116.ENSRNOP00000009319,10116.ENSRNOP00000009448,10116.ENSRNOP00000010712,10116.ENSRNOP00000013732,10116.ENSRNOP00000016613,10116.ENSRNOP00000028944,10116.ENSRNOP00000036680,10116.ENSRNOP00000040874,10116.ENSRNOP00000051043,10116.ENSRNOP00000065222	Tnf,Ptgs2,Cxcl10,Il10,Il1b,Ifnb1,Peli1,Ccl2,Fos,Il6,Casp8,Nfkb1,Tlr3,Hmgb1,Ifna1,Cebpb
GO:0043069	Negative regulation of programmed cell death	13	1079	0.86	7.28e-07	10116.ENSRNOP00000001110,10116.ENSRNOP00000003567,10116.ENSRNOP00000006246,10116.ENSRNOP00000006308,10116.ENSRNOP00000009319,10116.ENSRNOP00000009448,10116.ENSRNOP00000013732,10116.ENSRNOP00000016613,10116.ENSRNOP00000017246,10116.ENSRNOP00000023327,10116.ENSRNOP00000028944,10116.ENSRNOP00000034235,10116.ENSRNOP00000065222	Tnf,Ptgs2,Il10,Il1b,Peli1,Ccl2,Il6,Casp8,Kcnh8,Il2,Nfkb1,Csf2,Cebpb
GO:0008283	Cell population proliferation	7	583	0.86	0.0013	10116.ENSRNOP00000001110,10116.ENSRNOP00000008225,10116.ENSRNOP00000013732,10116.ENSRNOP00000034235,10116.ENSRNOP00000040874,10116.ENSRNOP00000051043,10116.ENSRNOP00000065222	Tnf,Ifnb1,Il6,Csf2,Hmgb1,Ifna1,Cebpb
GO:0043410	Positive regulation of mapk cascade	7	579	0.86	0.0013	10116.ENSRNOP00000001110,10116.ENSRNOP00000002933,10116.ENSRNOP00000006308,10116.ENSRNOP00000009448,10116.ENSRNOP00000013732,10116.ENSRNOP00000036680,10116.ENSRNOP00000040874	Tnf,Tlr6,Il1b,Ccl2,Il6,Tlr3,Hmgb1
GO:0046883	Regulation of hormone secretion	4	327	0.86	0.034	10116.ENSRNOP00000001110,10116.ENSRNOP00000006308,10116.ENSRNOP00000009917,10116.ENSRNOP00000013732	Tnf,Il1b,Ifng,Il6
GO:0007611	Learning or memory	4	328	0.86	0.0343	10116.ENSRNOP00000003567,10116.ENSRNOP00000006308,10116.ENSRNOP00000010712,10116.ENSRNOP00000065222	Ptgs2,Il1b,Fos,Cebpb
GO:0007204	Positive regulation of cytosolic calcium ion concentration	4	332	0.86	0.0355	10116.ENSRNOP00000003649,10116.ENSRNOP00000006308,10116.ENSRNOP00000023327,10116.ENSRNOP00000040874	Cxcl10,Il1b,Il2,Hmgb1
GO:1901700	Response to oxygen-containing compound	24	2048	0.85	1.1e-13	10116.ENSRNOP00000001110,10116.ENSRNOP00000001111,10116.ENSRNOP00000002089,10116.ENSRNOP00000002933,10116.ENSRNOP00000003129,10116.ENSRNOP00000003567,10116.ENSRNOP00000003649,10116.ENSRNOP00000006246,10116.ENSRNOP00000006308,10116.ENSRNOP00000008225,10116.ENSRNOP00000009319,10116.ENSRNOP00000009448,10116.ENSRNOP00000009917,10116.ENSRNOP00000010712,10116.ENSRNOP00000013639,10116.ENSRNOP00000013732…	Tnf,Lta,Cd80,Tlr6,Cd86,Ptgs2,Cxcl10,Il10,Il1b,Ifnb1,Peli1,Ccl2,Ifng,Fos,Sarm1,Il6,Casp8,Il2,Nfkb1,Csf2,Hmgb1,Ly96,Mapk8,Cebpb
GO:0062197	Cellular response to chemical stress	4	340	0.85	0.0382	10116.ENSRNOP00000003567,10116.ENSRNOP00000010712,10116.ENSRNOP00000013732,10116.ENSRNOP00000060904	Ptgs2,Fos,Il6,Mapk8
GO:0043067	Regulation of programmed cell death	20	1748	0.84	8.61e-11	10116.ENSRNOP00000001110,10116.ENSRNOP00000001111,10116.ENSRNOP00000003567,10116.ENSRNOP00000003649,10116.ENSRNOP00000006246,10116.ENSRNOP00000006308,10116.ENSRNOP00000008225,10116.ENSRNOP00000009319,10116.ENSRNOP00000009448,10116.ENSRNOP00000009917,10116.ENSRNOP00000013639,10116.ENSRNOP00000013732,10116.ENSRNOP00000016613,10116.ENSRNOP00000017246,10116.ENSRNOP00000023327,10116.ENSRNOP00000028944…	Tnf,Lta,Ptgs2,Cxcl10,Il10,Il1b,Ifnb1,Peli1,Ccl2,Ifng,Sarm1,Il6,Casp8,Kcnh8,Il2,Nfkb1,Csf2,Tlr3,Hmgb1,Cebpb
GO:0060548	Negative regulation of cell death	14	1205	0.84	2.81e-07	10116.ENSRNOP00000001110,10116.ENSRNOP00000003567,10116.ENSRNOP00000006246,10116.ENSRNOP00000006308,10116.ENSRNOP00000009319,10116.ENSRNOP00000009448,10116.ENSRNOP00000011509,10116.ENSRNOP00000013732,10116.ENSRNOP00000016613,10116.ENSRNOP00000017246,10116.ENSRNOP00000023327,10116.ENSRNOP00000028944,10116.ENSRNOP00000034235,10116.ENSRNOP00000065222	Tnf,Ptgs2,Il10,Il1b,Peli1,Ccl2,Csf3,Il6,Casp8,Kcnh8,Il2,Nfkb1,Csf2,Cebpb
GO:0030335	Positive regulation of cell migration	7	600	0.84	0.0015	10116.ENSRNOP00000003567,10116.ENSRNOP00000003649,10116.ENSRNOP00000006308,10116.ENSRNOP00000009448,10116.ENSRNOP00000009917,10116.ENSRNOP00000020405,10116.ENSRNOP00000040874	Ptgs2,Cxcl10,Il1b,Ccl2,Ifng,Tradd,Hmgb1
GO:0032147	Activation of protein kinase activity	4	344	0.84	0.0395	10116.ENSRNOP00000001110,10116.ENSRNOP00000003129,10116.ENSRNOP00000006308,10116.ENSRNOP00000040874	Tnf,Cd86,Il1b,Hmgb1
GO:0071902	Positive regulation of protein serine/threonine kinase activity	4	349	0.84	0.0412	10116.ENSRNOP00000001110,10116.ENSRNOP00000002933,10116.ENSRNOP00000006308,10116.ENSRNOP00000009917	Tnf,Tlr6,Il1b,Ifng
GO:0051240	Positive regulation of multicellular organismal process	23	2053	0.83	1.29e-12	10116.ENSRNOP00000001110,10116.ENSRNOP00000001111,10116.ENSRNOP00000002933,10116.ENSRNOP00000003567,10116.ENSRNOP00000004821,10116.ENSRNOP00000005620,10116.ENSRNOP00000006246,10116.ENSRNOP00000006308,10116.ENSRNOP00000009319,10116.ENSRNOP00000009448,10116.ENSRNOP00000009917,10116.ENSRNOP00000010712,10116.ENSRNOP00000011509,10116.ENSRNOP00000013562,10116.ENSRNOP00000013732,10116.ENSRNOP00000016613…	Tnf,Lta,Tlr6,Ptgs2,Tlr5,Tlr7,Il10,Il1b,Peli1,Ccl2,Ifng,Fos,Csf3,Clec4e,Il6,Casp8,Tradd,Il2,Csf2,Tlr3,Hmgb1,Ly96,Cebpb
GO:1901699	Cellular response to nitrogen compound	9	803	0.83	0.00021	10116.ENSRNOP00000001110,10116.ENSRNOP00000002933,10116.ENSRNOP00000003567,10116.ENSRNOP00000008225,10116.ENSRNOP00000009448,10116.ENSRNOP00000013732,10116.ENSRNOP00000028944,10116.ENSRNOP00000036680,10116.ENSRNOP00000065222	Tnf,Tlr6,Ptgs2,Ifnb1,Ccl2,Il6,Nfkb1,Tlr3,Cebpb
GO:0045860	Positive regulation of protein kinase activity	6	537	0.83	0.0057	10116.ENSRNOP00000001110,10116.ENSRNOP00000002933,10116.ENSRNOP00000003129,10116.ENSRNOP00000006308,10116.ENSRNOP00000009917,10116.ENSRNOP00000040874	Tnf,Tlr6,Cd86,Il1b,Ifng,Hmgb1
GO:0048584	Positive regulation of response to stimulus	27	2438	0.82	1.56e-15	10116.ENSRNOP00000001110,10116.ENSRNOP00000001111,10116.ENSRNOP00000002933,10116.ENSRNOP00000003129,10116.ENSRNOP00000003567,10116.ENSRNOP00000003649,10116.ENSRNOP00000004821,10116.ENSRNOP00000005620,10116.ENSRNOP00000006246,10116.ENSRNOP00000006308,10116.ENSRNOP00000008225,10116.ENSRNOP00000009319,10116.ENSRNOP00000009448,10116.ENSRNOP00000009917,10116.ENSRNOP00000011509,10116.ENSRNOP00000013025…	Tnf,Lta,Tlr6,Cd86,Ptgs2,Cxcl10,Tlr5,Tlr7,Il10,Il1b,Ifnb1,Peli1,Ccl2,Ifng,Csf3,Tlr2,Il6,Casp8,Tradd,Il2,Nfkb1,Csf2,Ube2v1,Tlr3,Hmgb1,Cebpb,Ube2n
GO:0032270	Positive regulation of cellular protein metabolic process	20	1795	0.82	1.33e-10	10116.ENSRNOP00000001110,10116.ENSRNOP00000002089,10116.ENSRNOP00000002933,10116.ENSRNOP00000003129,10116.ENSRNOP00000003567,10116.ENSRNOP00000006308,10116.ENSRNOP00000008225,10116.ENSRNOP00000009319,10116.ENSRNOP00000009448,10116.ENSRNOP00000009917,10116.ENSRNOP00000011509,10116.ENSRNOP00000013732,10116.ENSRNOP00000016613,10116.ENSRNOP00000023327,10116.ENSRNOP00000034235,10116.ENSRNOP00000036680…	Tnf,Cd80,Tlr6,Cd86,Ptgs2,Il1b,Ifnb1,Peli1,Ccl2,Ifng,Csf3,Il6,Casp8,Il2,Csf2,Tlr3,Hmgb1,Hspa1a,Ifna1,Ube2n
GO:0042981	Regulation of apoptotic process	19	1720	0.82	6.51e-10	10116.ENSRNOP00000001110,10116.ENSRNOP00000001111,10116.ENSRNOP00000003567,10116.ENSRNOP00000003649,10116.ENSRNOP00000006246,10116.ENSRNOP00000006308,10116.ENSRNOP00000008225,10116.ENSRNOP00000009448,10116.ENSRNOP00000009917,10116.ENSRNOP00000013639,10116.ENSRNOP00000013732,10116.ENSRNOP00000016613,10116.ENSRNOP00000017246,10116.ENSRNOP00000023327,10116.ENSRNOP00000028944,10116.ENSRNOP00000034235…	Tnf,Lta,Ptgs2,Cxcl10,Il10,Il1b,Ifnb1,Ccl2,Ifng,Sarm1,Il6,Casp8,Kcnh8,Il2,Nfkb1,Csf2,Tlr3,Hmgb1,Cebpb
GO:0050769	Positive regulation of neurogenesis	7	633	0.82	0.002	10116.ENSRNOP00000001110,10116.ENSRNOP00000001111,10116.ENSRNOP00000006308,10116.ENSRNOP00000009917,10116.ENSRNOP00000013732,10116.ENSRNOP00000023327,10116.ENSRNOP00000040874	Tnf,Lta,Il1b,Ifng,Il6,Il2,Hmgb1
GO:0042176	Regulation of protein catabolic process	5	456	0.82	0.0171	10116.ENSRNOP00000001110,10116.ENSRNOP00000006246,10116.ENSRNOP00000006308,10116.ENSRNOP00000009917,10116.ENSRNOP00000050605	Tnf,Il10,Il1b,Ifng,Hspa1a
GO:0001932	Regulation of protein phosphorylation	17	1567	0.81	1.34e-08	10116.ENSRNOP00000001110,10116.ENSRNOP00000002089,10116.ENSRNOP00000002933,10116.ENSRNOP00000003129,10116.ENSRNOP00000003567,10116.ENSRNOP00000005620,10116.ENSRNOP00000006308,10116.ENSRNOP00000008225,10116.ENSRNOP00000009448,10116.ENSRNOP00000009917,10116.ENSRNOP00000011509,10116.ENSRNOP00000013732,10116.ENSRNOP00000023327,10116.ENSRNOP00000034235,10116.ENSRNOP00000036680,10116.ENSRNOP00000040874…	Tnf,Cd80,Tlr6,Cd86,Ptgs2,Tlr7,Il1b,Ifnb1,Ccl2,Ifng,Csf3,Il6,Il2,Csf2,Tlr3,Hmgb1,Ifna1
GO:0051241	Negative regulation of multicellular organismal process	15	1386	0.81	1.81e-07	10116.ENSRNOP00000001110,10116.ENSRNOP00000002933,10116.ENSRNOP00000003129,10116.ENSRNOP00000003567,10116.ENSRNOP00000003649,10116.ENSRNOP00000006246,10116.ENSRNOP00000006308,10116.ENSRNOP00000008225,10116.ENSRNOP00000009448,10116.ENSRNOP00000009917,10116.ENSRNOP00000013732,10116.ENSRNOP00000018233,10116.ENSRNOP00000023327,10116.ENSRNOP00000028944,10116.ENSRNOP00000040874	Tnf,Tlr6,Cd86,Ptgs2,Cxcl10,Il10,Il1b,Ifnb1,Ccl2,Ifng,Il6,Pglyrp1,Il2,Nfkb1,Hmgb1
GO:0045597	Positive regulation of cell differentiation	13	1194	0.81	2.14e-06	10116.ENSRNOP00000001110,10116.ENSRNOP00000001111,10116.ENSRNOP00000003567,10116.ENSRNOP00000006308,10116.ENSRNOP00000009917,10116.ENSRNOP00000010712,10116.ENSRNOP00000011509,10116.ENSRNOP00000013732,10116.ENSRNOP00000016613,10116.ENSRNOP00000023327,10116.ENSRNOP00000034235,10116.ENSRNOP00000040874,10116.ENSRNOP00000065222	Tnf,Lta,Ptgs2,Il1b,Ifng,Fos,Csf3,Il6,Casp8,Il2,Csf2,Hmgb1,Cebpb
GO:0007568	Aging	5	463	0.81	0.018	10116.ENSRNOP00000003567,10116.ENSRNOP00000006246,10116.ENSRNOP00000009448,10116.ENSRNOP00000010712,10116.ENSRNOP00000013732	Ptgs2,Il10,Ccl2,Fos,Il6
GO:1901698	Response to nitrogen compound	15	1410	0.8	2.24e-07	10116.ENSRNOP00000001110,10116.ENSRNOP00000002933,10116.ENSRNOP00000003567,10116.ENSRNOP00000006246,10116.ENSRNOP00000006308,10116.ENSRNOP00000008225,10116.ENSRNOP00000009319,10116.ENSRNOP00000009448,10116.ENSRNOP00000010712,10116.ENSRNOP00000013732,10116.ENSRNOP00000028944,10116.ENSRNOP00000036680,10116.ENSRNOP00000040874,10116.ENSRNOP00000051043,10116.ENSRNOP00000065222	Tnf,Tlr6,Ptgs2,Il10,Il1b,Ifnb1,Peli1,Ccl2,Fos,Il6,Nfkb1,Tlr3,Hmgb1,Ifna1,Cebpb
GO:0009628	Response to abiotic stimulus	15	1428	0.8	2.61e-07	10116.ENSRNOP00000001110,10116.ENSRNOP00000001111,10116.ENSRNOP00000003567,10116.ENSRNOP00000003649,10116.ENSRNOP00000005620,10116.ENSRNOP00000006308,10116.ENSRNOP00000009448,10116.ENSRNOP00000010712,10116.ENSRNOP00000013732,10116.ENSRNOP00000016613,10116.ENSRNOP00000028944,10116.ENSRNOP00000036680,10116.ENSRNOP00000040874,10116.ENSRNOP00000050605,10116.ENSRNOP00000060904	Tnf,Lta,Ptgs2,Cxcl10,Tlr7,Il1b,Ccl2,Fos,Il6,Casp8,Nfkb1,Tlr3,Hmgb1,Hspa1a,Mapk8
GO:0044057	Regulation of system process	7	659	0.8	0.0025	10116.ENSRNOP00000001110,10116.ENSRNOP00000003567,10116.ENSRNOP00000006246,10116.ENSRNOP00000006308,10116.ENSRNOP00000009917,10116.ENSRNOP00000013732,10116.ENSRNOP00000023327	Tnf,Ptgs2,Il10,Il1b,Ifng,Il6,Il2
GO:0043066	Negative regulation of apoptotic process	11	1057	0.79	3.74e-05	10116.ENSRNOP00000001110,10116.ENSRNOP00000003567,10116.ENSRNOP00000006246,10116.ENSRNOP00000006308,10116.ENSRNOP00000009448,10116.ENSRNOP00000013732,10116.ENSRNOP00000017246,10116.ENSRNOP00000023327,10116.ENSRNOP00000028944,10116.ENSRNOP00000034235,10116.ENSRNOP00000065222	Tnf,Ptgs2,Il10,Il1b,Ccl2,Il6,Kcnh8,Il2,Nfkb1,Csf2,Cebpb
GO:0030162	Regulation of proteolysis	9	868	0.79	0.00036	10116.ENSRNOP00000001110,10116.ENSRNOP00000003567,10116.ENSRNOP00000006246,10116.ENSRNOP00000006308,10116.ENSRNOP00000009917,10116.ENSRNOP00000013732,10116.ENSRNOP00000016613,10116.ENSRNOP00000040874,10116.ENSRNOP00000050605	Tnf,Ptgs2,Il10,Il1b,Ifng,Il6,Casp8,Hmgb1,Hspa1a
GO:0080135	Regulation of cellular response to stress	8	769	0.79	0.001	10116.ENSRNOP00000001110,10116.ENSRNOP00000002933,10116.ENSRNOP00000003567,10116.ENSRNOP00000006246,10116.ENSRNOP00000006308,10116.ENSRNOP00000036680,10116.ENSRNOP00000040874,10116.ENSRNOP00000065259	Tnf,Tlr6,Ptgs2,Il10,Il1b,Tlr3,Hmgb1,Ube2n
GO:0010035	Response to inorganic substance	8	775	0.79	0.0011	10116.ENSRNOP00000003567,10116.ENSRNOP00000006308,10116.ENSRNOP00000010712,10116.ENSRNOP00000013732,10116.ENSRNOP00000016613,10116.ENSRNOP00000028944,10116.ENSRNOP00000034235,10116.ENSRNOP00000060904	Ptgs2,Il1b,Fos,Il6,Casp8,Nfkb1,Csf2,Mapk8
GO:0006979	Response to oxidative stress	5	484	0.79	0.0212	10116.ENSRNOP00000003567,10116.ENSRNOP00000006308,10116.ENSRNOP00000010712,10116.ENSRNOP00000013732,10116.ENSRNOP00000028944	Ptgs2,Il1b,Fos,Il6,Nfkb1
GO:0071310	Cellular response to organic substance	24	2385	0.78	1.98e-12	10116.ENSRNOP00000001110,10116.ENSRNOP00000002089,10116.ENSRNOP00000002933,10116.ENSRNOP00000003129,10116.ENSRNOP00000003567,10116.ENSRNOP00000003649,10116.ENSRNOP00000006246,10116.ENSRNOP00000006308,10116.ENSRNOP00000008225,10116.ENSRNOP00000009448,10116.ENSRNOP00000009917,10116.ENSRNOP00000010712,10116.ENSRNOP00000011509,10116.ENSRNOP00000013732,10116.ENSRNOP00000016613,10116.ENSRNOP00000020405…	Tnf,Cd80,Tlr6,Cd86,Ptgs2,Cxcl10,Il10,Il1b,Ifnb1,Ccl2,Ifng,Fos,Csf3,Il6,Casp8,Tradd,Nfkb1,Csf2,Tlr3,Hmgb1,Hspa1a,Ifna1,Ly96,Cebpb
GO:0043269	Regulation of ion transport	8	802	0.78	0.0013	10116.ENSRNOP00000001110,10116.ENSRNOP00000003567,10116.ENSRNOP00000003649,10116.ENSRNOP00000006308,10116.ENSRNOP00000009448,10116.ENSRNOP00000009917,10116.ENSRNOP00000017246,10116.ENSRNOP00000065222	Tnf,Ptgs2,Cxcl10,Il1b,Ccl2,Ifng,Kcnh8,Cebpb
GO:0006874	Cellular calcium ion homeostasis	5	500	0.78	0.0238	10116.ENSRNOP00000003649,10116.ENSRNOP00000006308,10116.ENSRNOP00000009448,10116.ENSRNOP00000023327,10116.ENSRNOP00000040874	Cxcl10,Il1b,Ccl2,Il2,Hmgb1
GO:0051050	Positive regulation of transport	11	1122	0.77	6.42e-05	10116.ENSRNOP00000001110,10116.ENSRNOP00000003567,10116.ENSRNOP00000003649,10116.ENSRNOP00000006246,10116.ENSRNOP00000006308,10116.ENSRNOP00000009448,10116.ENSRNOP00000009917,10116.ENSRNOP00000013562,10116.ENSRNOP00000013732,10116.ENSRNOP00000023327,10116.ENSRNOP00000065222	Tnf,Ptgs2,Cxcl10,Il10,Il1b,Ccl2,Ifng,Clec4e,Il6,Il2,Cebpb
GO:0045596	Negative regulation of cell differentiation	8	818	0.77	0.0015	10116.ENSRNOP00000001110,10116.ENSRNOP00000003649,10116.ENSRNOP00000006308,10116.ENSRNOP00000008225,10116.ENSRNOP00000009917,10116.ENSRNOP00000018233,10116.ENSRNOP00000023327,10116.ENSRNOP00000040874	Tnf,Cxcl10,Il1b,Ifnb1,Ifng,Pglyrp1,Il2,Hmgb1
GO:0051347	Positive regulation of transferase activity	7	718	0.77	0.004	10116.ENSRNOP00000001110,10116.ENSRNOP00000002933,10116.ENSRNOP00000003129,10116.ENSRNOP00000006308,10116.ENSRNOP00000009917,10116.ENSRNOP00000040874,10116.ENSRNOP00000065259	Tnf,Tlr6,Cd86,Il1b,Ifng,Hmgb1,Ube2n
GO:0042326	Negative regulation of phosphorylation	5	514	0.77	0.0265	10116.ENSRNOP00000001110,10116.ENSRNOP00000006308,10116.ENSRNOP00000009917,10116.ENSRNOP00000013732,10116.ENSRNOP00000023327	Tnf,Il1b,Ifng,Il6,Il2
GO:0007166	Cell surface receptor signaling pathway	19	1982	0.76	5.92e-09	10116.ENSRNOP00000001110,10116.ENSRNOP00000002089,10116.ENSRNOP00000003129,10116.ENSRNOP00000003649,10116.ENSRNOP00000006308,10116.ENSRNOP00000008225,10116.ENSRNOP00000009319,10116.ENSRNOP00000009448,10116.ENSRNOP00000009917,10116.ENSRNOP00000010712,10116.ENSRNOP00000013562,10116.ENSRNOP00000013732,10116.ENSRNOP00000016613,10116.ENSRNOP00000020405,10116.ENSRNOP00000023327,10116.ENSRNOP00000036680…	Tnf,Cd80,Cd86,Cxcl10,Il1b,Ifnb1,Peli1,Ccl2,Ifng,Fos,Clec4e,Il6,Casp8,Tradd,Il2,Tlr3,Ifna1,Ly96,Ube2n
GO:0051094	Positive regulation of developmental process	16	1647	0.76	2.02e-07	10116.ENSRNOP00000001110,10116.ENSRNOP00000001111,10116.ENSRNOP00000003567,10116.ENSRNOP00000006246,10116.ENSRNOP00000006308,10116.ENSRNOP00000009917,10116.ENSRNOP00000010712,10116.ENSRNOP00000011509,10116.ENSRNOP00000013732,10116.ENSRNOP00000016613,10116.ENSRNOP00000020405,10116.ENSRNOP00000023327,10116.ENSRNOP00000034235,10116.ENSRNOP00000036680,10116.ENSRNOP00000040874,10116.ENSRNOP00000065222	Tnf,Lta,Ptgs2,Il10,Il1b,Ifng,Fos,Csf3,Il6,Casp8,Tradd,Il2,Csf2,Tlr3,Hmgb1,Cebpb
GO:0051093	Negative regulation of developmental process	11	1133	0.76	6.94e-05	10116.ENSRNOP00000001110,10116.ENSRNOP00000003129,10116.ENSRNOP00000003649,10116.ENSRNOP00000006308,10116.ENSRNOP00000008225,10116.ENSRNOP00000009448,10116.ENSRNOP00000009917,10116.ENSRNOP00000013732,10116.ENSRNOP00000018233,10116.ENSRNOP00000023327,10116.ENSRNOP00000040874	Tnf,Cd86,Cxcl10,Il1b,Ifnb1,Ccl2,Ifng,Il6,Pglyrp1,Il2,Hmgb1
GO:0009991	Response to extracellular stimulus	7	729	0.76	0.0043	10116.ENSRNOP00000001111,10116.ENSRNOP00000003567,10116.ENSRNOP00000003649,10116.ENSRNOP00000006308,10116.ENSRNOP00000009448,10116.ENSRNOP00000010712,10116.ENSRNOP00000013732	Lta,Ptgs2,Cxcl10,Il1b,Ccl2,Fos,Il6
GO:0071417	Cellular response to organonitrogen compound	7	730	0.76	0.0043	10116.ENSRNOP00000001110,10116.ENSRNOP00000002933,10116.ENSRNOP00000003567,10116.ENSRNOP00000009448,10116.ENSRNOP00000013732,10116.ENSRNOP00000028944,10116.ENSRNOP00000065222	Tnf,Tlr6,Ptgs2,Ccl2,Il6,Nfkb1,Cebpb
GO:0034762	Regulation of transmembrane transport	6	630	0.76	0.0116	10116.ENSRNOP00000001110,10116.ENSRNOP00000003649,10116.ENSRNOP00000006308,10116.ENSRNOP00000009448,10116.ENSRNOP00000009917,10116.ENSRNOP00000017246	Tnf,Cxcl10,Il1b,Ccl2,Ifng,Kcnh8
GO:0010038	Response to metal ion	5	516	0.76	0.0269	10116.ENSRNOP00000003567,10116.ENSRNOP00000010712,10116.ENSRNOP00000013732,10116.ENSRNOP00000016613,10116.ENSRNOP00000028944	Ptgs2,Fos,Il6,Casp8,Nfkb1
GO:0034765	Regulation of ion transmembrane transport	5	523	0.76	0.028	10116.ENSRNOP00000001110,10116.ENSRNOP00000003649,10116.ENSRNOP00000009448,10116.ENSRNOP00000009917,10116.ENSRNOP00000017246	Tnf,Cxcl10,Ccl2,Ifng,Kcnh8
GO:0010628	Positive regulation of gene expression	24	2582	0.75	9.97e-12	10116.ENSRNOP00000001110,10116.ENSRNOP00000001111,10116.ENSRNOP00000002933,10116.ENSRNOP00000003567,10116.ENSRNOP00000004821,10116.ENSRNOP00000005620,10116.ENSRNOP00000006246,10116.ENSRNOP00000006308,10116.ENSRNOP00000008225,10116.ENSRNOP00000009319,10116.ENSRNOP00000009448,10116.ENSRNOP00000009917,10116.ENSRNOP00000010712,10116.ENSRNOP00000011509,10116.ENSRNOP00000013562,10116.ENSRNOP00000013732…	Tnf,Lta,Tlr6,Ptgs2,Tlr5,Tlr7,Il10,Il1b,Ifnb1,Peli1,Ccl2,Ifng,Fos,Csf3,Clec4e,Il6,Casp8,Il2,Nfkb1,Csf2,Tlr3,Hmgb1,Ly96,Cebpb
GO:2000026	Regulation of multicellular organismal development	22	2319	0.75	1.22e-10	10116.ENSRNOP00000001110,10116.ENSRNOP00000001111,10116.ENSRNOP00000003129,10116.ENSRNOP00000003567,10116.ENSRNOP00000003649,10116.ENSRNOP00000006246,10116.ENSRNOP00000006308,10116.ENSRNOP00000008225,10116.ENSRNOP00000009448,10116.ENSRNOP00000009917,10116.ENSRNOP00000010712,10116.ENSRNOP00000011509,10116.ENSRNOP00000013639,10116.ENSRNOP00000013732,10116.ENSRNOP00000016613,10116.ENSRNOP00000018233…	Tnf,Lta,Cd86,Ptgs2,Cxcl10,Il10,Il1b,Ifnb1,Ccl2,Ifng,Fos,Csf3,Sarm1,Il6,Casp8,Pglyrp1,Tradd,Il2,Csf2,Tlr3,Hmgb1,Cebpb
GO:0045944	Positive regulation of transcription by rna polymerase ii	13	1383	0.75	1e-05	10116.ENSRNOP00000001110,10116.ENSRNOP00000006246,10116.ENSRNOP00000006308,10116.ENSRNOP00000008225,10116.ENSRNOP00000009917,10116.ENSRNOP00000010712,10116.ENSRNOP00000011509,10116.ENSRNOP00000013732,10116.ENSRNOP00000023327,10116.ENSRNOP00000028944,10116.ENSRNOP00000036680,10116.ENSRNOP00000040874,10116.ENSRNOP00000065222	Tnf,Il10,Il1b,Ifnb1,Ifng,Fos,Csf3,Il6,Il2,Nfkb1,Tlr3,Hmgb1,Cebpb
GO:0022603	Regulation of anatomical structure morphogenesis	11	1166	0.75	8.9e-05	10116.ENSRNOP00000001110,10116.ENSRNOP00000003567,10116.ENSRNOP00000003649,10116.ENSRNOP00000006246,10116.ENSRNOP00000006308,10116.ENSRNOP00000009448,10116.ENSRNOP00000009917,10116.ENSRNOP00000013639,10116.ENSRNOP00000013732,10116.ENSRNOP00000036680,10116.ENSRNOP00000040874	Tnf,Ptgs2,Cxcl10,Il10,Il1b,Ccl2,Ifng,Sarm1,Il6,Tlr3,Hmgb1
GO:0031399	Regulation of protein modification process	19	2048	0.74	9.96e-09	10116.ENSRNOP00000001110,10116.ENSRNOP00000002089,10116.ENSRNOP00000002933,10116.ENSRNOP00000003129,10116.ENSRNOP00000003567,10116.ENSRNOP00000005620,10116.ENSRNOP00000006308,10116.ENSRNOP00000008225,10116.ENSRNOP00000009319,10116.ENSRNOP00000009448,10116.ENSRNOP00000009917,10116.ENSRNOP00000011509,10116.ENSRNOP00000013732,10116.ENSRNOP00000023327,10116.ENSRNOP00000034235,10116.ENSRNOP00000036680…	Tnf,Cd80,Tlr6,Cd86,Ptgs2,Tlr7,Il1b,Ifnb1,Peli1,Ccl2,Ifng,Csf3,Il6,Il2,Csf2,Tlr3,Hmgb1,Ifna1,Ube2n
GO:0042127	Regulation of cell population proliferation	17	1853	0.74	1.36e-07	10116.ENSRNOP00000001110,10116.ENSRNOP00000001111,10116.ENSRNOP00000002089,10116.ENSRNOP00000003129,10116.ENSRNOP00000003567,10116.ENSRNOP00000003649,10116.ENSRNOP00000006246,10116.ENSRNOP00000006308,10116.ENSRNOP00000009319,10116.ENSRNOP00000009448,10116.ENSRNOP00000009917,10116.ENSRNOP00000011509,10116.ENSRNOP00000013732,10116.ENSRNOP00000023327,10116.ENSRNOP00000034235,10116.ENSRNOP00000040874…	Tnf,Lta,Cd80,Cd86,Ptgs2,Cxcl10,Il10,Il1b,Peli1,Ccl2,Ifng,Csf3,Il6,Il2,Csf2,Hmgb1,Cebpb
GO:1902531	Regulation of intracellular signal transduction	16	1762	0.74	4.8e-07	10116.ENSRNOP00000001110,10116.ENSRNOP00000002933,10116.ENSRNOP00000003129,10116.ENSRNOP00000003567,10116.ENSRNOP00000005620,10116.ENSRNOP00000006308,10116.ENSRNOP00000009319,10116.ENSRNOP00000009448,10116.ENSRNOP00000011509,10116.ENSRNOP00000013732,10116.ENSRNOP00000016613,10116.ENSRNOP00000020405,10116.ENSRNOP00000036667,10116.ENSRNOP00000036680,10116.ENSRNOP00000040874,10116.ENSRNOP00000065259	Tnf,Tlr6,Cd86,Ptgs2,Tlr7,Il1b,Peli1,Ccl2,Csf3,Il6,Casp8,Tradd,Ube2v1,Tlr3,Hmgb1,Ube2n
GO:0051051	Negative regulation of transport	5	546	0.74	0.0329	10116.ENSRNOP00000001110,10116.ENSRNOP00000003567,10116.ENSRNOP00000006308,10116.ENSRNOP00000013732,10116.ENSRNOP00000040874	Tnf,Ptgs2,Il1b,Il6,Hmgb1
GO:0051239	Regulation of multicellular organismal process	31	3488	0.73	1.86e-16	10116.ENSRNOP00000001110,10116.ENSRNOP00000001111,10116.ENSRNOP00000002933,10116.ENSRNOP00000003129,10116.ENSRNOP00000003567,10116.ENSRNOP00000003649,10116.ENSRNOP00000004821,10116.ENSRNOP00000005620,10116.ENSRNOP00000006246,10116.ENSRNOP00000006308,10116.ENSRNOP00000008225,10116.ENSRNOP00000009319,10116.ENSRNOP00000009448,10116.ENSRNOP00000009917,10116.ENSRNOP00000010712,10116.ENSRNOP00000011509…	Tnf,Lta,Tlr6,Cd86,Ptgs2,Cxcl10,Tlr5,Tlr7,Il10,Il1b,Ifnb1,Peli1,Ccl2,Ifng,Fos,Csf3,Tlr2,Clec4e,Sarm1,Il6,Casp8,Pglyrp1,Tradd,Il2,Nfkb1,Csf2,Tlr3,Hmgb1,Ly96,Cebpb,Tlr1
GO:0009725	Response to hormone	10	1105	0.73	0.00035	10116.ENSRNOP00000001110,10116.ENSRNOP00000003567,10116.ENSRNOP00000006246,10116.ENSRNOP00000006308,10116.ENSRNOP00000008225,10116.ENSRNOP00000009448,10116.ENSRNOP00000010712,10116.ENSRNOP00000013732,10116.ENSRNOP00000028944,10116.ENSRNOP00000040874	Tnf,Ptgs2,Il10,Il1b,Ifnb1,Ccl2,Fos,Il6,Nfkb1,Hmgb1
GO:0006915	Apoptotic process	9	1007	0.73	0.001	10116.ENSRNOP00000001110,10116.ENSRNOP00000006308,10116.ENSRNOP00000009917,10116.ENSRNOP00000013732,10116.ENSRNOP00000016613,10116.ENSRNOP00000020405,10116.ENSRNOP00000023327,10116.ENSRNOP00000036680,10116.ENSRNOP00000065222	Tnf,Il1b,Ifng,Il6,Casp8,Tradd,Il2,Tlr3,Cebpb
GO:0071363	Cellular response to growth factor stimulus	5	553	0.73	0.0345	10116.ENSRNOP00000006246,10116.ENSRNOP00000009448,10116.ENSRNOP00000010712,10116.ENSRNOP00000013732,10116.ENSRNOP00000028944	Il10,Ccl2,Fos,Il6,Nfkb1
GO:0006950	Response to stress	32	3683	0.72	4.16e-17	10116.ENSRNOP00000001110,10116.ENSRNOP00000001111,10116.ENSRNOP00000002933,10116.ENSRNOP00000003129,10116.ENSRNOP00000003567,10116.ENSRNOP00000003649,10116.ENSRNOP00000004821,10116.ENSRNOP00000005620,10116.ENSRNOP00000006246,10116.ENSRNOP00000006308,10116.ENSRNOP00000008225,10116.ENSRNOP00000009448,10116.ENSRNOP00000009917,10116.ENSRNOP00000010712,10116.ENSRNOP00000013025,10116.ENSRNOP00000013562…	Tnf,Lta,Tlr6,Cd86,Ptgs2,Cxcl10,Tlr5,Tlr7,Il10,Il1b,Ifnb1,Ccl2,Ifng,Fos,Tlr2,Clec4e,Sarm1,Il6,Casp8,Pglyrp1,Nfkb1,Csf2,Ube2v1,Tlr3,Hmgb1,Hspa1a,Ifna1,Ly96,Mapk8,Cebpb,Ube2n,Tlr1
GO:0010638	Positive regulation of organelle organization	6	679	0.72	0.0159	10116.ENSRNOP00000001110,10116.ENSRNOP00000006308,10116.ENSRNOP00000011509,10116.ENSRNOP00000034235,10116.ENSRNOP00000050605,10116.ENSRNOP00000065259	Tnf,Il1b,Csf3,Csf2,Hspa1a,Ube2n
GO:0050804	Modulation of chemical synaptic transmission	5	572	0.72	0.0389	10116.ENSRNOP00000001110,10116.ENSRNOP00000003567,10116.ENSRNOP00000006308,10116.ENSRNOP00000009448,10116.ENSRNOP00000009917	Tnf,Ptgs2,Il1b,Ccl2,Ifng
GO:0010033	Response to organic substance	30	3512	0.71	3.78e-15	10116.ENSRNOP00000001110,10116.ENSRNOP00000001111,10116.ENSRNOP00000002089,10116.ENSRNOP00000002933,10116.ENSRNOP00000003129,10116.ENSRNOP00000003567,10116.ENSRNOP00000003649,10116.ENSRNOP00000006246,10116.ENSRNOP00000006308,10116.ENSRNOP00000008225,10116.ENSRNOP00000009319,10116.ENSRNOP00000009448,10116.ENSRNOP00000009917,10116.ENSRNOP00000010712,10116.ENSRNOP00000011509,10116.ENSRNOP00000013025…	Tnf,Lta,Cd80,Tlr6,Cd86,Ptgs2,Cxcl10,Il10,Il1b,Ifnb1,Peli1,Ccl2,Ifng,Fos,Csf3,Tlr2,Sarm1,Il6,Casp8,Tradd,Il2,Nfkb1,Csf2,Tlr3,Hmgb1,Hspa1a,Ifna1,Ly96,Cebpb,Tlr1
GO:0045859	Regulation of protein kinase activity	7	816	0.71	0.0077	10116.ENSRNOP00000001110,10116.ENSRNOP00000002933,10116.ENSRNOP00000003129,10116.ENSRNOP00000006308,10116.ENSRNOP00000009917,10116.ENSRNOP00000013732,10116.ENSRNOP00000040874	Tnf,Tlr6,Cd86,Il1b,Ifng,Il6,Hmgb1
GO:0031667	Response to nutrient levels	6	693	0.71	0.0173	10116.ENSRNOP00000001111,10116.ENSRNOP00000003567,10116.ENSRNOP00000003649,10116.ENSRNOP00000006308,10116.ENSRNOP00000009448,10116.ENSRNOP00000013732	Lta,Ptgs2,Cxcl10,Il1b,Ccl2,Il6
GO:0048608	Reproductive structure development	5	580	0.71	0.0409	10116.ENSRNOP00000003567,10116.ENSRNOP00000006246,10116.ENSRNOP00000034235,10116.ENSRNOP00000036680,10116.ENSRNOP00000065222	Ptgs2,Il10,Csf2,Tlr3,Cebpb
GO:0007346	Regulation of mitotic cell cycle	5	584	0.71	0.0417	10116.ENSRNOP00000001110,10116.ENSRNOP00000006308,10116.ENSRNOP00000009448,10116.ENSRNOP00000040874,10116.ENSRNOP00000050605	Tnf,Il1b,Ccl2,Hmgb1,Hspa1a
GO:0070887	Cellular response to chemical stimulus	25	3000	0.7	2.12e-11	10116.ENSRNOP00000001110,10116.ENSRNOP00000002089,10116.ENSRNOP00000002933,10116.ENSRNOP00000003129,10116.ENSRNOP00000003567,10116.ENSRNOP00000003649,10116.ENSRNOP00000006246,10116.ENSRNOP00000006308,10116.ENSRNOP00000008225,10116.ENSRNOP00000009448,10116.ENSRNOP00000009917,10116.ENSRNOP00000010712,10116.ENSRNOP00000011509,10116.ENSRNOP00000013732,10116.ENSRNOP00000016613,10116.ENSRNOP00000020405…	Tnf,Cd80,Tlr6,Cd86,Ptgs2,Cxcl10,Il10,Il1b,Ifnb1,Ccl2,Ifng,Fos,Csf3,Il6,Casp8,Tradd,Nfkb1,Csf2,Tlr3,Hmgb1,Hspa1a,Ifna1,Ly96,Mapk8,Cebpb
GO:0045595	Regulation of cell differentiation	17	2037	0.7	4.69e-07	10116.ENSRNOP00000001110,10116.ENSRNOP00000001111,10116.ENSRNOP00000003567,10116.ENSRNOP00000003649,10116.ENSRNOP00000006308,10116.ENSRNOP00000008225,10116.ENSRNOP00000009917,10116.ENSRNOP00000010712,10116.ENSRNOP00000011509,10116.ENSRNOP00000013639,10116.ENSRNOP00000013732,10116.ENSRNOP00000016613,10116.ENSRNOP00000018233,10116.ENSRNOP00000023327,10116.ENSRNOP00000034235,10116.ENSRNOP00000040874…	Tnf,Lta,Ptgs2,Cxcl10,Il1b,Ifnb1,Ifng,Fos,Csf3,Sarm1,Il6,Casp8,Pglyrp1,Il2,Csf2,Hmgb1,Cebpb
GO:0010243	Response to organonitrogen compound	11	1313	0.7	0.00024	10116.ENSRNOP00000001110,10116.ENSRNOP00000002933,10116.ENSRNOP00000003567,10116.ENSRNOP00000006246,10116.ENSRNOP00000006308,10116.ENSRNOP00000009448,10116.ENSRNOP00000010712,10116.ENSRNOP00000013732,10116.ENSRNOP00000028944,10116.ENSRNOP00000040874,10116.ENSRNOP00000065222	Tnf,Tlr6,Ptgs2,Il10,Il1b,Ccl2,Fos,Il6,Nfkb1,Hmgb1,Cebpb
GO:0048585	Negative regulation of response to stimulus	14	1719	0.69	1.63e-05	10116.ENSRNOP00000001110,10116.ENSRNOP00000002933,10116.ENSRNOP00000003567,10116.ENSRNOP00000006246,10116.ENSRNOP00000006308,10116.ENSRNOP00000008225,10116.ENSRNOP00000009448,10116.ENSRNOP00000013639,10116.ENSRNOP00000013732,10116.ENSRNOP00000016613,10116.ENSRNOP00000018233,10116.ENSRNOP00000023327,10116.ENSRNOP00000028944,10116.ENSRNOP00000034235	Tnf,Tlr6,Ptgs2,Il10,Il1b,Ifnb1,Ccl2,Sarm1,Il6,Casp8,Pglyrp1,Il2,Nfkb1,Csf2
GO:0051130	Positive regulation of cellular component organization	11	1356	0.69	0.00032	10116.ENSRNOP00000001110,10116.ENSRNOP00000002933,10116.ENSRNOP00000006308,10116.ENSRNOP00000009917,10116.ENSRNOP00000011509,10116.ENSRNOP00000013732,10116.ENSRNOP00000023327,10116.ENSRNOP00000034235,10116.ENSRNOP00000040874,10116.ENSRNOP00000050605,10116.ENSRNOP00000065259	Tnf,Tlr6,Il1b,Ifng,Csf3,Il6,Il2,Csf2,Hmgb1,Hspa1a,Ube2n
GO:0030334	Regulation of cell migration	8	982	0.69	0.0043	10116.ENSRNOP00000001110,10116.ENSRNOP00000003567,10116.ENSRNOP00000003649,10116.ENSRNOP00000006308,10116.ENSRNOP00000009448,10116.ENSRNOP00000009917,10116.ENSRNOP00000020405,10116.ENSRNOP00000040874	Tnf,Ptgs2,Cxcl10,Il1b,Ccl2,Ifng,Tradd,Hmgb1
GO:0031329	Regulation of cellular catabolic process	7	853	0.69	0.0097	10116.ENSRNOP00000001110,10116.ENSRNOP00000006246,10116.ENSRNOP00000006308,10116.ENSRNOP00000009917,10116.ENSRNOP00000013732,10116.ENSRNOP00000040874,10116.ENSRNOP00000050605	Tnf,Il10,Il1b,Ifng,Il6,Hmgb1,Hspa1a
GO:0009966	Regulation of signal transduction	25	3130	0.68	4.98e-11	10116.ENSRNOP00000001110,10116.ENSRNOP00000002933,10116.ENSRNOP00000003129,10116.ENSRNOP00000003567,10116.ENSRNOP00000004821,10116.ENSRNOP00000005620,10116.ENSRNOP00000006246,10116.ENSRNOP00000006308,10116.ENSRNOP00000008225,10116.ENSRNOP00000009319,10116.ENSRNOP00000009448,10116.ENSRNOP00000009917,10116.ENSRNOP00000011509,10116.ENSRNOP00000013639,10116.ENSRNOP00000013732,10116.ENSRNOP00000016613…	Tnf,Tlr6,Cd86,Ptgs2,Tlr5,Tlr7,Il10,Il1b,Ifnb1,Peli1,Ccl2,Ifng,Csf3,Sarm1,Il6,Casp8,Tradd,Il2,Nfkb1,Csf2,Ube2v1,Tlr3,Hmgb1,Ifna1,Ube2n
GO:0010646	Regulation of cell communication	28	3618	0.67	1.29e-12	10116.ENSRNOP00000001110,10116.ENSRNOP00000002933,10116.ENSRNOP00000003129,10116.ENSRNOP00000003567,10116.ENSRNOP00000004821,10116.ENSRNOP00000005620,10116.ENSRNOP00000006246,10116.ENSRNOP00000006308,10116.ENSRNOP00000008225,10116.ENSRNOP00000009319,10116.ENSRNOP00000009448,10116.ENSRNOP00000009917,10116.ENSRNOP00000011509,10116.ENSRNOP00000013025,10116.ENSRNOP00000013562,10116.ENSRNOP00000013639…	Tnf,Tlr6,Cd86,Ptgs2,Tlr5,Tlr7,Il10,Il1b,Ifnb1,Peli1,Ccl2,Ifng,Csf3,Tlr2,Clec4e,Sarm1,Il6,Casp8,Tradd,Il2,Nfkb1,Csf2,Ube2v1,Tlr3,Hmgb1,Ifna1,Ube2n,Tlr1
GO:0044093	Positive regulation of molecular function	15	1905	0.67	8.51e-06	10116.ENSRNOP00000001110,10116.ENSRNOP00000002933,10116.ENSRNOP00000003129,10116.ENSRNOP00000006246,10116.ENSRNOP00000006308,10116.ENSRNOP00000009448,10116.ENSRNOP00000009917,10116.ENSRNOP00000011509,10116.ENSRNOP00000013732,10116.ENSRNOP00000016613,10116.ENSRNOP00000020405,10116.ENSRNOP00000036667,10116.ENSRNOP00000036680,10116.ENSRNOP00000040874,10116.ENSRNOP00000065259	Tnf,Tlr6,Cd86,Il10,Il1b,Ccl2,Ifng,Csf3,Il6,Casp8,Tradd,Ube2v1,Tlr3,Hmgb1,Ube2n
GO:0050767	Regulation of neurogenesis	8	1023	0.67	0.0055	10116.ENSRNOP00000001110,10116.ENSRNOP00000001111,10116.ENSRNOP00000006308,10116.ENSRNOP00000009917,10116.ENSRNOP00000013639,10116.ENSRNOP00000013732,10116.ENSRNOP00000023327,10116.ENSRNOP00000040874	Tnf,Lta,Il1b,Ifng,Sarm1,Il6,Il2,Hmgb1
GO:0051345	Positive regulation of hydrolase activity	6	777	0.67	0.028	10116.ENSRNOP00000001110,10116.ENSRNOP00000003129,10116.ENSRNOP00000009448,10116.ENSRNOP00000009917,10116.ENSRNOP00000016613,10116.ENSRNOP00000040874	Tnf,Cd86,Ccl2,Ifng,Casp8,Hmgb1
GO:0023051	Regulation of signaling	28	3633	0.66	1.33e-12	10116.ENSRNOP00000001110,10116.ENSRNOP00000002933,10116.ENSRNOP00000003129,10116.ENSRNOP00000003567,10116.ENSRNOP00000004821,10116.ENSRNOP00000005620,10116.ENSRNOP00000006246,10116.ENSRNOP00000006308,10116.ENSRNOP00000008225,10116.ENSRNOP00000009319,10116.ENSRNOP00000009448,10116.ENSRNOP00000009917,10116.ENSRNOP00000011509,10116.ENSRNOP00000013025,10116.ENSRNOP00000013562,10116.ENSRNOP00000013639…	Tnf,Tlr6,Cd86,Ptgs2,Tlr5,Tlr7,Il10,Il1b,Ifnb1,Peli1,Ccl2,Ifng,Csf3,Tlr2,Clec4e,Sarm1,Il6,Casp8,Tradd,Il2,Nfkb1,Csf2,Ube2v1,Tlr3,Hmgb1,Ifna1,Ube2n,Tlr1
GO:0009891	Positive regulation of biosynthetic process	17	2253	0.66	1.92e-06	10116.ENSRNOP00000001110,10116.ENSRNOP00000002933,10116.ENSRNOP00000003567,10116.ENSRNOP00000004821,10116.ENSRNOP00000006246,10116.ENSRNOP00000006308,10116.ENSRNOP00000008225,10116.ENSRNOP00000009448,10116.ENSRNOP00000009917,10116.ENSRNOP00000010712,10116.ENSRNOP00000011509,10116.ENSRNOP00000013732,10116.ENSRNOP00000023327,10116.ENSRNOP00000028944,10116.ENSRNOP00000036680,10116.ENSRNOP00000040874…	Tnf,Tlr6,Ptgs2,Tlr5,Il10,Il1b,Ifnb1,Ccl2,Ifng,Fos,Csf3,Il6,Il2,Nfkb1,Tlr3,Hmgb1,Cebpb
GO:0048583	Regulation of response to stimulus	31	4193	0.65	3.06e-14	10116.ENSRNOP00000001110,10116.ENSRNOP00000001111,10116.ENSRNOP00000002933,10116.ENSRNOP00000003129,10116.ENSRNOP00000003567,10116.ENSRNOP00000003649,10116.ENSRNOP00000004821,10116.ENSRNOP00000005620,10116.ENSRNOP00000006246,10116.ENSRNOP00000006308,10116.ENSRNOP00000008225,10116.ENSRNOP00000009319,10116.ENSRNOP00000009448,10116.ENSRNOP00000009917,10116.ENSRNOP00000011509,10116.ENSRNOP00000013025…	Tnf,Lta,Tlr6,Cd86,Ptgs2,Cxcl10,Tlr5,Tlr7,Il10,Il1b,Ifnb1,Peli1,Ccl2,Ifng,Csf3,Tlr2,Clec4e,Sarm1,Il6,Casp8,Pglyrp1,Tradd,Il2,Nfkb1,Csf2,Ube2v1,Tlr3,Hmgb1,Ifna1,Cebpb,Ube2n
GO:0010604	Positive regulation of macromolecule metabolic process	29	3927	0.65	8.28e-13	10116.ENSRNOP00000001110,10116.ENSRNOP00000001111,10116.ENSRNOP00000002089,10116.ENSRNOP00000002933,10116.ENSRNOP00000003129,10116.ENSRNOP00000003567,10116.ENSRNOP00000004821,10116.ENSRNOP00000005620,10116.ENSRNOP00000006246,10116.ENSRNOP00000006308,10116.ENSRNOP00000008225,10116.ENSRNOP00000009319,10116.ENSRNOP00000009448,10116.ENSRNOP00000009917,10116.ENSRNOP00000010712,10116.ENSRNOP00000011509…	Tnf,Lta,Cd80,Tlr6,Cd86,Ptgs2,Tlr5,Tlr7,Il10,Il1b,Ifnb1,Peli1,Ccl2,Ifng,Fos,Csf3,Clec4e,Il6,Casp8,Il2,Nfkb1,Csf2,Tlr3,Hmgb1,Hspa1a,Ifna1,Ly96,Cebpb,Ube2n
GO:0044087	Regulation of cellular component biogenesis	8	1079	0.65	0.0075	10116.ENSRNOP00000001110,10116.ENSRNOP00000002933,10116.ENSRNOP00000006308,10116.ENSRNOP00000009917,10116.ENSRNOP00000011509,10116.ENSRNOP00000034235,10116.ENSRNOP00000040874,10116.ENSRNOP00000050605	Tnf,Tlr6,Il1b,Ifng,Csf3,Csf2,Hmgb1,Hspa1a
GO:0051338	Regulation of transferase activity	8	1081	0.65	0.0076	10116.ENSRNOP00000001110,10116.ENSRNOP00000002933,10116.ENSRNOP00000003129,10116.ENSRNOP00000006308,10116.ENSRNOP00000009917,10116.ENSRNOP00000013732,10116.ENSRNOP00000040874,10116.ENSRNOP00000065259	Tnf,Tlr6,Cd86,Il1b,Ifng,Il6,Hmgb1,Ube2n
GO:0016477	Cell migration	7	936	0.65	0.0152	10116.ENSRNOP00000001110,10116.ENSRNOP00000003649,10116.ENSRNOP00000006308,10116.ENSRNOP00000009448,10116.ENSRNOP00000009917,10116.ENSRNOP00000028944,10116.ENSRNOP00000040874	Tnf,Cxcl10,Il1b,Ccl2,Ifng,Nfkb1,Hmgb1
GO:0031328	Positive regulation of cellular biosynthetic process	16	2205	0.64	8.51e-06	10116.ENSRNOP00000001110,10116.ENSRNOP00000002933,10116.ENSRNOP00000003567,10116.ENSRNOP00000004821,10116.ENSRNOP00000006246,10116.ENSRNOP00000006308,10116.ENSRNOP00000008225,10116.ENSRNOP00000009917,10116.ENSRNOP00000010712,10116.ENSRNOP00000011509,10116.ENSRNOP00000013732,10116.ENSRNOP00000023327,10116.ENSRNOP00000028944,10116.ENSRNOP00000036680,10116.ENSRNOP00000040874,10116.ENSRNOP00000065222	Tnf,Tlr6,Ptgs2,Tlr5,Il10,Il1b,Ifnb1,Ifng,Fos,Csf3,Il6,Il2,Nfkb1,Tlr3,Hmgb1,Cebpb
GO:0051049	Regulation of transport	15	2063	0.64	2.23e-05	10116.ENSRNOP00000001110,10116.ENSRNOP00000003567,10116.ENSRNOP00000003649,10116.ENSRNOP00000004821,10116.ENSRNOP00000006246,10116.ENSRNOP00000006308,10116.ENSRNOP00000009448,10116.ENSRNOP00000009917,10116.ENSRNOP00000013025,10116.ENSRNOP00000013562,10116.ENSRNOP00000013732,10116.ENSRNOP00000017246,10116.ENSRNOP00000023327,10116.ENSRNOP00000040874,10116.ENSRNOP00000065222	Tnf,Ptgs2,Cxcl10,Tlr5,Il10,Il1b,Ccl2,Ifng,Tlr2,Clec4e,Il6,Kcnh8,Il2,Hmgb1,Cebpb
GO:0000122	Negative regulation of transcription by rna polymerase ii	7	954	0.64	0.0167	10116.ENSRNOP00000001110,10116.ENSRNOP00000006308,10116.ENSRNOP00000009917,10116.ENSRNOP00000028944,10116.ENSRNOP00000040874,10116.ENSRNOP00000060904,10116.ENSRNOP00000065222	Tnf,Il1b,Ifng,Nfkb1,Hmgb1,Mapk8,Cebpb
GO:0051173	Positive regulation of nitrogen compound metabolic process	25	3548	0.63	6.52e-10	10116.ENSRNOP00000001110,10116.ENSRNOP00000002089,10116.ENSRNOP00000002933,10116.ENSRNOP00000003129,10116.ENSRNOP00000003567,10116.ENSRNOP00000004821,10116.ENSRNOP00000006246,10116.ENSRNOP00000006308,10116.ENSRNOP00000008225,10116.ENSRNOP00000009319,10116.ENSRNOP00000009448,10116.ENSRNOP00000009917,10116.ENSRNOP00000010712,10116.ENSRNOP00000011509,10116.ENSRNOP00000013732,10116.ENSRNOP00000016613…	Tnf,Cd80,Tlr6,Cd86,Ptgs2,Tlr5,Il10,Il1b,Ifnb1,Peli1,Ccl2,Ifng,Fos,Csf3,Il6,Casp8,Il2,Nfkb1,Csf2,Tlr3,Hmgb1,Hspa1a,Ifna1,Cebpb,Ube2n
GO:0006468	Protein phosphorylation	6	844	0.63	0.0396	10116.ENSRNOP00000001110,10116.ENSRNOP00000005620,10116.ENSRNOP00000006308,10116.ENSRNOP00000009448,10116.ENSRNOP00000036680,10116.ENSRNOP00000060904	Tnf,Tlr7,Il1b,Ccl2,Tlr3,Mapk8
GO:0045664	Regulation of neuron differentiation	6	844	0.63	0.0396	10116.ENSRNOP00000006308,10116.ENSRNOP00000009917,10116.ENSRNOP00000013639,10116.ENSRNOP00000013732,10116.ENSRNOP00000023327,10116.ENSRNOP00000040874	Il1b,Ifng,Sarm1,Il6,Il2,Hmgb1
GO:0032268	Regulation of cellular protein metabolic process	22	3128	0.62	2.53e-08	10116.ENSRNOP00000001110,10116.ENSRNOP00000002089,10116.ENSRNOP00000002933,10116.ENSRNOP00000003129,10116.ENSRNOP00000003567,10116.ENSRNOP00000005620,10116.ENSRNOP00000006246,10116.ENSRNOP00000006308,10116.ENSRNOP00000008225,10116.ENSRNOP00000009319,10116.ENSRNOP00000009448,10116.ENSRNOP00000009917,10116.ENSRNOP00000011509,10116.ENSRNOP00000013732,10116.ENSRNOP00000016613,10116.ENSRNOP00000023327…	Tnf,Cd80,Tlr6,Cd86,Ptgs2,Tlr7,Il10,Il1b,Ifnb1,Peli1,Ccl2,Ifng,Csf3,Il6,Casp8,Il2,Csf2,Tlr3,Hmgb1,Hspa1a,Ifna1,Ube2n
GO:0033554	Cellular response to stress	12	1743	0.62	0.00055	10116.ENSRNOP00000001110,10116.ENSRNOP00000003567,10116.ENSRNOP00000003649,10116.ENSRNOP00000009917,10116.ENSRNOP00000010712,10116.ENSRNOP00000013732,10116.ENSRNOP00000036667,10116.ENSRNOP00000040874,10116.ENSRNOP00000050605,10116.ENSRNOP00000060904,10116.ENSRNOP00000065222,10116.ENSRNOP00000065259	Tnf,Ptgs2,Cxcl10,Ifng,Fos,Il6,Ube2v1,Hmgb1,Hspa1a,Mapk8,Cebpb,Ube2n
GO:0009968	Negative regulation of signal transduction	9	1301	0.62	0.0053	10116.ENSRNOP00000001110,10116.ENSRNOP00000002933,10116.ENSRNOP00000003567,10116.ENSRNOP00000006246,10116.ENSRNOP00000006308,10116.ENSRNOP00000013639,10116.ENSRNOP00000013732,10116.ENSRNOP00000016613,10116.ENSRNOP00000034235	Tnf,Tlr6,Ptgs2,Il10,Il1b,Sarm1,Il6,Casp8,Csf2
GO:0009719	Response to endogenous stimulus	12	1761	0.61	0.0006	10116.ENSRNOP00000001110,10116.ENSRNOP00000002933,10116.ENSRNOP00000003567,10116.ENSRNOP00000006246,10116.ENSRNOP00000006308,10116.ENSRNOP00000008225,10116.ENSRNOP00000009448,10116.ENSRNOP00000010712,10116.ENSRNOP00000013732,10116.ENSRNOP00000028944,10116.ENSRNOP00000040874,10116.ENSRNOP00000065222	Tnf,Tlr6,Ptgs2,Il10,Il1b,Ifnb1,Ccl2,Fos,Il6,Nfkb1,Hmgb1,Cebpb
GO:0071495	Cellular response to endogenous stimulus	9	1338	0.61	0.0063	10116.ENSRNOP00000001110,10116.ENSRNOP00000002933,10116.ENSRNOP00000003567,10116.ENSRNOP00000008225,10116.ENSRNOP00000009448,10116.ENSRNOP00000010712,10116.ENSRNOP00000013732,10116.ENSRNOP00000028944,10116.ENSRNOP00000065222	Tnf,Tlr6,Ptgs2,Ifnb1,Ccl2,Fos,Il6,Nfkb1,Cebpb
GO:0051726	Regulation of cell cycle	8	1164	0.61	0.0114	10116.ENSRNOP00000001110,10116.ENSRNOP00000003567,10116.ENSRNOP00000006246,10116.ENSRNOP00000006308,10116.ENSRNOP00000009448,10116.ENSRNOP00000009917,10116.ENSRNOP00000040874,10116.ENSRNOP00000050605	Tnf,Ptgs2,Il10,Il1b,Ccl2,Ifng,Hmgb1,Hspa1a
GO:0031325	Positive regulation of cellular metabolic process	25	3762	0.6	2.2e-09	10116.ENSRNOP00000001110,10116.ENSRNOP00000002089,10116.ENSRNOP00000002933,10116.ENSRNOP00000003129,10116.ENSRNOP00000003567,10116.ENSRNOP00000004821,10116.ENSRNOP00000006246,10116.ENSRNOP00000006308,10116.ENSRNOP00000008225,10116.ENSRNOP00000009319,10116.ENSRNOP00000009448,10116.ENSRNOP00000009917,10116.ENSRNOP00000010712,10116.ENSRNOP00000011509,10116.ENSRNOP00000013732,10116.ENSRNOP00000016613…	Tnf,Cd80,Tlr6,Cd86,Ptgs2,Tlr5,Il10,Il1b,Ifnb1,Peli1,Ccl2,Ifng,Fos,Csf3,Il6,Casp8,Il2,Nfkb1,Csf2,Tlr3,Hmgb1,Hspa1a,Ifna1,Cebpb,Ube2n
GO:0010557	Positive regulation of macromolecule biosynthetic process	14	2090	0.6	0.00014	10116.ENSRNOP00000001110,10116.ENSRNOP00000006246,10116.ENSRNOP00000006308,10116.ENSRNOP00000008225,10116.ENSRNOP00000009448,10116.ENSRNOP00000009917,10116.ENSRNOP00000010712,10116.ENSRNOP00000011509,10116.ENSRNOP00000013732,10116.ENSRNOP00000023327,10116.ENSRNOP00000028944,10116.ENSRNOP00000036680,10116.ENSRNOP00000040874,10116.ENSRNOP00000065222	Tnf,Il10,Il1b,Ifnb1,Ccl2,Ifng,Fos,Csf3,Il6,Il2,Nfkb1,Tlr3,Hmgb1,Cebpb
GO:0045935	Positive regulation of nucleobase-containing compound metabolic process	14	2137	0.59	0.00018	10116.ENSRNOP00000001110,10116.ENSRNOP00000006246,10116.ENSRNOP00000006308,10116.ENSRNOP00000008225,10116.ENSRNOP00000009917,10116.ENSRNOP00000010712,10116.ENSRNOP00000011509,10116.ENSRNOP00000013732,10116.ENSRNOP00000023327,10116.ENSRNOP00000028944,10116.ENSRNOP00000036680,10116.ENSRNOP00000040874,10116.ENSRNOP00000065222,10116.ENSRNOP00000065259	Tnf,Il10,Il1b,Ifnb1,Ifng,Fos,Csf3,Il6,Il2,Nfkb1,Tlr3,Hmgb1,Cebpb,Ube2n
GO:0006357	Regulation of transcription by rna polymerase ii	14	2183	0.58	0.00021	10116.ENSRNOP00000001110,10116.ENSRNOP00000006246,10116.ENSRNOP00000006308,10116.ENSRNOP00000008225,10116.ENSRNOP00000009917,10116.ENSRNOP00000010712,10116.ENSRNOP00000011509,10116.ENSRNOP00000013732,10116.ENSRNOP00000023327,10116.ENSRNOP00000028944,10116.ENSRNOP00000036680,10116.ENSRNOP00000040874,10116.ENSRNOP00000060904,10116.ENSRNOP00000065222	Tnf,Il10,Il1b,Ifnb1,Ifng,Fos,Csf3,Il6,Il2,Nfkb1,Tlr3,Hmgb1,Mapk8,Cebpb
GO:0010629	Negative regulation of gene expression	13	2067	0.58	0.00057	10116.ENSRNOP00000001110,10116.ENSRNOP00000002933,10116.ENSRNOP00000006246,10116.ENSRNOP00000006308,10116.ENSRNOP00000008225,10116.ENSRNOP00000009917,10116.ENSRNOP00000013732,10116.ENSRNOP00000018233,10116.ENSRNOP00000028944,10116.ENSRNOP00000034235,10116.ENSRNOP00000040874,10116.ENSRNOP00000060904,10116.ENSRNOP00000065222	Tnf,Tlr6,Il10,Il1b,Ifnb1,Ifng,Il6,Pglyrp1,Nfkb1,Csf2,Hmgb1,Mapk8,Cebpb
GO:0044092	Negative regulation of molecular function	8	1291	0.57	0.0198	10116.ENSRNOP00000001110,10116.ENSRNOP00000003567,10116.ENSRNOP00000006246,10116.ENSRNOP00000006308,10116.ENSRNOP00000009319,10116.ENSRNOP00000009917,10116.ENSRNOP00000013732,10116.ENSRNOP00000028944	Tnf,Ptgs2,Il10,Il1b,Peli1,Ifng,Il6,Nfkb1
GO:0010468	Regulation of gene expression	31	5118	0.56	4.93e-12	10116.ENSRNOP00000001110,10116.ENSRNOP00000001111,10116.ENSRNOP00000002933,10116.ENSRNOP00000003567,10116.ENSRNOP00000004821,10116.ENSRNOP00000005620,10116.ENSRNOP00000006246,10116.ENSRNOP00000006308,10116.ENSRNOP00000008225,10116.ENSRNOP00000009319,10116.ENSRNOP00000009448,10116.ENSRNOP00000009917,10116.ENSRNOP00000010712,10116.ENSRNOP00000011509,10116.ENSRNOP00000013025,10116.ENSRNOP00000013562…	Tnf,Lta,Tlr6,Ptgs2,Tlr5,Tlr7,Il10,Il1b,Ifnb1,Peli1,Ccl2,Ifng,Fos,Csf3,Tlr2,Clec4e,Il6,Casp8,Pglyrp1,Tradd,Il2,Nfkb1,Csf2,Ube2v1,Tlr3,Hmgb1,Ly96,Mapk8,Cebpb,Ube2n,Tlr1
GO:0031327	Negative regulation of cellular biosynthetic process	10	1666	0.56	0.0068	10116.ENSRNOP00000001110,10116.ENSRNOP00000006246,10116.ENSRNOP00000006308,10116.ENSRNOP00000009917,10116.ENSRNOP00000013732,10116.ENSRNOP00000028944,10116.ENSRNOP00000034235,10116.ENSRNOP00000040874,10116.ENSRNOP00000060904,10116.ENSRNOP00000065222	Tnf,Il10,Il1b,Ifng,Il6,Nfkb1,Csf2,Hmgb1,Mapk8,Cebpb
GO:0045892	Negative regulation of transcription, dna-templated	8	1331	0.56	0.0232	10116.ENSRNOP00000001110,10116.ENSRNOP00000006308,10116.ENSRNOP00000009917,10116.ENSRNOP00000028944,10116.ENSRNOP00000034235,10116.ENSRNOP00000040874,10116.ENSRNOP00000060904,10116.ENSRNOP00000065222	Tnf,Il1b,Ifng,Nfkb1,Csf2,Hmgb1,Mapk8,Cebpb
GO:0007165	Signal transduction	33	5595	0.55	4.23e-13	10116.ENSRNOP00000001110,10116.ENSRNOP00000001111,10116.ENSRNOP00000002089,10116.ENSRNOP00000002933,10116.ENSRNOP00000003129,10116.ENSRNOP00000003649,10116.ENSRNOP00000004821,10116.ENSRNOP00000005620,10116.ENSRNOP00000006246,10116.ENSRNOP00000006308,10116.ENSRNOP00000008225,10116.ENSRNOP00000009319,10116.ENSRNOP00000009448,10116.ENSRNOP00000009917,10116.ENSRNOP00000010712,10116.ENSRNOP00000011509…	Tnf,Lta,Cd80,Tlr6,Cd86,Cxcl10,Tlr5,Tlr7,Il10,Il1b,Ifnb1,Peli1,Ccl2,Ifng,Fos,Csf3,Tlr2,Clec4e,Sarm1,Il6,Casp8,Tradd,Il2,Nfkb1,Csf2,Tlr3,Hmgb1,Ifna1,Ly96,Mapk8,Cebpb,Ube2n,Tlr1
GO:0043085	Positive regulation of catalytic activity	9	1503	0.55	0.0128	10116.ENSRNOP00000001110,10116.ENSRNOP00000002933,10116.ENSRNOP00000003129,10116.ENSRNOP00000006308,10116.ENSRNOP00000009448,10116.ENSRNOP00000009917,10116.ENSRNOP00000016613,10116.ENSRNOP00000040874,10116.ENSRNOP00000065259	Tnf,Tlr6,Cd86,Il1b,Ccl2,Ifng,Casp8,Hmgb1,Ube2n
GO:0006355	Regulation of transcription, dna-templated	20	3428	0.54	4.16e-06	10116.ENSRNOP00000001110,10116.ENSRNOP00000002933,10116.ENSRNOP00000006246,10116.ENSRNOP00000006308,10116.ENSRNOP00000008225,10116.ENSRNOP00000009319,10116.ENSRNOP00000009917,10116.ENSRNOP00000010712,10116.ENSRNOP00000011509,10116.ENSRNOP00000013732,10116.ENSRNOP00000020405,10116.ENSRNOP00000023327,10116.ENSRNOP00000028944,10116.ENSRNOP00000034235,10116.ENSRNOP00000036667,10116.ENSRNOP00000036680…	Tnf,Tlr6,Il10,Il1b,Ifnb1,Peli1,Ifng,Fos,Csf3,Il6,Tradd,Il2,Nfkb1,Csf2,Ube2v1,Tlr3,Hmgb1,Mapk8,Cebpb,Ube2n
GO:0035556	Intracellular signal transduction	9	1548	0.54	0.0153	10116.ENSRNOP00000001110,10116.ENSRNOP00000003649,10116.ENSRNOP00000005620,10116.ENSRNOP00000006308,10116.ENSRNOP00000009448,10116.ENSRNOP00000028944,10116.ENSRNOP00000036680,10116.ENSRNOP00000060904,10116.ENSRNOP00000065222	Tnf,Cxcl10,Tlr7,Il1b,Ccl2,Nfkb1,Tlr3,Mapk8,Cebpb
GO:0051336	Regulation of hydrolase activity	8	1373	0.54	0.0275	10116.ENSRNOP00000001110,10116.ENSRNOP00000003129,10116.ENSRNOP00000003567,10116.ENSRNOP00000009448,10116.ENSRNOP00000009917,10116.ENSRNOP00000013732,10116.ENSRNOP00000016613,10116.ENSRNOP00000040874	Tnf,Cd86,Ptgs2,Ccl2,Ifng,Il6,Casp8,Hmgb1
GO:0010558	Negative regulation of macromolecule biosynthetic process	9	1600	0.53	0.0187	10116.ENSRNOP00000001110,10116.ENSRNOP00000006246,10116.ENSRNOP00000006308,10116.ENSRNOP00000009917,10116.ENSRNOP00000028944,10116.ENSRNOP00000034235,10116.ENSRNOP00000040874,10116.ENSRNOP00000060904,10116.ENSRNOP00000065222	Tnf,Il10,Il1b,Ifng,Nfkb1,Csf2,Hmgb1,Mapk8,Cebpb
GO:0042221	Response to chemical	31	5773	0.51	1.1e-10	10116.ENSRNOP00000001110,10116.ENSRNOP00000001111,10116.ENSRNOP00000002089,10116.ENSRNOP00000002933,10116.ENSRNOP00000003129,10116.ENSRNOP00000003567,10116.ENSRNOP00000003649,10116.ENSRNOP00000006246,10116.ENSRNOP00000006308,10116.ENSRNOP00000008225,10116.ENSRNOP00000009319,10116.ENSRNOP00000009448,10116.ENSRNOP00000009917,10116.ENSRNOP00000010712,10116.ENSRNOP00000011509,10116.ENSRNOP00000013025…	Tnf,Lta,Cd80,Tlr6,Cd86,Ptgs2,Cxcl10,Il10,Il1b,Ifnb1,Peli1,Ccl2,Ifng,Fos,Csf3,Tlr2,Sarm1,Il6,Casp8,Tradd,Il2,Nfkb1,Csf2,Tlr3,Hmgb1,Hspa1a,Ifna1,Ly96,Mapk8,Cebpb,Tlr1
GO:0065009	Regulation of molecular function	27	4992	0.51	1.5e-08	10116.ENSRNOP00000001110,10116.ENSRNOP00000001111,10116.ENSRNOP00000002933,10116.ENSRNOP00000003129,10116.ENSRNOP00000003567,10116.ENSRNOP00000003649,10116.ENSRNOP00000006246,10116.ENSRNOP00000006308,10116.ENSRNOP00000008225,10116.ENSRNOP00000009319,10116.ENSRNOP00000009448,10116.ENSRNOP00000009917,10116.ENSRNOP00000010712,10116.ENSRNOP00000011509,10116.ENSRNOP00000013732,10116.ENSRNOP00000016613…	Tnf,Lta,Tlr6,Cd86,Ptgs2,Cxcl10,Il10,Il1b,Ifnb1,Peli1,Ccl2,Ifng,Fos,Csf3,Il6,Casp8,Tradd,Il2,Nfkb1,Csf2,Ube2v1,Tlr3,Hmgb1,Hspa1a,Ifna1,Cebpb,Ube2n
GO:0048522	Positive regulation of cellular process	33	6252	0.5	7.99e-12	10116.ENSRNOP00000001110,10116.ENSRNOP00000001111,10116.ENSRNOP00000002089,10116.ENSRNOP00000002933,10116.ENSRNOP00000003129,10116.ENSRNOP00000003567,10116.ENSRNOP00000003649,10116.ENSRNOP00000004821,10116.ENSRNOP00000005620,10116.ENSRNOP00000006246,10116.ENSRNOP00000006308,10116.ENSRNOP00000008225,10116.ENSRNOP00000009319,10116.ENSRNOP00000009448,10116.ENSRNOP00000009917,10116.ENSRNOP00000010712…	Tnf,Lta,Cd80,Tlr6,Cd86,Ptgs2,Cxcl10,Tlr5,Tlr7,Il10,Il1b,Ifnb1,Peli1,Ccl2,Ifng,Fos,Csf3,Clec4e,Sarm1,Il6,Casp8,Tradd,Il2,Nfkb1,Csf2,Ube2v1,Tlr3,Hmgb1,Hspa1a,Ifna1,Cebpb,Ube2n,Tlr1
GO:0010605	Negative regulation of macromolecule metabolic process	16	3043	0.5	0.00042	10116.ENSRNOP00000001110,10116.ENSRNOP00000002933,10116.ENSRNOP00000003567,10116.ENSRNOP00000006246,10116.ENSRNOP00000006308,10116.ENSRNOP00000008225,10116.ENSRNOP00000009917,10116.ENSRNOP00000013732,10116.ENSRNOP00000018233,10116.ENSRNOP00000023327,10116.ENSRNOP00000028944,10116.ENSRNOP00000034235,10116.ENSRNOP00000040874,10116.ENSRNOP00000050605,10116.ENSRNOP00000060904,10116.ENSRNOP00000065222	Tnf,Tlr6,Ptgs2,Il10,Il1b,Ifnb1,Ifng,Il6,Pglyrp1,Il2,Nfkb1,Csf2,Hmgb1,Hspa1a,Mapk8,Cebpb
GO:0048518	Positive regulation of biological process	35	6791	0.49	5.09e-13	10116.ENSRNOP00000001110,10116.ENSRNOP00000001111,10116.ENSRNOP00000002089,10116.ENSRNOP00000002933,10116.ENSRNOP00000003129,10116.ENSRNOP00000003567,10116.ENSRNOP00000003649,10116.ENSRNOP00000004821,10116.ENSRNOP00000005620,10116.ENSRNOP00000006246,10116.ENSRNOP00000006308,10116.ENSRNOP00000008225,10116.ENSRNOP00000009319,10116.ENSRNOP00000009448,10116.ENSRNOP00000009917,10116.ENSRNOP00000010712…	Tnf,Lta,Cd80,Tlr6,Cd86,Ptgs2,Cxcl10,Tlr5,Tlr7,Il10,Il1b,Ifnb1,Peli1,Ccl2,Ifng,Fos,Csf3,Tlr2,Clec4e,Sarm1,Il6,Casp8,Tradd,Il2,Nfkb1,Csf2,Ube2v1,Tlr3,Hmgb1,Hspa1a,Ifna1,Ly96,Cebpb,Ube2n,Tlr1
GO:0009889	Regulation of biosynthetic process	23	4491	0.49	2.37e-06	10116.ENSRNOP00000001110,10116.ENSRNOP00000002933,10116.ENSRNOP00000003567,10116.ENSRNOP00000004821,10116.ENSRNOP00000006246,10116.ENSRNOP00000006308,10116.ENSRNOP00000008225,10116.ENSRNOP00000009319,10116.ENSRNOP00000009448,10116.ENSRNOP00000009917,10116.ENSRNOP00000010712,10116.ENSRNOP00000011509,10116.ENSRNOP00000013732,10116.ENSRNOP00000020405,10116.ENSRNOP00000023327,10116.ENSRNOP00000028944…	Tnf,Tlr6,Ptgs2,Tlr5,Il10,Il1b,Ifnb1,Peli1,Ccl2,Ifng,Fos,Csf3,Il6,Tradd,Il2,Nfkb1,Csf2,Ube2v1,Tlr3,Hmgb1,Mapk8,Cebpb,Ube2n
GO:0032879	Regulation of localization	16	3105	0.49	0.00053	10116.ENSRNOP00000001110,10116.ENSRNOP00000003567,10116.ENSRNOP00000003649,10116.ENSRNOP00000004821,10116.ENSRNOP00000006246,10116.ENSRNOP00000006308,10116.ENSRNOP00000009448,10116.ENSRNOP00000009917,10116.ENSRNOP00000013025,10116.ENSRNOP00000013562,10116.ENSRNOP00000013732,10116.ENSRNOP00000017246,10116.ENSRNOP00000020405,10116.ENSRNOP00000023327,10116.ENSRNOP00000040874,10116.ENSRNOP00000065222	Tnf,Ptgs2,Cxcl10,Tlr5,Il10,Il1b,Ccl2,Ifng,Tlr2,Clec4e,Il6,Kcnh8,Tradd,Il2,Hmgb1,Cebpb
GO:0051128	Regulation of cellular component organization	14	2704	0.49	0.0018	10116.ENSRNOP00000001110,10116.ENSRNOP00000002933,10116.ENSRNOP00000003649,10116.ENSRNOP00000006246,10116.ENSRNOP00000006308,10116.ENSRNOP00000009917,10116.ENSRNOP00000011509,10116.ENSRNOP00000013639,10116.ENSRNOP00000013732,10116.ENSRNOP00000023327,10116.ENSRNOP00000034235,10116.ENSRNOP00000040874,10116.ENSRNOP00000050605,10116.ENSRNOP00000065259	Tnf,Tlr6,Cxcl10,Il10,Il1b,Ifng,Csf3,Sarm1,Il6,Il2,Csf2,Hmgb1,Hspa1a,Ube2n
GO:0060255	Regulation of macromolecule metabolic process	35	6903	0.48	7.7e-13	10116.ENSRNOP00000001110,10116.ENSRNOP00000001111,10116.ENSRNOP00000002089,10116.ENSRNOP00000002933,10116.ENSRNOP00000003129,10116.ENSRNOP00000003567,10116.ENSRNOP00000004821,10116.ENSRNOP00000005620,10116.ENSRNOP00000006246,10116.ENSRNOP00000006308,10116.ENSRNOP00000008225,10116.ENSRNOP00000009319,10116.ENSRNOP00000009448,10116.ENSRNOP00000009917,10116.ENSRNOP00000010712,10116.ENSRNOP00000011509…	Tnf,Lta,Cd80,Tlr6,Cd86,Ptgs2,Tlr5,Tlr7,Il10,Il1b,Ifnb1,Peli1,Ccl2,Ifng,Fos,Csf3,Tlr2,Clec4e,Il6,Casp8,Pglyrp1,Tradd,Il2,Nfkb1,Csf2,Ube2v1,Tlr3,Hmgb1,Hspa1a,Ifna1,Ly96,Mapk8,Cebpb,Ube2n,Tlr1
GO:0031326	Regulation of cellular biosynthetic process	22	4407	0.48	8.84e-06	10116.ENSRNOP00000001110,10116.ENSRNOP00000002933,10116.ENSRNOP00000003567,10116.ENSRNOP00000004821,10116.ENSRNOP00000006246,10116.ENSRNOP00000006308,10116.ENSRNOP00000008225,10116.ENSRNOP00000009319,10116.ENSRNOP00000009917,10116.ENSRNOP00000010712,10116.ENSRNOP00000011509,10116.ENSRNOP00000013732,10116.ENSRNOP00000020405,10116.ENSRNOP00000023327,10116.ENSRNOP00000028944,10116.ENSRNOP00000034235…	Tnf,Tlr6,Ptgs2,Tlr5,Il10,Il1b,Ifnb1,Peli1,Ifng,Fos,Csf3,Il6,Tradd,Il2,Nfkb1,Csf2,Ube2v1,Tlr3,Hmgb1,Mapk8,Cebpb,Ube2n
GO:0022008	Neurogenesis	10	1980	0.48	0.0209	10116.ENSRNOP00000001110,10116.ENSRNOP00000001111,10116.ENSRNOP00000006308,10116.ENSRNOP00000009448,10116.ENSRNOP00000009917,10116.ENSRNOP00000013639,10116.ENSRNOP00000013732,10116.ENSRNOP00000023327,10116.ENSRNOP00000040874,10116.ENSRNOP00000065222	Tnf,Lta,Il1b,Ccl2,Ifng,Sarm1,Il6,Il2,Hmgb1,Cebpb
GO:0048523	Negative regulation of cellular process	26	5264	0.47	2.73e-07	10116.ENSRNOP00000001110,10116.ENSRNOP00000001111,10116.ENSRNOP00000002089,10116.ENSRNOP00000002933,10116.ENSRNOP00000003129,10116.ENSRNOP00000003567,10116.ENSRNOP00000003649,10116.ENSRNOP00000006246,10116.ENSRNOP00000006308,10116.ENSRNOP00000008225,10116.ENSRNOP00000009319,10116.ENSRNOP00000009448,10116.ENSRNOP00000009917,10116.ENSRNOP00000011509,10116.ENSRNOP00000013639,10116.ENSRNOP00000013732…	Tnf,Lta,Cd80,Tlr6,Cd86,Ptgs2,Cxcl10,Il10,Il1b,Ifnb1,Peli1,Ccl2,Ifng,Csf3,Sarm1,Il6,Casp8,Kcnh8,Pglyrp1,Il2,Nfkb1,Csf2,Hmgb1,Hspa1a,Mapk8,Cebpb
GO:0010556	Regulation of macromolecule biosynthetic process	21	4227	0.47	2.23e-05	10116.ENSRNOP00000001110,10116.ENSRNOP00000002933,10116.ENSRNOP00000006246,10116.ENSRNOP00000006308,10116.ENSRNOP00000008225,10116.ENSRNOP00000009319,10116.ENSRNOP00000009448,10116.ENSRNOP00000009917,10116.ENSRNOP00000010712,10116.ENSRNOP00000011509,10116.ENSRNOP00000013732,10116.ENSRNOP00000020405,10116.ENSRNOP00000023327,10116.ENSRNOP00000028944,10116.ENSRNOP00000034235,10116.ENSRNOP00000036667…	Tnf,Tlr6,Il10,Il1b,Ifnb1,Peli1,Ccl2,Ifng,Fos,Csf3,Il6,Tradd,Il2,Nfkb1,Csf2,Ube2v1,Tlr3,Hmgb1,Mapk8,Cebpb,Ube2n
GO:0051172	Negative regulation of nitrogen compound metabolic process	13	2656	0.47	0.0054	10116.ENSRNOP00000001110,10116.ENSRNOP00000003567,10116.ENSRNOP00000006246,10116.ENSRNOP00000006308,10116.ENSRNOP00000009917,10116.ENSRNOP00000013732,10116.ENSRNOP00000023327,10116.ENSRNOP00000028944,10116.ENSRNOP00000034235,10116.ENSRNOP00000040874,10116.ENSRNOP00000050605,10116.ENSRNOP00000060904,10116.ENSRNOP00000065222	Tnf,Ptgs2,Il10,Il1b,Ifng,Il6,Il2,Nfkb1,Csf2,Hmgb1,Hspa1a,Mapk8,Cebpb
GO:0048699	Generation of neurons	9	1837	0.47	0.0414	10116.ENSRNOP00000001110,10116.ENSRNOP00000001111,10116.ENSRNOP00000006308,10116.ENSRNOP00000009917,10116.ENSRNOP00000013639,10116.ENSRNOP00000013732,10116.ENSRNOP00000023327,10116.ENSRNOP00000040874,10116.ENSRNOP00000065222	Tnf,Lta,Il1b,Ifng,Sarm1,Il6,Il2,Hmgb1,Cebpb
GO:0050790	Regulation of catalytic activity	12	2518	0.46	0.0113	10116.ENSRNOP00000001110,10116.ENSRNOP00000002933,10116.ENSRNOP00000003129,10116.ENSRNOP00000003567,10116.ENSRNOP00000006308,10116.ENSRNOP00000009448,10116.ENSRNOP00000009917,10116.ENSRNOP00000013732,10116.ENSRNOP00000016613,10116.ENSRNOP00000028944,10116.ENSRNOP00000040874,10116.ENSRNOP00000065259	Tnf,Tlr6,Cd86,Ptgs2,Il1b,Ccl2,Ifng,Il6,Casp8,Nfkb1,Hmgb1,Ube2n
GO:0051716	Cellular response to stimulus	36	7732	0.45	1.3e-12	10116.ENSRNOP00000001110,10116.ENSRNOP00000001111,10116.ENSRNOP00000002089,10116.ENSRNOP00000002933,10116.ENSRNOP00000003129,10116.ENSRNOP00000003567,10116.ENSRNOP00000003649,10116.ENSRNOP00000004821,10116.ENSRNOP00000005620,10116.ENSRNOP00000006246,10116.ENSRNOP00000006308,10116.ENSRNOP00000008225,10116.ENSRNOP00000009319,10116.ENSRNOP00000009448,10116.ENSRNOP00000009917,10116.ENSRNOP00000010712…	Tnf,Lta,Cd80,Tlr6,Cd86,Ptgs2,Cxcl10,Tlr5,Tlr7,Il10,Il1b,Ifnb1,Peli1,Ccl2,Ifng,Fos,Csf3,Tlr2,Clec4e,Sarm1,Il6,Casp8,Tradd,Il2,Nfkb1,Csf2,Ube2v1,Tlr3,Hmgb1,Hspa1a,Ifna1,Ly96,Mapk8,Cebpb,Ube2n,Tlr1
GO:0051171	Regulation of nitrogen compound metabolic process	29	6337	0.44	6.61e-08	10116.ENSRNOP00000001110,10116.ENSRNOP00000002089,10116.ENSRNOP00000002933,10116.ENSRNOP00000003129,10116.ENSRNOP00000003567,10116.ENSRNOP00000004821,10116.ENSRNOP00000005620,10116.ENSRNOP00000006246,10116.ENSRNOP00000006308,10116.ENSRNOP00000008225,10116.ENSRNOP00000009319,10116.ENSRNOP00000009448,10116.ENSRNOP00000009917,10116.ENSRNOP00000010712,10116.ENSRNOP00000011509,10116.ENSRNOP00000013732…	Tnf,Cd80,Tlr6,Cd86,Ptgs2,Tlr5,Tlr7,Il10,Il1b,Ifnb1,Peli1,Ccl2,Ifng,Fos,Csf3,Il6,Casp8,Tradd,Il2,Nfkb1,Csf2,Ube2v1,Tlr3,Hmgb1,Hspa1a,Ifna1,Mapk8,Cebpb,Ube2n
GO:0048513	Animal organ development	17	3758	0.43	0.0012	10116.ENSRNOP00000001110,10116.ENSRNOP00000001111,10116.ENSRNOP00000003567,10116.ENSRNOP00000006246,10116.ENSRNOP00000008225,10116.ENSRNOP00000009448,10116.ENSRNOP00000009917,10116.ENSRNOP00000010712,10116.ENSRNOP00000011509,10116.ENSRNOP00000013562,10116.ENSRNOP00000013732,10116.ENSRNOP00000016613,10116.ENSRNOP00000034235,10116.ENSRNOP00000036680,10116.ENSRNOP00000040874,10116.ENSRNOP00000051043…	Tnf,Lta,Ptgs2,Il10,Ifnb1,Ccl2,Ifng,Fos,Csf3,Clec4e,Il6,Casp8,Csf2,Tlr3,Hmgb1,Ifna1,Cebpb
GO:0031324	Negative regulation of cellular metabolic process	13	2871	0.43	0.0103	10116.ENSRNOP00000001110,10116.ENSRNOP00000003567,10116.ENSRNOP00000006246,10116.ENSRNOP00000006308,10116.ENSRNOP00000009917,10116.ENSRNOP00000013732,10116.ENSRNOP00000023327,10116.ENSRNOP00000028944,10116.ENSRNOP00000034235,10116.ENSRNOP00000040874,10116.ENSRNOP00000050605,10116.ENSRNOP00000060904,10116.ENSRNOP00000065222	Tnf,Ptgs2,Il10,Il1b,Ifng,Il6,Il2,Nfkb1,Csf2,Hmgb1,Hspa1a,Mapk8,Cebpb
GO:0007399	Nervous system development	12	2697	0.43	0.0187	10116.ENSRNOP00000001110,10116.ENSRNOP00000001111,10116.ENSRNOP00000006308,10116.ENSRNOP00000009448,10116.ENSRNOP00000009917,10116.ENSRNOP00000010712,10116.ENSRNOP00000013639,10116.ENSRNOP00000013732,10116.ENSRNOP00000016613,10116.ENSRNOP00000023327,10116.ENSRNOP00000040874,10116.ENSRNOP00000065222	Tnf,Lta,Il1b,Ccl2,Ifng,Fos,Sarm1,Il6,Casp8,Il2,Hmgb1,Cebpb
GO:0030154	Cell differentiation	18	4114	0.42	0.001	10116.ENSRNOP00000001110,10116.ENSRNOP00000001111,10116.ENSRNOP00000003567,10116.ENSRNOP00000006308,10116.ENSRNOP00000008225,10116.ENSRNOP00000009448,10116.ENSRNOP00000009917,10116.ENSRNOP00000010712,10116.ENSRNOP00000011509,10116.ENSRNOP00000013562,10116.ENSRNOP00000013639,10116.ENSRNOP00000013732,10116.ENSRNOP00000016613,10116.ENSRNOP00000023327,10116.ENSRNOP00000034235,10116.ENSRNOP00000040874…	Tnf,Lta,Ptgs2,Il1b,Ifnb1,Ccl2,Ifng,Fos,Csf3,Clec4e,Sarm1,Il6,Casp8,Il2,Csf2,Hmgb1,Ifna1,Cebpb
GO:0031323	Regulation of cellular metabolic process	29	6753	0.41	2.73e-07	10116.ENSRNOP00000001110,10116.ENSRNOP00000002089,10116.ENSRNOP00000002933,10116.ENSRNOP00000003129,10116.ENSRNOP00000003567,10116.ENSRNOP00000004821,10116.ENSRNOP00000005620,10116.ENSRNOP00000006246,10116.ENSRNOP00000006308,10116.ENSRNOP00000008225,10116.ENSRNOP00000009319,10116.ENSRNOP00000009448,10116.ENSRNOP00000009917,10116.ENSRNOP00000010712,10116.ENSRNOP00000011509,10116.ENSRNOP00000013732…	Tnf,Cd80,Tlr6,Cd86,Ptgs2,Tlr5,Tlr7,Il10,Il1b,Ifnb1,Peli1,Ccl2,Ifng,Fos,Csf3,Il6,Casp8,Tradd,Il2,Nfkb1,Csf2,Ube2v1,Tlr3,Hmgb1,Hspa1a,Ifna1,Mapk8,Cebpb,Ube2n
GO:0080090	Regulation of primary metabolic process	28	6520	0.41	7.59e-07	10116.ENSRNOP00000001110,10116.ENSRNOP00000002089,10116.ENSRNOP00000002933,10116.ENSRNOP00000003129,10116.ENSRNOP00000003567,10116.ENSRNOP00000005620,10116.ENSRNOP00000006246,10116.ENSRNOP00000006308,10116.ENSRNOP00000008225,10116.ENSRNOP00000009319,10116.ENSRNOP00000009448,10116.ENSRNOP00000009917,10116.ENSRNOP00000010712,10116.ENSRNOP00000011509,10116.ENSRNOP00000013732,10116.ENSRNOP00000016613…	Tnf,Cd80,Tlr6,Cd86,Ptgs2,Tlr7,Il10,Il1b,Ifnb1,Peli1,Ccl2,Ifng,Fos,Csf3,Il6,Casp8,Tradd,Il2,Nfkb1,Csf2,Ube2v1,Tlr3,Hmgb1,Hspa1a,Ifna1,Mapk8,Cebpb,Ube2n
GO:0048731	System development	20	5030	0.38	0.0011	10116.ENSRNOP00000001110,10116.ENSRNOP00000001111,10116.ENSRNOP00000003567,10116.ENSRNOP00000006246,10116.ENSRNOP00000006308,10116.ENSRNOP00000008225,10116.ENSRNOP00000009448,10116.ENSRNOP00000009917,10116.ENSRNOP00000010712,10116.ENSRNOP00000011509,10116.ENSRNOP00000013562,10116.ENSRNOP00000013639,10116.ENSRNOP00000013732,10116.ENSRNOP00000016613,10116.ENSRNOP00000023327,10116.ENSRNOP00000034235…	Tnf,Lta,Ptgs2,Il10,Il1b,Ifnb1,Ccl2,Ifng,Fos,Csf3,Clec4e,Sarm1,Il6,Casp8,Il2,Csf2,Tlr3,Hmgb1,Ifna1,Cebpb
GO:0050896	Response to stimulus	37	9725	0.36	8.83e-11	10116.ENSRNOP00000001110,10116.ENSRNOP00000001111,10116.ENSRNOP00000002089,10116.ENSRNOP00000002933,10116.ENSRNOP00000003129,10116.ENSRNOP00000003567,10116.ENSRNOP00000003649,10116.ENSRNOP00000004821,10116.ENSRNOP00000005620,10116.ENSRNOP00000006246,10116.ENSRNOP00000006308,10116.ENSRNOP00000008225,10116.ENSRNOP00000009319,10116.ENSRNOP00000009448,10116.ENSRNOP00000009917,10116.ENSRNOP00000010712…	Tnf,Lta,Cd80,Tlr6,Cd86,Ptgs2,Cxcl10,Tlr5,Tlr7,Il10,Il1b,Ifnb1,Peli1,Ccl2,Ifng,Fos,Csf3,Tlr2,Clec4e,Sarm1,Il6,Casp8,Pglyrp1,Tradd,Il2,Nfkb1,Csf2,Ube2v1,Tlr3,Hmgb1,Hspa1a,Ifna1,Ly96,Mapk8,Cebpb,Ube2n,Tlr1
GO:0050794	Regulation of cellular process	38	12977	0.24	4.73e-08	10116.ENSRNOP00000001110,10116.ENSRNOP00000001111,10116.ENSRNOP00000002089,10116.ENSRNOP00000002933,10116.ENSRNOP00000003129,10116.ENSRNOP00000003567,10116.ENSRNOP00000003649,10116.ENSRNOP00000004821,10116.ENSRNOP00000005620,10116.ENSRNOP00000006246,10116.ENSRNOP00000006308,10116.ENSRNOP00000008225,10116.ENSRNOP00000009319,10116.ENSRNOP00000009448,10116.ENSRNOP00000009917,10116.ENSRNOP00000010712…	Tnf,Lta,Cd80,Tlr6,Cd86,Ptgs2,Cxcl10,Tlr5,Tlr7,Il10,Il1b,Ifnb1,Peli1,Ccl2,Ifng,Fos,Csf3,Tlr2,Clec4e,Sarm1,Il6,Casp8,Kcnh8,Pglyrp1,Tradd,Il2,Nfkb1,Csf2,Ube2v1,Tlr3,Hmgb1,Hspa1a,Ifna1,Ly96,Mapk8,Cebpb,Ube2n,Tlr1
GO:0009987	Cellular process	38	18050	0.1	0.0035	10116.ENSRNOP00000001110,10116.ENSRNOP00000001111,10116.ENSRNOP00000002089,10116.ENSRNOP00000002933,10116.ENSRNOP00000003129,10116.ENSRNOP00000003567,10116.ENSRNOP00000003649,10116.ENSRNOP00000004821,10116.ENSRNOP00000005620,10116.ENSRNOP00000006246,10116.ENSRNOP00000006308,10116.ENSRNOP00000008225,10116.ENSRNOP00000009319,10116.ENSRNOP00000009448,10116.ENSRNOP00000009917,10116.ENSRNOP00000010712…	Tnf,Lta,Cd80,Tlr6,Cd86,Ptgs2,Cxcl10,Tlr5,Tlr7,Il10,Il1b,Ifnb1,Peli1,Ccl2,Ifng,Fos,Csf3,Tlr2,Clec4e,Sarm1,Il6,Casp8,Kcnh8,Pglyrp1,Tradd,Il2,Nfkb1,Csf2,Ube2v1,Tlr3,Hmgb1,Hspa1a,Ifna1,Ly96,Mapk8,Cebpb,Ube2n,Tlr1

## Sheet: d. Component
#term ID	term description	observed gene count	background gene count	strength	false discovery rate	matching proteins in your network (IDs)	matching proteins in your network (labels)
GO:0035370	UBC13-UEV1A complex	2	4	2.48	0.0094	10116.ENSRNOP00000036667,10116.ENSRNOP00000065259	Ube2v1,Ube2n
GO:0030670	Phagocytic vesicle membrane	3	75	1.38	0.0393	10116.ENSRNOP00000002933,10116.ENSRNOP00000013025,10116.ENSRNOP00000068444	Tlr6,Tlr2,Tlr1
GO:0045335	Phagocytic vesicle	4	135	1.25	0.0158	10116.ENSRNOP00000002933,10116.ENSRNOP00000005620,10116.ENSRNOP00000013025,10116.ENSRNOP00000068444	Tlr6,Tlr7,Tlr2,Tlr1
GO:0030139	Endocytic vesicle	5	218	1.14	0.0094	10116.ENSRNOP00000002933,10116.ENSRNOP00000005620,10116.ENSRNOP00000009448,10116.ENSRNOP00000013025,10116.ENSRNOP00000068444	Tlr6,Tlr7,Ccl2,Tlr2,Tlr1
GO:0045121	Membrane raft	7	446	0.97	0.0049	10116.ENSRNOP00000001110,10116.ENSRNOP00000002933,10116.ENSRNOP00000013025,10116.ENSRNOP00000016613,10116.ENSRNOP00000020405,10116.ENSRNOP00000040874,10116.ENSRNOP00000068444	Tnf,Tlr6,Tlr2,Casp8,Tradd,Hmgb1,Tlr1
GO:0043235	Receptor complex	6	482	0.87	0.0246	10116.ENSRNOP00000002933,10116.ENSRNOP00000005620,10116.ENSRNOP00000013732,10116.ENSRNOP00000020405,10116.ENSRNOP00000058754,10116.ENSRNOP00000068444	Tlr6,Tlr7,Il6,Tradd,Ly96,Tlr1
GO:0009897	External side of plasma membrane	6	512	0.85	0.031	10116.ENSRNOP00000001110,10116.ENSRNOP00000002089,10116.ENSRNOP00000003129,10116.ENSRNOP00000003649,10116.ENSRNOP00000009917,10116.ENSRNOP00000013732	Tnf,Cd80,Cd86,Cxcl10,Ifng,Il6
GO:0005615	Extracellular space	16	1776	0.73	1.43e-05	10116.ENSRNOP00000001110,10116.ENSRNOP00000001111,10116.ENSRNOP00000003129,10116.ENSRNOP00000003649,10116.ENSRNOP00000006246,10116.ENSRNOP00000006308,10116.ENSRNOP00000008225,10116.ENSRNOP00000009448,10116.ENSRNOP00000009917,10116.ENSRNOP00000011509,10116.ENSRNOP00000013732,10116.ENSRNOP00000023327,10116.ENSRNOP00000034235,10116.ENSRNOP00000040874,10116.ENSRNOP00000051043,10116.ENSRNOP00000058754	Tnf,Lta,Cd86,Cxcl10,Il10,Il1b,Ifnb1,Ccl2,Ifng,Csf3,Il6,Il2,Csf2,Hmgb1,Ifna1,Ly96
GO:0009986	Cell surface	8	1079	0.65	0.0433	10116.ENSRNOP00000001110,10116.ENSRNOP00000002089,10116.ENSRNOP00000003129,10116.ENSRNOP00000003649,10116.ENSRNOP00000009917,10116.ENSRNOP00000013732,10116.ENSRNOP00000036680,10116.ENSRNOP00000040874	Tnf,Cd80,Cd86,Cxcl10,Ifng,Il6,Tlr3,Hmgb1
GO:0098805	Whole membrane	11	1561	0.63	0.0094	10116.ENSRNOP00000001110,10116.ENSRNOP00000002933,10116.ENSRNOP00000003567,10116.ENSRNOP00000005620,10116.ENSRNOP00000013025,10116.ENSRNOP00000013639,10116.ENSRNOP00000016613,10116.ENSRNOP00000020405,10116.ENSRNOP00000036680,10116.ENSRNOP00000040874,10116.ENSRNOP00000068444	Tnf,Tlr6,Ptgs2,Tlr7,Tlr2,Sarm1,Casp8,Tradd,Tlr3,Hmgb1,Tlr1
GO:0005576	Extracellular region	17	2746	0.57	0.00049	10116.ENSRNOP00000001110,10116.ENSRNOP00000001111,10116.ENSRNOP00000003129,10116.ENSRNOP00000003649,10116.ENSRNOP00000006246,10116.ENSRNOP00000006308,10116.ENSRNOP00000008225,10116.ENSRNOP00000009448,10116.ENSRNOP00000009917,10116.ENSRNOP00000011509,10116.ENSRNOP00000013732,10116.ENSRNOP00000018233,10116.ENSRNOP00000023327,10116.ENSRNOP00000034235,10116.ENSRNOP00000040874,10116.ENSRNOP00000051043…	Tnf,Lta,Cd86,Cxcl10,Il10,Il1b,Ifnb1,Ccl2,Ifng,Csf3,Il6,Pglyrp1,Il2,Csf2,Hmgb1,Ifna1,Ly96

## Sheet: e. Kmeans clusters
#clustering method	cluster number	cluster color	gene count	protein name	protein identifier	protein description
kmeans	1	Red	19	Casp8	10116.ENSRNOP00000016613	Caspase-8; Most upstream protease of the activation cascade of caspases responsible for the TNFRSF6/FAS mediated and TNFRSF1A induced cell death. Binding to the adapter molecule FADD recruits it to either receptor. The resulting aggregate called death- inducing signaling complex (DISC) performs CASP8 proteolytic activation. The active dimeric enzyme is then liberated from the DISC and free to act…
kmeans	1	Red	19	Ccl2	10116.ENSRNOP00000009448	C-C motif chemokine 2; Chemotactic factor that attracts monocytes, but not neutrophils; Belongs to the intercrine beta (chemokine CC) family
kmeans	1	Red	19	Cd80	10116.ENSRNOP00000002089	CD80 antigen, isoform CRA_a; Cd80 molecule
kmeans	1	Red	19	Cd86	10116.ENSRNOP00000003129	Cd86 antigen, isoform CRA_c; CD86 molecule
kmeans	1	Red	19	Csf2	10116.ENSRNOP00000034235	Granulocyte-macrophage colony-stimulating factor; Cytokine that stimulates the growth and differentiation of hematopoietic precursor cells from various lineages, including granulocytes, macrophages, eosinophils and erythrocytes
kmeans	1	Red	19	Csf3	10116.ENSRNOP00000011509	Granulocyte colony-stimulating factor; Colony stimulating factor 3 (granulocyte)
kmeans	1	Red	19	Cxcl10	10116.ENSRNOP00000003649	C-X-C motif chemokine 10; In addition to its role as a proinflammatory cytokine, may participate in T-cell effector function and perhaps T-cell development; Belongs to the intercrine alpha (chemokine CxC) family
kmeans	1	Red	19	Fos	10116.ENSRNOP00000010712	Proto-oncogene c-Fos; Nuclear phosphoprotein which forms a tight but non- covalently linked complex with the JUN/AP-1 transcription factor. On TGF-beta activation, forms a multimeric SMAD3/SMAD4/JUN/FOS complex, at the AP1/SMAD-binding site to regulate TGF-beta- mediated signaling (By similarity). Has a critical function in regulating the development of cells destined to form and maintain the ske…
kmeans	1	Red	19	Ifnb1	10116.ENSRNOP00000008225	Interferon beta; Has antiviral, antibacterial and anticancer activities; Belongs to the alpha/beta interferon family
kmeans	1	Red	19	Ifng	10116.ENSRNOP00000009917	Interferon gamma; Produced by lymphocytes activated by specific antigens or mitogens. IFN-gamma, in addition to having antiviral activity, has important immunoregulatory functions. It is a potent activator of macrophages, it has antiproliferative effects on transformed cells and it can potentiate the antiviral and antitumor effects of the type I interferons; Belongs to the type II (or gamma) inte…
kmeans	1	Red	19	Il10	10116.ENSRNOP00000006246	Interleukin-10; Inhibits the synthesis of a number of cytokines, including IFN-gamma, IL-2, IL-3, TNF and GM-CSF produced by activated macrophages and by helper T-cells
kmeans	1	Red	19	Il2	10116.ENSRNOP00000023327	Interleukin-2; Produced by T-cells in response to antigenic or mitogenic stimulation, this protein is required for T-cell proliferation and other activities crucial to regulation of the immune response. Can stimulate B-cells, monocytes, lymphokine- activated killer cells, natural killer cells, and glioma cells
kmeans	1	Red	19	Il6	10116.ENSRNOP00000013732	Interleukin-6; Cytokine with a wide variety of biological functions. It is a potent inducer of the acute phase response. Plays an essential role in the final differentiation of B-cells into Ig- secreting cells Involved in lymphocyte and monocyte differentiation. Acts on B-cells, T-cells, hepatocytes, hematopoietic progenitor cells and cells of the CNS. Required for the generation of T(H)17 cells.…
kmeans	1	Red	19	Lta	10116.ENSRNOP00000001111	Lymphotoxin alpha (tnf superfamily, member 1); Lymphotoxin-alpha; Cytokine that in its homotrimeric form binds to TNFRSF1A/TNFR1, TNFRSF1B/TNFBR and TNFRSF14/HVEM. In its heterotrimeric form with LTB binds to TNFRSF3/LTBR. Lymphotoxin is produced by lymphocytes and cytotoxic for a wide range of tumor cells in vitro and in vivo
kmeans	1	Red	19	Ptgs2	10116.ENSRNOP00000003567	Prostaglandin G/H synthase 2; Converts arachidonate to prostaglandin H2 (PGH2), a committed step in prostanoid synthesis. Constitutively expressed in some tissues in physiological conditions, such as the endothelium, kidney and brain, and in pathological conditions, such as in cancer. PTGS2 is responsible for production of inflammatory prostaglandins. Up-regulation of PTGS2 is also associated wit…
kmeans	1	Red	19	Tlr3	10116.ENSRNOP00000036680	Toll-like receptor 3; Belongs to the Toll-like receptor family
kmeans	1	Red	19	Tlr7	10116.ENSRNOP00000005620	Toll-like receptor 7; Belongs to the Toll-like receptor family
kmeans	1	Red	19	Tnf	10116.ENSRNOP00000001110	Tumor necrosis factor superfamily, member 2; Tumor necrosis factor; Cytokine that binds to TNFRSF1A/TNFR1 and TNFRSF1B/TNFBR. It is mainly secreted by macrophages and can induce cell death of certain tumor cell lines. It is potent pyrogen causing fever by direct action or by stimulation of interleukin-1 secretion and is implicated in the induction of cachexia, Under certain conditions it can stim…
kmeans	1	Red	19	Tradd	10116.ENSRNOP00000020405	Tumor necrosis factor receptor type 1-associated death domain protein; TNFRSF1A-associated via death domain
kmeans	2	Yellow	9	Clec4e	10116.ENSRNOP00000013562	C-type lectin domain family 4, member e; A calcium-dependent lectin that acts as a pattern recognition receptor of the innate immune system. Recognizes damage-associated molecular patterns (DAMPs) of abnormal self and pathogen-associated molecular patterns (PAMPs) of bacteria and fungi. The PAMPs notably include mycobacterial trehalose 6,6'-dimycolate (TDM), a cell wall glycolipid with potent adj…
kmeans	2	Yellow	9	Hmgb1	10116.ENSRNOP00000040874	High mobility group protein b1; Multifunctional redox sensitive protein with various roles in different cellular compartments. In the nucleus is one of the major chromatin-associated non-histone proteins and acts as a DNA chaperone involved in replication, transcription, chromatin remodeling, V(D)J recombination, DNA repair and genome stability. Proposed to be an universal biosensor for nucleic a…
kmeans	2	Yellow	9	Hspa1a	10116.ENSRNOP00000050605	Heat shock 70kd protein 1b (mapped); Molecular chaperone implicated in a wide variety of cellular processes, including protection of the proteome from stress, folding and transport of newly synthesized polypeptides, activation of proteolysis of misfolded proteins and the formation and dissociation of protein complexes. Plays a pivotal role in the protein quality control system, ensuring the corre…
kmeans	2	Yellow	9	Ly96	10116.ENSRNOP00000058754	Lymphocyte antigen 96
kmeans	2	Yellow	9	Sarm1	10116.ENSRNOP00000013639	Sterile alpha and TIR motif containing 1
kmeans	2	Yellow	9	Tlr1	10116.ENSRNOP00000068444	annotation not available
kmeans	2	Yellow	9	Tlr2	10116.ENSRNOP00000013025	Toll-like receptor 2; Belongs to the Toll-like receptor family
kmeans	2	Yellow	9	Tlr5	10116.ENSRNOP00000004821	Toll-like receptor 5; Belongs to the Toll-like receptor family
kmeans	2	Yellow	9	Tlr6	10116.ENSRNOP00000002933	Toll-like receptor 6
kmeans	3	Lime Green	3	Peli1	10116.ENSRNOP00000009319	Pellino E3 ubiquitin protein ligase 1
kmeans	3	Lime Green	3	Ube2n	10116.ENSRNOP00000065259	Similar to ubiquitin-conjugating enzyme e2n (homologous to yeast ubc13); The UBE2V1-UBE2N and UBE2V2-UBE2N heterodimers catalyze the synthesis of non-canonical 'Lys-63'-linked polyubiquitin chains. This type of polyubiquitination does not lead to protein degradation by the proteasome. Mediates transcriptional activation of target genes. Plays a role in the control of progress through the cell cyc…
kmeans	3	Lime Green	3	Ube2v1	10116.ENSRNOP00000036667	Ubiquitin-conjugating enzyme E2 variant 1; Belongs to the ubiquitin-conjugating enzyme family
kmeans	4	Green	5	Cebpb	10116.ENSRNOP00000065222	CCAAT/enhancer-binding protein beta; Important transcription factor regulating the expression of genes involved in immune and inflammatory responses. Plays also a significant role in adipogenesis, as well as in the gluconeogenic pathway, liver regeneration, and hematopoiesis. The consensus recognition site is 5'-T[TG]NNGNAA[TG]-3'. Its functional capacity is governed by protein interactions and p…
kmeans	4	Green	5	Ifna1	10116.ENSRNOP00000051043	Interferon-alpha 1; Produced by macrophages, IFN-alpha have antiviral activities. Interferon stimulates the production of two enzymes: a protein kinase and an oligoadenylate synthetase
kmeans	4	Green	5	Il1b	10116.ENSRNOP00000006308	Interleukin 1 beta; Potent proinflammatory cytokine. Initially discovered as the major endogenous pyrogen, induces prostaglandin synthesis, neutrophil influx and activation, T-cell activation and cytokine production, B- cell activation and antibody production, and fibroblast proliferation and collagen production. Promotes Th17 differentiation of T-cells. Synergizes with IL12/interleukin-12 to ind…
kmeans	4	Green	5	Mapk8	10116.ENSRNOP00000060904	Mitogen-activated protein kinase 8/9/10 (c-jun n-terminal kinase); Serine/threonine-protein kinase involved in various processes such as neuronal proliferation, differentiation, migration and programmed cell death. Extracellular stimuli such as proinflammatory cytokines or physical stress stimulate the stress-activated protein kinase/c-Jun N-terminal kinase (SAP/JNK) signaling pathway. In this ca…
kmeans	4	Green	5	Nfkb1	10116.ENSRNOP00000028944	Nuclear factor NF-kappa-B p105 subunit; NF-kappa-B is a pleiotropic transcription factor present in almost all cell types and is the endpoint of a series of signal transduction events that are initiated by a vast array of stimuli related to many biological processes such as inflammation, immunity, differentiation, cell growth, tumorigenesis and apoptosis. NF-kappa-B is a homo- or heterodimeric co…
kmeans	5	Blue	1	Kcnh8	10116.ENSRNOP00000017246	Potassium voltage-gated channel eag-related subfamily h member 8; Pore-forming (alpha) subunit of voltage-gated potassium channel. Elicits a slowly activating, outward rectifying current. Channel properties may be modulated by cAMP and subunit assembly
kmeans	6	Purple	1	Pglyrp1	10116.ENSRNOP00000018233	Peptidoglycan recognition protein 1; Pattern receptor that binds to murein peptidoglycans (PGN) of Gram-positive bacteria. Has bactericidal activity towards Gram-positive bacteria. May kill Gram-positive bacteria by interfering with peptidoglycan biosynthesis. Binds also to Gram-negative bacteria. Involved in innate immunity. Is microbicidal for Gram-positive and Gram-negative bacteria and yeast.…
