# Supplementary material for: Regulation of Key Immune-Related Genes in the Heart Following Burn Injury
Source: J Pers Med. 2022 Jun 20;12(6):1007. doi: 10.3390/jpm12061007 (PMC9224557; doi:10.3390/jpm12061007)
Supplement: Supplementary file 1 [file jpm-12-01007-s001.zip › jpm-1707118 Supplementary/Table S3_Down DEGs.xlsx]

## Sheet: a. KEGG
#term ID	term description	observed gene count	background gene count	strength	false discovery rate	matching proteins in your network (IDs)	matching proteins in your network (labels)
rno04620	Toll-like receptor signaling pathway	7	87	1.98	2.61e-10	10116.ENSRNOP00000006148,10116.ENSRNOP00000007654,10116.ENSRNOP00000008679,10116.ENSRNOP00000009260,10116.ENSRNOP00000012832,10116.ENSRNOP00000023977,10116.ENSRNOP00000049498	Traf6,Map3k7,Map2k3,Tbk1,Il12a,Cd14,Tollip
rno04622	RIG-I-like receptor signaling pathway	4	57	1.92	7.26e-06	10116.ENSRNOP00000006148,10116.ENSRNOP00000007654,10116.ENSRNOP00000009260,10116.ENSRNOP00000012832	Traf6,Map3k7,Tbk1,Il12a
rno04064	NF-kappa B signaling pathway	6	93	1.89	1.66e-08	10116.ENSRNOP00000006148,10116.ENSRNOP00000007654,10116.ENSRNOP00000019673,10116.ENSRNOP00000023977,10116.ENSRNOP00000026235,10116.ENSRNOP00000042371	Traf6,Map3k7,Il1r1,Cd14,Nfkb2,Tnfrsf1a
rno05134	Legionellosis	3	52	1.84	0.00025	10116.ENSRNOP00000012832,10116.ENSRNOP00000023977,10116.ENSRNOP00000026235	Il12a,Cd14,Nfkb2
rno05145	Toxoplasmosis	5	105	1.76	1.46e-06	10116.ENSRNOP00000006148,10116.ENSRNOP00000007654,10116.ENSRNOP00000008679,10116.ENSRNOP00000012832,10116.ENSRNOP00000042371	Traf6,Map3k7,Map2k3,Il12a,Tnfrsf1a
rno04380	Osteoclast differentiation	5	115	1.72	1.94e-06	10116.ENSRNOP00000006148,10116.ENSRNOP00000007654,10116.ENSRNOP00000019673,10116.ENSRNOP00000026235,10116.ENSRNOP00000042371	Traf6,Map3k7,Il1r1,Nfkb2,Tnfrsf1a
rno05133	Pertussis	3	68	1.72	0.0005	10116.ENSRNOP00000006148,10116.ENSRNOP00000012832,10116.ENSRNOP00000023977	Traf6,Il12a,Cd14
rno05140	Leishmaniasis	3	70	1.71	0.00052	10116.ENSRNOP00000006148,10116.ENSRNOP00000007654,10116.ENSRNOP00000012832	Traf6,Map3k7,Il12a
rno05152	Tuberculosis	6	157	1.66	2.55e-07	10116.ENSRNOP00000006148,10116.ENSRNOP00000012832,10116.ENSRNOP00000012963,10116.ENSRNOP00000023977,10116.ENSRNOP00000034508,10116.ENSRNOP00000042371	Traf6,Il12a,Ripk2,Cd14,Irak2,Tnfrsf1a
rno04657	IL-17 signaling pathway	3	86	1.62	0.00089	10116.ENSRNOP00000006148,10116.ENSRNOP00000007654,10116.ENSRNOP00000009260	Traf6,Map3k7,Tbk1
rno05135	Yersinia infection	4	122	1.59	9.78e-05	10116.ENSRNOP00000006148,10116.ENSRNOP00000007654,10116.ENSRNOP00000008679,10116.ENSRNOP00000009260	Traf6,Map3k7,Map2k3,Tbk1
rno05146	Amoebiasis	3	94	1.58	0.0011	10116.ENSRNOP00000012832,10116.ENSRNOP00000019673,10116.ENSRNOP00000023977	Il12a,Il1r1,Cd14
rno05162	Measles	4	131	1.56	0.00012	10116.ENSRNOP00000006148,10116.ENSRNOP00000007654,10116.ENSRNOP00000009260,10116.ENSRNOP00000012832	Traf6,Map3k7,Tbk1,Il12a
rno05142	Chagas disease	3	98	1.56	0.0012	10116.ENSRNOP00000006148,10116.ENSRNOP00000012832,10116.ENSRNOP00000042371	Traf6,Il12a,Tnfrsf1a
rno05132	Salmonella infection	6	203	1.55	9.05e-07	10116.ENSRNOP00000006148,10116.ENSRNOP00000007654,10116.ENSRNOP00000008679,10116.ENSRNOP00000012963,10116.ENSRNOP00000023977,10116.ENSRNOP00000042371	Traf6,Map3k7,Map2k3,Ripk2,Cd14,Tnfrsf1a
rno04920	Adipocytokine signaling pathway	2	68	1.55	0.0165	10116.ENSRNOP00000038651,10116.ENSRNOP00000042371	Ppara,Tnfrsf1a
rno04010	MAPK signaling pathway	8	284	1.53	7.35e-09	10116.ENSRNOP00000006148,10116.ENSRNOP00000007654,10116.ENSRNOP00000008679,10116.ENSRNOP00000019180,10116.ENSRNOP00000019673,10116.ENSRNOP00000023977,10116.ENSRNOP00000026235,10116.ENSRNOP00000042371	Traf6,Map3k7,Map2k3,Map4k4,Il1r1,Cd14,Nfkb2,Tnfrsf1a
rno04668	TNF signaling pathway	3	107	1.53	0.0014	10116.ENSRNOP00000007654,10116.ENSRNOP00000008679,10116.ENSRNOP00000042371	Map3k7,Map2k3,Tnfrsf1a
rno05160	Hepatitis C	4	146	1.52	0.00017	10116.ENSRNOP00000006148,10116.ENSRNOP00000009260,10116.ENSRNOP00000038651,10116.ENSRNOP00000042371	Traf6,Tbk1,Ppara,Tnfrsf1a
rno05161	Hepatitis B	4	146	1.52	0.00017	10116.ENSRNOP00000006148,10116.ENSRNOP00000007654,10116.ENSRNOP00000008679,10116.ENSRNOP00000009260	Traf6,Map3k7,Map2k3,Tbk1
rno04722	Neurotrophin signaling pathway	3	113	1.5	0.0016	10116.ENSRNOP00000006148,10116.ENSRNOP00000012963,10116.ENSRNOP00000034508	Traf6,Ripk2,Irak2
rno05170	Human immunodeficiency virus 1 infection	5	204	1.47	2.39e-05	10116.ENSRNOP00000006148,10116.ENSRNOP00000007654,10116.ENSRNOP00000008679,10116.ENSRNOP00000009260,10116.ENSRNOP00000042371	Traf6,Map3k7,Map2k3,Tbk1,Tnfrsf1a
rno04621	NOD-like receptor signaling pathway	4	162	1.47	0.0002	10116.ENSRNOP00000006148,10116.ENSRNOP00000007654,10116.ENSRNOP00000009260,10116.ENSRNOP00000012963	Traf6,Map3k7,Tbk1,Ripk2
rno05169	Epstein-Barr virus infection	5	207	1.46	2.39e-05	10116.ENSRNOP00000006148,10116.ENSRNOP00000007654,10116.ENSRNOP00000008679,10116.ENSRNOP00000009260,10116.ENSRNOP00000026235	Traf6,Map3k7,Map2k3,Tbk1,Nfkb2
rno05235	PD-L1 expression and PD-1 checkpoint pathway in cancer	2	84	1.46	0.024	10116.ENSRNOP00000006148,10116.ENSRNOP00000008679	Traf6,Map2k3
rno04140	Autophagy - animal	3	131	1.44	0.0024	10116.ENSRNOP00000006148,10116.ENSRNOP00000007654,10116.ENSRNOP00000009260	Traf6,Map3k7,Tbk1
rno04640	Hematopoietic cell lineage	2	88	1.44	0.0254	10116.ENSRNOP00000019673,10116.ENSRNOP00000023977	Il1r1,Cd14
rno05418	Fluid shear stress and atherosclerosis	3	136	1.42	0.0026	10116.ENSRNOP00000007654,10116.ENSRNOP00000019673,10116.ENSRNOP00000042371	Map3k7,Il1r1,Tnfrsf1a
rno04750	Inflammatory mediator regulation of TRP channels	2	100	1.38	0.0306	10116.ENSRNOP00000008679,10116.ENSRNOP00000019673	Map2k3,Il1r1
rno05164	Influenza A	3	152	1.37	0.0034	10116.ENSRNOP00000009260,10116.ENSRNOP00000012832,10116.ENSRNOP00000042371	Tbk1,Il12a,Tnfrsf1a
rno04625	C-type lectin receptor signaling pathway	2	102	1.37	0.0309	10116.ENSRNOP00000012832,10116.ENSRNOP00000026235	Il12a,Nfkb2
rno04931	Insulin resistance	2	104	1.36	0.0312	10116.ENSRNOP00000038651,10116.ENSRNOP00000042371	Ppara,Tnfrsf1a
rno05168	Herpes simplex virus 1 infection	5	334	1.25	0.00017	10116.ENSRNOP00000006148,10116.ENSRNOP00000007654,10116.ENSRNOP00000009260,10116.ENSRNOP00000012832,10116.ENSRNOP00000042371	Traf6,Map3k7,Tbk1,Il12a,Tnfrsf1a
rno05163	Human cytomegalovirus infection	3	220	1.21	0.0095	10116.ENSRNOP00000009260,10116.ENSRNOP00000019673,10116.ENSRNOP00000042371	Tbk1,Il1r1,Tnfrsf1a
rno05166	Human T-cell leukemia virus 1 infection	3	226	1.2	0.0099	10116.ENSRNOP00000019673,10116.ENSRNOP00000026235,10116.ENSRNOP00000042371	Il1r1,Nfkb2,Tnfrsf1a
rno04060	Cytokine-cytokine receptor interaction	3	255	1.15	0.0135	10116.ENSRNOP00000012832,10116.ENSRNOP00000019673,10116.ENSRNOP00000042371	Il12a,Il1r1,Tnfrsf1a
rno05014	Amyotrophic lateral sclerosis	3	340	1.02	0.0268	10116.ENSRNOP00000008679,10116.ENSRNOP00000009260,10116.ENSRNOP00000042371	Map2k3,Tbk1,Tnfrsf1a

## Sheet: b. Function
#term ID	term description	observed gene count	background gene count	strength	false discovery rate	matching proteins in your network (IDs)	matching proteins in your network (labels)
GO:0004708	MAP kinase kinase activity	2	18	2.12	0.0411	10116.ENSRNOP00000007654,10116.ENSRNOP00000008679	Map3k7,Map2k3
GO:0031624	Ubiquitin conjugating enzyme binding	3	34	2.02	0.0051	10116.ENSRNOP00000006148,10116.ENSRNOP00000038651,10116.ENSRNOP00000049498	Traf6,Ppara,Tollip
GO:0002020	Protease binding	4	178	1.43	0.0077	10116.ENSRNOP00000011223,10116.ENSRNOP00000012963,10116.ENSRNOP00000019673,10116.ENSRNOP00000042371	Nfrkb,Ripk2,Il1r1,Tnfrsf1a
GO:0004674	Protein serine/threonine kinase activity	6	460	1.19	0.0051	10116.ENSRNOP00000007654,10116.ENSRNOP00000008679,10116.ENSRNOP00000009260,10116.ENSRNOP00000012963,10116.ENSRNOP00000019180,10116.ENSRNOP00000034508	Map3k7,Map2k3,Tbk1,Ripk2,Map4k4,Irak2
GO:0019899	Enzyme binding	11	2707	0.69	0.0051	10116.ENSRNOP00000006148,10116.ENSRNOP00000007654,10116.ENSRNOP00000008679,10116.ENSRNOP00000009260,10116.ENSRNOP00000011223,10116.ENSRNOP00000012963,10116.ENSRNOP00000019673,10116.ENSRNOP00000021061,10116.ENSRNOP00000038651,10116.ENSRNOP00000042371,10116.ENSRNOP00000049498	Traf6,Map3k7,Map2k3,Tbk1,Nfrkb,Ripk2,Il1r1,ENSRNOP00000021061,Ppara,Tnfrsf1a,Tollip

## Sheet: c. Process
#term ID	term description	observed gene count	background gene count	strength	false discovery rate	matching proteins in your network (IDs)	matching proteins in your network (labels)
GO:1904417	Positive regulation of xenophagy	2	8	2.48	0.0038	10116.ENSRNOP00000009260,10116.ENSRNOP00000012963	Tbk1,Ripk2
GO:0070498	interleukin-1-mediated signaling pathway	4	20	2.38	3.66e-06	10116.ENSRNOP00000006148,10116.ENSRNOP00000019673,10116.ENSRNOP00000034508,10116.ENSRNOP00000049498	Traf6,Il1r1,Irak2,Tollip
GO:0038066	p38MAPK cascade	2	10	2.38	0.0052	10116.ENSRNOP00000008679,10116.ENSRNOP00000014354	Map2k3,Nr2c2
GO:0071223	Cellular response to lipoteichoic acid	2	11	2.34	0.0058	10116.ENSRNOP00000012963,10116.ENSRNOP00000023977	Ripk2,Cd14
GO:0031666	Positive regulation of lipopolysaccharide-mediated signaling pathway	2	14	2.23	0.008	10116.ENSRNOP00000006148,10116.ENSRNOP00000013768	Traf6,Cd180
GO:0034142	Toll-like receptor 4 signaling pathway	2	17	2.15	0.0106	10116.ENSRNOP00000012963,10116.ENSRNOP00000023977	Ripk2,Cd14
GO:0007249	I-kappaB kinase/NF-kappaB signaling	6	55	2.12	4.95e-08	10116.ENSRNOP00000006148,10116.ENSRNOP00000007654,10116.ENSRNOP00000012963,10116.ENSRNOP00000026235,10116.ENSRNOP00000034508,10116.ENSRNOP00000061550	Traf6,Map3k7,Ripk2,Nfkb2,Irak2,Rel
GO:0038061	NIK/NF-kappaB signaling	3	27	2.12	0.00039	10116.ENSRNOP00000006148,10116.ENSRNOP00000026235,10116.ENSRNOP00000061550	Traf6,Nfkb2,Rel
GO:0002726	Positive regulation of t cell cytokine production	2	19	2.1	0.0122	10116.ENSRNOP00000006148,10116.ENSRNOP00000019673	Traf6,Il1r1
GO:0002827	Positive regulation of t-helper 1 type immune response	2	21	2.06	0.0141	10116.ENSRNOP00000012963,10116.ENSRNOP00000019673	Ripk2,Il1r1
GO:0031663	Lipopolysaccharide-mediated signaling pathway	3	37	1.99	0.00079	10116.ENSRNOP00000012963,10116.ENSRNOP00000023977,10116.ENSRNOP00000034508	Ripk2,Cd14,Irak2
GO:0042088	T-helper 1 type immune response	2	25	1.98	0.0185	10116.ENSRNOP00000006148,10116.ENSRNOP00000012832	Traf6,Il12a
GO:0002224	Toll-like receptor signaling pathway	4	58	1.92	5.97e-05	10116.ENSRNOP00000012963,10116.ENSRNOP00000013768,10116.ENSRNOP00000023977,10116.ENSRNOP00000034508	Ripk2,Cd180,Cd14,Irak2
GO:0001961	Positive regulation of cytokine-mediated signaling pathway	3	45	1.9	0.0013	10116.ENSRNOP00000009260,10116.ENSRNOP00000012963,10116.ENSRNOP00000019673	Tbk1,Ripk2,Il1r1
GO:0002711	Positive regulation of t cell mediated immunity	3	45	1.9	0.0013	10116.ENSRNOP00000006148,10116.ENSRNOP00000012832,10116.ENSRNOP00000019673	Traf6,Il12a,Il1r1
GO:0010614	Negative regulation of cardiac muscle hypertrophy	2	31	1.89	0.026	10116.ENSRNOP00000038651,10116.ENSRNOP00000042371	Ppara,Tnfrsf1a
GO:0032729	Positive regulation of interferon-gamma production	4	78	1.79	0.00015	10116.ENSRNOP00000012832,10116.ENSRNOP00000012963,10116.ENSRNOP00000019673,10116.ENSRNOP00000023977	Il12a,Ripk2,Il1r1,Cd14
GO:0032743	Positive regulation of interleukin-2 production	2	39	1.79	0.0371	10116.ENSRNOP00000006148,10116.ENSRNOP00000012963	Traf6,Ripk2
GO:0051403	Stress-activated mapk cascade	4	87	1.74	0.00021	10116.ENSRNOP00000006148,10116.ENSRNOP00000007654,10116.ENSRNOP00000008679,10116.ENSRNOP00000014354	Traf6,Map3k7,Map2k3,Nr2c2
GO:0032735	Positive regulation of interleukin-12 production	2	45	1.73	0.0465	10116.ENSRNOP00000006148,10116.ENSRNOP00000061550	Traf6,Rel
GO:0016239	Positive regulation of macroautophagy	3	73	1.69	0.0042	10116.ENSRNOP00000007654,10116.ENSRNOP00000009260,10116.ENSRNOP00000012963	Map3k7,Tbk1,Ripk2
GO:0031098	Stress-activated protein kinase signaling cascade	5	136	1.64	3.53e-05	10116.ENSRNOP00000006148,10116.ENSRNOP00000007654,10116.ENSRNOP00000008679,10116.ENSRNOP00000014354,10116.ENSRNOP00000019180	Traf6,Map3k7,Map2k3,Nr2c2,Map4k4
GO:0002824	Positive regulation of adaptive immune response based on somatic recombination of immune receptors built from immunoglobulin superfamily domains	4	115	1.62	0.00048	10116.ENSRNOP00000006148,10116.ENSRNOP00000012832,10116.ENSRNOP00000012963,10116.ENSRNOP00000019673	Traf6,Il12a,Ripk2,Il1r1
GO:0001959	Regulation of cytokine-mediated signaling pathway	4	116	1.62	0.00049	10116.ENSRNOP00000009260,10116.ENSRNOP00000012963,10116.ENSRNOP00000019673,10116.ENSRNOP00000034508	Tbk1,Ripk2,Il1r1,Irak2
GO:0043123	Positive regulation of i-kappab kinase/nf-kappab signaling	5	150	1.6	4.82e-05	10116.ENSRNOP00000006148,10116.ENSRNOP00000007654,10116.ENSRNOP00000009260,10116.ENSRNOP00000012963,10116.ENSRNOP00000042371	Traf6,Map3k7,Tbk1,Ripk2,Tnfrsf1a
GO:0046651	Lymphocyte proliferation	3	94	1.58	0.0074	10116.ENSRNOP00000009260,10116.ENSRNOP00000012963,10116.ENSRNOP00000013768	Tbk1,Ripk2,Cd180
GO:0070555	Response to interleukin-1	5	162	1.57	6.5e-05	10116.ENSRNOP00000006148,10116.ENSRNOP00000012963,10116.ENSRNOP00000019673,10116.ENSRNOP00000034508,10116.ENSRNOP00000049498	Traf6,Ripk2,Il1r1,Irak2,Tollip
GO:0032479	Regulation of type i interferon production	3	96	1.57	0.0076	10116.ENSRNOP00000009260,10116.ENSRNOP00000023977,10116.ENSRNOP00000061550	Tbk1,Cd14,Rel
GO:0002833	Positive regulation of response to biotic stimulus	5	177	1.53	9.52e-05	10116.ENSRNOP00000006148,10116.ENSRNOP00000009260,10116.ENSRNOP00000012832,10116.ENSRNOP00000012963,10116.ENSRNOP00000013768	Traf6,Tbk1,Il12a,Ripk2,Cd180
GO:0046330	Positive regulation of jnk cascade	4	147	1.51	0.0011	10116.ENSRNOP00000006148,10116.ENSRNOP00000007654,10116.ENSRNOP00000012963,10116.ENSRNOP00000019180	Traf6,Map3k7,Ripk2,Map4k4
GO:0042102	Positive regulation of t cell proliferation	3	112	1.51	0.0108	10116.ENSRNOP00000006148,10116.ENSRNOP00000012832,10116.ENSRNOP00000012963	Traf6,Il12a,Ripk2
GO:0071222	Cellular response to lipopolysaccharide	6	234	1.49	1.51e-05	10116.ENSRNOP00000006148,10116.ENSRNOP00000012832,10116.ENSRNOP00000012963,10116.ENSRNOP00000013768,10116.ENSRNOP00000023977,10116.ENSRNOP00000034508	Traf6,Il12a,Ripk2,Cd180,Cd14,Irak2
GO:0032760	Positive regulation of tumor necrosis factor production	3	117	1.49	0.0119	10116.ENSRNOP00000012963,10116.ENSRNOP00000023977,10116.ENSRNOP00000042371	Ripk2,Cd14,Tnfrsf1a
GO:0050830	Defense response to gram-positive bacterium	3	121	1.47	0.0126	10116.ENSRNOP00000009260,10116.ENSRNOP00000012832,10116.ENSRNOP00000012963	Tbk1,Il12a,Ripk2
GO:0023014	Signal transduction by protein phosphorylation	5	220	1.44	0.00021	10116.ENSRNOP00000006148,10116.ENSRNOP00000007654,10116.ENSRNOP00000008679,10116.ENSRNOP00000014354,10116.ENSRNOP00000019180	Traf6,Map3k7,Map2k3,Nr2c2,Map4k4
GO:0051092	Positive regulation of nf-kappab transcription factor activity	3	149	1.38	0.0207	10116.ENSRNOP00000006148,10116.ENSRNOP00000012963,10116.ENSRNOP00000034508	Traf6,Ripk2,Irak2
GO:0032496	Response to lipopolysaccharide	8	431	1.35	1.99e-06	10116.ENSRNOP00000006148,10116.ENSRNOP00000012832,10116.ENSRNOP00000012963,10116.ENSRNOP00000013768,10116.ENSRNOP00000023977,10116.ENSRNOP00000026235,10116.ENSRNOP00000034508,10116.ENSRNOP00000042371	Traf6,Il12a,Ripk2,Cd180,Cd14,Nfkb2,Irak2,Tnfrsf1a
GO:0032675	Regulation of interleukin-6 production	3	168	1.33	0.0273	10116.ENSRNOP00000006148,10116.ENSRNOP00000012963,10116.ENSRNOP00000042371	Traf6,Ripk2,Tnfrsf1a
GO:0001819	Positive regulation of cytokine production	8	480	1.3	3.06e-06	10116.ENSRNOP00000006148,10116.ENSRNOP00000009260,10116.ENSRNOP00000012832,10116.ENSRNOP00000012963,10116.ENSRNOP00000019673,10116.ENSRNOP00000023977,10116.ENSRNOP00000042371,10116.ENSRNOP00000061550	Traf6,Tbk1,Il12a,Ripk2,Il1r1,Cd14,Tnfrsf1a,Rel
GO:1902107	Positive regulation of leukocyte differentiation	3	183	1.29	0.0332	10116.ENSRNOP00000006148,10116.ENSRNOP00000012832,10116.ENSRNOP00000012963	Traf6,Il12a,Ripk2
GO:0006954	Inflammatory response	9	568	1.28	6.49e-07	10116.ENSRNOP00000008679,10116.ENSRNOP00000013768,10116.ENSRNOP00000019673,10116.ENSRNOP00000023977,10116.ENSRNOP00000026235,10116.ENSRNOP00000034508,10116.ENSRNOP00000042371,10116.ENSRNOP00000049498,10116.ENSRNOP00000061550	Map2k3,Cd180,Il1r1,Cd14,Nfkb2,Irak2,Tnfrsf1a,Tollip,Rel
GO:0019221	Cytokine-mediated signaling pathway	5	313	1.28	0.00083	10116.ENSRNOP00000006148,10116.ENSRNOP00000019673,10116.ENSRNOP00000034508,10116.ENSRNOP00000042371,10116.ENSRNOP00000049498	Traf6,Il1r1,Irak2,Tnfrsf1a,Tollip
GO:0002699	Positive regulation of immune effector process	4	266	1.26	0.007	10116.ENSRNOP00000006148,10116.ENSRNOP00000012832,10116.ENSRNOP00000012963,10116.ENSRNOP00000019673	Traf6,Il12a,Ripk2,Il1r1
GO:0071396	Cellular response to lipid	9	658	1.21	1.99e-06	10116.ENSRNOP00000006148,10116.ENSRNOP00000012832,10116.ENSRNOP00000012963,10116.ENSRNOP00000013768,10116.ENSRNOP00000014354,10116.ENSRNOP00000023977,10116.ENSRNOP00000034508,10116.ENSRNOP00000038651,10116.ENSRNOP00000042371	Traf6,Il12a,Ripk2,Cd180,Nr2c2,Cd14,Irak2,Ppara,Tnfrsf1a
GO:0032103	Positive regulation of response to external stimulus	6	440	1.21	0.00026	10116.ENSRNOP00000006148,10116.ENSRNOP00000009260,10116.ENSRNOP00000012832,10116.ENSRNOP00000012963,10116.ENSRNOP00000013768,10116.ENSRNOP00000042371	Traf6,Tbk1,Il12a,Ripk2,Cd180,Tnfrsf1a
GO:0031349	Positive regulation of defense response	4	299	1.2	0.0099	10116.ENSRNOP00000009260,10116.ENSRNOP00000012832,10116.ENSRNOP00000012963,10116.ENSRNOP00000042371	Tbk1,Il12a,Ripk2,Tnfrsf1a
GO:1903037	Regulation of leukocyte cell-cell adhesion	4	317	1.18	0.0117	10116.ENSRNOP00000006148,10116.ENSRNOP00000012832,10116.ENSRNOP00000012963,10116.ENSRNOP00000038651	Traf6,Il12a,Ripk2,Ppara
GO:0001817	Regulation of cytokine production	9	771	1.15	3.92e-06	10116.ENSRNOP00000006148,10116.ENSRNOP00000008679,10116.ENSRNOP00000009260,10116.ENSRNOP00000012832,10116.ENSRNOP00000012963,10116.ENSRNOP00000019673,10116.ENSRNOP00000023977,10116.ENSRNOP00000042371,10116.ENSRNOP00000061550	Traf6,Map2k3,Tbk1,Il12a,Ripk2,Il1r1,Cd14,Tnfrsf1a,Rel
GO:0032147	Activation of protein kinase activity	4	344	1.14	0.0146	10116.ENSRNOP00000006148,10116.ENSRNOP00000007654,10116.ENSRNOP00000008679,10116.ENSRNOP00000019180	Traf6,Map3k7,Map2k3,Map4k4
GO:0042742	Defense response to bacterium	4	369	1.11	0.0184	10116.ENSRNOP00000009260,10116.ENSRNOP00000012832,10116.ENSRNOP00000012963,10116.ENSRNOP00000042371	Tbk1,Il12a,Ripk2,Tnfrsf1a
GO:0009617	Response to bacterium	9	871	1.09	7.18e-06	10116.ENSRNOP00000006148,10116.ENSRNOP00000009260,10116.ENSRNOP00000012832,10116.ENSRNOP00000012963,10116.ENSRNOP00000013768,10116.ENSRNOP00000023977,10116.ENSRNOP00000026235,10116.ENSRNOP00000034508,10116.ENSRNOP00000042371	Traf6,Tbk1,Il12a,Ripk2,Cd180,Cd14,Nfkb2,Irak2,Tnfrsf1a
GO:0034097	Response to cytokine	10	986	1.08	2.28e-06	10116.ENSRNOP00000006148,10116.ENSRNOP00000012963,10116.ENSRNOP00000019673,10116.ENSRNOP00000021061,10116.ENSRNOP00000023977,10116.ENSRNOP00000026235,10116.ENSRNOP00000034508,10116.ENSRNOP00000042371,10116.ENSRNOP00000049498,10116.ENSRNOP00000061550	Traf6,Ripk2,Il1r1,ENSRNOP00000021061,Cd14,Nfkb2,Irak2,Tnfrsf1a,Tollip,Rel
GO:0006468	Protein phosphorylation	8	844	1.06	6.05e-05	10116.ENSRNOP00000006148,10116.ENSRNOP00000007654,10116.ENSRNOP00000008679,10116.ENSRNOP00000009260,10116.ENSRNOP00000012963,10116.ENSRNOP00000014354,10116.ENSRNOP00000019180,10116.ENSRNOP00000034508	Traf6,Map3k7,Map2k3,Tbk1,Ripk2,Nr2c2,Map4k4,Irak2
GO:0031347	Regulation of defense response	6	624	1.06	0.0013	10116.ENSRNOP00000009260,10116.ENSRNOP00000012832,10116.ENSRNOP00000012963,10116.ENSRNOP00000019673,10116.ENSRNOP00000038651,10116.ENSRNOP00000042371	Tbk1,Il12a,Ripk2,Il1r1,Ppara,Tnfrsf1a
GO:0046649	Lymphocyte activation	4	440	1.04	0.0317	10116.ENSRNOP00000009260,10116.ENSRNOP00000012832,10116.ENSRNOP00000012963,10116.ENSRNOP00000013768	Tbk1,Il12a,Ripk2,Cd180
GO:0098542	Defense response to other organism	9	1011	1.03	1.94e-05	10116.ENSRNOP00000009260,10116.ENSRNOP00000012832,10116.ENSRNOP00000012963,10116.ENSRNOP00000013768,10116.ENSRNOP00000023977,10116.ENSRNOP00000026235,10116.ENSRNOP00000042371,10116.ENSRNOP00000049498,10116.ENSRNOP00000061550	Tbk1,Il12a,Ripk2,Cd180,Cd14,Nfkb2,Tnfrsf1a,Tollip,Rel
GO:0045087	Innate immune response	7	779	1.03	0.00039	10116.ENSRNOP00000009260,10116.ENSRNOP00000012963,10116.ENSRNOP00000013768,10116.ENSRNOP00000023977,10116.ENSRNOP00000026235,10116.ENSRNOP00000049498,10116.ENSRNOP00000061550	Tbk1,Ripk2,Cd180,Cd14,Nfkb2,Tollip,Rel
GO:0001775	Cell activation	6	670	1.03	0.0019	10116.ENSRNOP00000006148,10116.ENSRNOP00000009260,10116.ENSRNOP00000012832,10116.ENSRNOP00000012963,10116.ENSRNOP00000013768,10116.ENSRNOP00000026235	Traf6,Tbk1,Il12a,Ripk2,Cd180,Nfkb2
GO:0045321	Leukocyte activation	5	566	1.02	0.0085	10116.ENSRNOP00000006148,10116.ENSRNOP00000009260,10116.ENSRNOP00000012832,10116.ENSRNOP00000012963,10116.ENSRNOP00000013768	Traf6,Tbk1,Il12a,Ripk2,Cd180
GO:0043410	Positive regulation of mapk cascade	5	579	1.01	0.0094	10116.ENSRNOP00000006148,10116.ENSRNOP00000007654,10116.ENSRNOP00000008679,10116.ENSRNOP00000012963,10116.ENSRNOP00000019180	Traf6,Map3k7,Map2k3,Ripk2,Map4k4
GO:0006952	Defense response	12	1429	1	4.27e-07	10116.ENSRNOP00000008679,10116.ENSRNOP00000009260,10116.ENSRNOP00000012832,10116.ENSRNOP00000012963,10116.ENSRNOP00000013768,10116.ENSRNOP00000019673,10116.ENSRNOP00000023977,10116.ENSRNOP00000026235,10116.ENSRNOP00000034508,10116.ENSRNOP00000042371,10116.ENSRNOP00000049498,10116.ENSRNOP00000061550	Map2k3,Tbk1,Il12a,Ripk2,Cd180,Il1r1,Cd14,Nfkb2,Irak2,Tnfrsf1a,Tollip,Rel
GO:0033993	Response to lipid	10	1199	1	6.66e-06	10116.ENSRNOP00000006148,10116.ENSRNOP00000012832,10116.ENSRNOP00000012963,10116.ENSRNOP00000013768,10116.ENSRNOP00000014354,10116.ENSRNOP00000023977,10116.ENSRNOP00000026235,10116.ENSRNOP00000034508,10116.ENSRNOP00000038651,10116.ENSRNOP00000042371	Traf6,Il12a,Ripk2,Cd180,Nr2c2,Cd14,Nfkb2,Irak2,Ppara,Tnfrsf1a
GO:0032101	Regulation of response to external stimulus	8	951	1	0.00013	10116.ENSRNOP00000006148,10116.ENSRNOP00000009260,10116.ENSRNOP00000012832,10116.ENSRNOP00000012963,10116.ENSRNOP00000013768,10116.ENSRNOP00000019673,10116.ENSRNOP00000038651,10116.ENSRNOP00000042371	Traf6,Tbk1,Il12a,Ripk2,Cd180,Il1r1,Ppara,Tnfrsf1a
GO:0002250	Adaptive immune response	4	474	1	0.0398	10116.ENSRNOP00000006148,10116.ENSRNOP00000012832,10116.ENSRNOP00000012963,10116.ENSRNOP00000026235	Traf6,Il12a,Ripk2,Nfkb2
GO:0050778	Positive regulation of immune response	5	623	0.98	0.012	10116.ENSRNOP00000006148,10116.ENSRNOP00000009260,10116.ENSRNOP00000012832,10116.ENSRNOP00000012963,10116.ENSRNOP00000019673	Traf6,Tbk1,Il12a,Ripk2,Il1r1
GO:0051707	Response to other organism	11	1493	0.95	3.92e-06	10116.ENSRNOP00000006148,10116.ENSRNOP00000009260,10116.ENSRNOP00000012832,10116.ENSRNOP00000012963,10116.ENSRNOP00000013768,10116.ENSRNOP00000023977,10116.ENSRNOP00000026235,10116.ENSRNOP00000034508,10116.ENSRNOP00000042371,10116.ENSRNOP00000049498,10116.ENSRNOP00000061550	Traf6,Tbk1,Il12a,Ripk2,Cd180,Cd14,Nfkb2,Irak2,Tnfrsf1a,Tollip,Rel
GO:1902533	Positive regulation of intracellular signal transduction	8	1094	0.94	0.00029	10116.ENSRNOP00000006148,10116.ENSRNOP00000007654,10116.ENSRNOP00000008679,10116.ENSRNOP00000009260,10116.ENSRNOP00000012963,10116.ENSRNOP00000019180,10116.ENSRNOP00000023977,10116.ENSRNOP00000042371	Traf6,Map3k7,Map2k3,Tbk1,Ripk2,Map4k4,Cd14,Tnfrsf1a
GO:0071345	Cellular response to cytokine stimulus	6	850	0.93	0.0057	10116.ENSRNOP00000006148,10116.ENSRNOP00000019673,10116.ENSRNOP00000021061,10116.ENSRNOP00000034508,10116.ENSRNOP00000042371,10116.ENSRNOP00000049498	Traf6,Il1r1,ENSRNOP00000021061,Irak2,Tnfrsf1a,Tollip
GO:0016310	Phosphorylation	9	1284	0.92	9.52e-05	10116.ENSRNOP00000006148,10116.ENSRNOP00000007654,10116.ENSRNOP00000008679,10116.ENSRNOP00000009260,10116.ENSRNOP00000012963,10116.ENSRNOP00000014354,10116.ENSRNOP00000019180,10116.ENSRNOP00000034508,10116.ENSRNOP00000049498	Traf6,Map3k7,Map2k3,Tbk1,Ripk2,Nr2c2,Map4k4,Irak2,Tollip
GO:0035556	Intracellular signal transduction	10	1548	0.89	3.91e-05	10116.ENSRNOP00000006148,10116.ENSRNOP00000007654,10116.ENSRNOP00000008679,10116.ENSRNOP00000012963,10116.ENSRNOP00000014354,10116.ENSRNOP00000019180,10116.ENSRNOP00000026235,10116.ENSRNOP00000034508,10116.ENSRNOP00000042371,10116.ENSRNOP00000061550	Traf6,Map3k7,Map2k3,Ripk2,Nr2c2,Map4k4,Nfkb2,Irak2,Tnfrsf1a,Rel
GO:0001934	Positive regulation of protein phosphorylation	7	1089	0.89	0.0025	10116.ENSRNOP00000006148,10116.ENSRNOP00000007654,10116.ENSRNOP00000008679,10116.ENSRNOP00000012832,10116.ENSRNOP00000012963,10116.ENSRNOP00000019180,10116.ENSRNOP00000042371	Traf6,Map3k7,Map2k3,Il12a,Ripk2,Map4k4,Tnfrsf1a
GO:0009967	Positive regulation of signal transduction	11	1743	0.88	1.17e-05	10116.ENSRNOP00000006148,10116.ENSRNOP00000007654,10116.ENSRNOP00000008679,10116.ENSRNOP00000009260,10116.ENSRNOP00000012832,10116.ENSRNOP00000012963,10116.ENSRNOP00000013768,10116.ENSRNOP00000019180,10116.ENSRNOP00000019673,10116.ENSRNOP00000023977,10116.ENSRNOP00000042371	Traf6,Map3k7,Map2k3,Tbk1,Il12a,Ripk2,Cd180,Map4k4,Il1r1,Cd14,Tnfrsf1a
GO:0080134	Regulation of response to stress	9	1415	0.88	0.00018	10116.ENSRNOP00000006148,10116.ENSRNOP00000007654,10116.ENSRNOP00000009260,10116.ENSRNOP00000012832,10116.ENSRNOP00000012963,10116.ENSRNOP00000019180,10116.ENSRNOP00000019673,10116.ENSRNOP00000038651,10116.ENSRNOP00000042371	Traf6,Map3k7,Tbk1,Il12a,Ripk2,Map4k4,Il1r1,Ppara,Tnfrsf1a
GO:0006955	Immune response	9	1466	0.87	0.00022	10116.ENSRNOP00000006148,10116.ENSRNOP00000009260,10116.ENSRNOP00000012832,10116.ENSRNOP00000012963,10116.ENSRNOP00000013768,10116.ENSRNOP00000023977,10116.ENSRNOP00000026235,10116.ENSRNOP00000049498,10116.ENSRNOP00000061550	Traf6,Tbk1,Il12a,Ripk2,Cd180,Cd14,Nfkb2,Tollip,Rel
GO:1901701	Cellular response to oxygen-containing compound	8	1291	0.87	0.00079	10116.ENSRNOP00000006148,10116.ENSRNOP00000012832,10116.ENSRNOP00000012963,10116.ENSRNOP00000013768,10116.ENSRNOP00000019673,10116.ENSRNOP00000023977,10116.ENSRNOP00000034508,10116.ENSRNOP00000042371	Traf6,Il12a,Ripk2,Cd180,Il1r1,Cd14,Irak2,Tnfrsf1a
GO:0071310	Cellular response to organic substance	14	2385	0.85	4.27e-07	10116.ENSRNOP00000006148,10116.ENSRNOP00000007654,10116.ENSRNOP00000008679,10116.ENSRNOP00000012832,10116.ENSRNOP00000012963,10116.ENSRNOP00000013768,10116.ENSRNOP00000014354,10116.ENSRNOP00000019673,10116.ENSRNOP00000021061,10116.ENSRNOP00000023977,10116.ENSRNOP00000034508,10116.ENSRNOP00000038651,10116.ENSRNOP00000042371,10116.ENSRNOP00000049498	Traf6,Map3k7,Map2k3,Il12a,Ripk2,Cd180,Nr2c2,Il1r1,ENSRNOP00000021061,Cd14,Irak2,Ppara,Tnfrsf1a,Tollip
GO:0031401	Positive regulation of protein modification process	8	1362	0.85	0.0011	10116.ENSRNOP00000006148,10116.ENSRNOP00000007654,10116.ENSRNOP00000008679,10116.ENSRNOP00000012832,10116.ENSRNOP00000012963,10116.ENSRNOP00000019180,10116.ENSRNOP00000042371,10116.ENSRNOP00000049498	Traf6,Map3k7,Map2k3,Il12a,Ripk2,Map4k4,Tnfrsf1a,Tollip
GO:0006950	Response to stress	19	3683	0.79	1.28e-11	10116.ENSRNOP00000006148,10116.ENSRNOP00000007654,10116.ENSRNOP00000008679,10116.ENSRNOP00000009260,10116.ENSRNOP00000011223,10116.ENSRNOP00000012832,10116.ENSRNOP00000012963,10116.ENSRNOP00000013768,10116.ENSRNOP00000014354,10116.ENSRNOP00000019180,10116.ENSRNOP00000019673,10116.ENSRNOP00000021061,10116.ENSRNOP00000023977,10116.ENSRNOP00000026235,10116.ENSRNOP00000034508,10116.ENSRNOP00000038651…	Traf6,Map3k7,Map2k3,Tbk1,Nfrkb,Il12a,Ripk2,Cd180,Nr2c2,Map4k4,Il1r1,ENSRNOP00000021061,Cd14,Nfkb2,Irak2,Ppara,Tnfrsf1a,Tollip,Rel
GO:0033554	Cellular response to stress	9	1743	0.79	0.00073	10116.ENSRNOP00000006148,10116.ENSRNOP00000007654,10116.ENSRNOP00000008679,10116.ENSRNOP00000011223,10116.ENSRNOP00000014354,10116.ENSRNOP00000019180,10116.ENSRNOP00000021061,10116.ENSRNOP00000038651,10116.ENSRNOP00000042371	Traf6,Map3k7,Map2k3,Nfrkb,Nr2c2,Map4k4,ENSRNOP00000021061,Ppara,Tnfrsf1a
GO:0007166	Cell surface receptor signaling pathway	10	1982	0.78	0.00025	10116.ENSRNOP00000006148,10116.ENSRNOP00000007654,10116.ENSRNOP00000012832,10116.ENSRNOP00000012963,10116.ENSRNOP00000019673,10116.ENSRNOP00000021061,10116.ENSRNOP00000023977,10116.ENSRNOP00000034508,10116.ENSRNOP00000042371,10116.ENSRNOP00000049498	Traf6,Map3k7,Il12a,Ripk2,Il1r1,ENSRNOP00000021061,Cd14,Irak2,Tnfrsf1a,Tollip
GO:0045944	Positive regulation of transcription by rna polymerase ii	7	1383	0.78	0.0083	10116.ENSRNOP00000006148,10116.ENSRNOP00000009260,10116.ENSRNOP00000014354,10116.ENSRNOP00000026235,10116.ENSRNOP00000038651,10116.ENSRNOP00000042371,10116.ENSRNOP00000061550	Traf6,Tbk1,Nr2c2,Nfkb2,Ppara,Tnfrsf1a,Rel
GO:0051240	Positive regulation of multicellular organismal process	10	2053	0.77	0.00032	10116.ENSRNOP00000006148,10116.ENSRNOP00000008679,10116.ENSRNOP00000009260,10116.ENSRNOP00000012832,10116.ENSRNOP00000012963,10116.ENSRNOP00000014354,10116.ENSRNOP00000019673,10116.ENSRNOP00000023977,10116.ENSRNOP00000042371,10116.ENSRNOP00000061550	Traf6,Map2k3,Tbk1,Il12a,Ripk2,Nr2c2,Il1r1,Cd14,Tnfrsf1a,Rel
GO:1901700	Response to oxygen-containing compound	10	2048	0.77	0.00032	10116.ENSRNOP00000006148,10116.ENSRNOP00000012832,10116.ENSRNOP00000012963,10116.ENSRNOP00000013768,10116.ENSRNOP00000019673,10116.ENSRNOP00000023977,10116.ENSRNOP00000026235,10116.ENSRNOP00000034508,10116.ENSRNOP00000038651,10116.ENSRNOP00000042371	Traf6,Il12a,Ripk2,Cd180,Il1r1,Cd14,Nfkb2,Irak2,Ppara,Tnfrsf1a
GO:0010628	Positive regulation of gene expression	12	2582	0.75	3.83e-05	10116.ENSRNOP00000006148,10116.ENSRNOP00000008679,10116.ENSRNOP00000009260,10116.ENSRNOP00000012832,10116.ENSRNOP00000012963,10116.ENSRNOP00000014354,10116.ENSRNOP00000019673,10116.ENSRNOP00000023977,10116.ENSRNOP00000026235,10116.ENSRNOP00000038651,10116.ENSRNOP00000042371,10116.ENSRNOP00000061550	Traf6,Map2k3,Tbk1,Il12a,Ripk2,Nr2c2,Il1r1,Cd14,Nfkb2,Ppara,Tnfrsf1a,Rel
GO:0045893	Positive regulation of transcription, dna-templated	8	1724	0.75	0.0048	10116.ENSRNOP00000006148,10116.ENSRNOP00000008679,10116.ENSRNOP00000009260,10116.ENSRNOP00000014354,10116.ENSRNOP00000026235,10116.ENSRNOP00000038651,10116.ENSRNOP00000042371,10116.ENSRNOP00000061550	Traf6,Map2k3,Tbk1,Nr2c2,Nfkb2,Ppara,Tnfrsf1a,Rel
GO:0010033	Response to organic substance	16	3512	0.74	2.81e-07	10116.ENSRNOP00000006148,10116.ENSRNOP00000007654,10116.ENSRNOP00000008679,10116.ENSRNOP00000012832,10116.ENSRNOP00000012963,10116.ENSRNOP00000013768,10116.ENSRNOP00000014354,10116.ENSRNOP00000019673,10116.ENSRNOP00000021061,10116.ENSRNOP00000023977,10116.ENSRNOP00000026235,10116.ENSRNOP00000034508,10116.ENSRNOP00000038651,10116.ENSRNOP00000042371,10116.ENSRNOP00000049498,10116.ENSRNOP00000061550	Traf6,Map3k7,Map2k3,Il12a,Ripk2,Cd180,Nr2c2,Il1r1,ENSRNOP00000021061,Cd14,Nfkb2,Irak2,Ppara,Tnfrsf1a,Tollip,Rel
GO:0042325	Regulation of phosphorylation	8	1732	0.74	0.005	10116.ENSRNOP00000006148,10116.ENSRNOP00000007654,10116.ENSRNOP00000008679,10116.ENSRNOP00000012832,10116.ENSRNOP00000012963,10116.ENSRNOP00000019180,10116.ENSRNOP00000038651,10116.ENSRNOP00000042371	Traf6,Map3k7,Map2k3,Il12a,Ripk2,Map4k4,Ppara,Tnfrsf1a
GO:0009605	Response to external stimulus	12	2753	0.72	6.57e-05	10116.ENSRNOP00000006148,10116.ENSRNOP00000009260,10116.ENSRNOP00000012832,10116.ENSRNOP00000012963,10116.ENSRNOP00000013768,10116.ENSRNOP00000023977,10116.ENSRNOP00000026235,10116.ENSRNOP00000034508,10116.ENSRNOP00000038651,10116.ENSRNOP00000042371,10116.ENSRNOP00000049498,10116.ENSRNOP00000061550	Traf6,Tbk1,Il12a,Ripk2,Cd180,Cd14,Nfkb2,Irak2,Ppara,Tnfrsf1a,Tollip,Rel
GO:0010629	Negative regulation of gene expression	8	2067	0.67	0.0125	10116.ENSRNOP00000006148,10116.ENSRNOP00000009260,10116.ENSRNOP00000012832,10116.ENSRNOP00000014354,10116.ENSRNOP00000026235,10116.ENSRNOP00000038651,10116.ENSRNOP00000042371,10116.ENSRNOP00000061550	Traf6,Tbk1,Il12a,Nr2c2,Nfkb2,Ppara,Tnfrsf1a,Rel
GO:0010604	Positive regulation of macromolecule metabolic process	15	3927	0.66	4.82e-06	10116.ENSRNOP00000006148,10116.ENSRNOP00000007654,10116.ENSRNOP00000008679,10116.ENSRNOP00000009260,10116.ENSRNOP00000012832,10116.ENSRNOP00000012963,10116.ENSRNOP00000014354,10116.ENSRNOP00000019180,10116.ENSRNOP00000019673,10116.ENSRNOP00000023977,10116.ENSRNOP00000026235,10116.ENSRNOP00000038651,10116.ENSRNOP00000042371,10116.ENSRNOP00000049498,10116.ENSRNOP00000061550	Traf6,Map3k7,Map2k3,Tbk1,Il12a,Ripk2,Nr2c2,Map4k4,Il1r1,Cd14,Nfkb2,Ppara,Tnfrsf1a,Tollip,Rel
GO:0009966	Regulation of signal transduction	12	3130	0.66	0.00021	10116.ENSRNOP00000006148,10116.ENSRNOP00000007654,10116.ENSRNOP00000008679,10116.ENSRNOP00000009260,10116.ENSRNOP00000012832,10116.ENSRNOP00000012963,10116.ENSRNOP00000013768,10116.ENSRNOP00000019180,10116.ENSRNOP00000019673,10116.ENSRNOP00000023977,10116.ENSRNOP00000034508,10116.ENSRNOP00000042371	Traf6,Map3k7,Map2k3,Tbk1,Il12a,Ripk2,Cd180,Map4k4,Il1r1,Cd14,Irak2,Tnfrsf1a
GO:0051173	Positive regulation of nitrogen compound metabolic process	13	3548	0.64	9.69e-05	10116.ENSRNOP00000006148,10116.ENSRNOP00000007654,10116.ENSRNOP00000008679,10116.ENSRNOP00000009260,10116.ENSRNOP00000012832,10116.ENSRNOP00000012963,10116.ENSRNOP00000014354,10116.ENSRNOP00000019180,10116.ENSRNOP00000026235,10116.ENSRNOP00000038651,10116.ENSRNOP00000042371,10116.ENSRNOP00000049498,10116.ENSRNOP00000061550	Traf6,Map3k7,Map2k3,Tbk1,Il12a,Ripk2,Nr2c2,Map4k4,Nfkb2,Ppara,Tnfrsf1a,Tollip,Rel
GO:0010941	Regulation of cell death	7	1915	0.64	0.0419	10116.ENSRNOP00000006148,10116.ENSRNOP00000007654,10116.ENSRNOP00000012832,10116.ENSRNOP00000012963,10116.ENSRNOP00000038651,10116.ENSRNOP00000042371,10116.ENSRNOP00000061550	Traf6,Map3k7,Il12a,Ripk2,Ppara,Tnfrsf1a,Rel
GO:0031325	Positive regulation of cellular metabolic process	13	3762	0.62	0.00018	10116.ENSRNOP00000006148,10116.ENSRNOP00000007654,10116.ENSRNOP00000008679,10116.ENSRNOP00000009260,10116.ENSRNOP00000012832,10116.ENSRNOP00000012963,10116.ENSRNOP00000014354,10116.ENSRNOP00000019180,10116.ENSRNOP00000026235,10116.ENSRNOP00000038651,10116.ENSRNOP00000042371,10116.ENSRNOP00000049498,10116.ENSRNOP00000061550	Traf6,Map3k7,Map2k3,Tbk1,Il12a,Ripk2,Nr2c2,Map4k4,Nfkb2,Ppara,Tnfrsf1a,Tollip,Rel
GO:0051239	Regulation of multicellular organismal process	11	3488	0.58	0.0034	10116.ENSRNOP00000006148,10116.ENSRNOP00000008679,10116.ENSRNOP00000009260,10116.ENSRNOP00000012832,10116.ENSRNOP00000012963,10116.ENSRNOP00000014354,10116.ENSRNOP00000019673,10116.ENSRNOP00000023977,10116.ENSRNOP00000038651,10116.ENSRNOP00000042371,10116.ENSRNOP00000061550	Traf6,Map2k3,Tbk1,Il12a,Ripk2,Nr2c2,Il1r1,Cd14,Ppara,Tnfrsf1a,Rel
GO:0048583	Regulation of response to stimulus	13	4193	0.57	0.00048	10116.ENSRNOP00000006148,10116.ENSRNOP00000007654,10116.ENSRNOP00000008679,10116.ENSRNOP00000009260,10116.ENSRNOP00000012832,10116.ENSRNOP00000012963,10116.ENSRNOP00000013768,10116.ENSRNOP00000019180,10116.ENSRNOP00000019673,10116.ENSRNOP00000023977,10116.ENSRNOP00000034508,10116.ENSRNOP00000038651,10116.ENSRNOP00000042371	Traf6,Map3k7,Map2k3,Tbk1,Il12a,Ripk2,Cd180,Map4k4,Il1r1,Cd14,Irak2,Ppara,Tnfrsf1a
GO:0006464	Cellular protein modification process	9	2933	0.57	0.0212	10116.ENSRNOP00000006148,10116.ENSRNOP00000007654,10116.ENSRNOP00000008679,10116.ENSRNOP00000009260,10116.ENSRNOP00000012963,10116.ENSRNOP00000014354,10116.ENSRNOP00000019180,10116.ENSRNOP00000021061,10116.ENSRNOP00000034508	Traf6,Map3k7,Map2k3,Tbk1,Ripk2,Nr2c2,Map4k4,ENSRNOP00000021061,Irak2
GO:0007165	Signal transduction	17	5595	0.56	3.92e-06	10116.ENSRNOP00000006148,10116.ENSRNOP00000007654,10116.ENSRNOP00000008679,10116.ENSRNOP00000012832,10116.ENSRNOP00000012963,10116.ENSRNOP00000013768,10116.ENSRNOP00000014354,10116.ENSRNOP00000019180,10116.ENSRNOP00000019673,10116.ENSRNOP00000021061,10116.ENSRNOP00000023977,10116.ENSRNOP00000026235,10116.ENSRNOP00000034508,10116.ENSRNOP00000038651,10116.ENSRNOP00000042371,10116.ENSRNOP00000049498…	Traf6,Map3k7,Map2k3,Il12a,Ripk2,Cd180,Nr2c2,Map4k4,Il1r1,ENSRNOP00000021061,Cd14,Nfkb2,Irak2,Ppara,Tnfrsf1a,Tollip,Rel
GO:0006355	Regulation of transcription, dna-templated	10	3428	0.54	0.013	10116.ENSRNOP00000006148,10116.ENSRNOP00000008679,10116.ENSRNOP00000009260,10116.ENSRNOP00000012963,10116.ENSRNOP00000014354,10116.ENSRNOP00000026235,10116.ENSRNOP00000034508,10116.ENSRNOP00000038651,10116.ENSRNOP00000042371,10116.ENSRNOP00000061550	Traf6,Map2k3,Tbk1,Ripk2,Nr2c2,Nfkb2,Irak2,Ppara,Tnfrsf1a,Rel
GO:0009892	Negative regulation of metabolic process	9	3324	0.51	0.0465	10116.ENSRNOP00000006148,10116.ENSRNOP00000007654,10116.ENSRNOP00000009260,10116.ENSRNOP00000012832,10116.ENSRNOP00000014354,10116.ENSRNOP00000026235,10116.ENSRNOP00000038651,10116.ENSRNOP00000042371,10116.ENSRNOP00000061550	Traf6,Map3k7,Tbk1,Il12a,Nr2c2,Nfkb2,Ppara,Tnfrsf1a,Rel
GO:0048522	Positive regulation of cellular process	16	6252	0.49	0.00011	10116.ENSRNOP00000006148,10116.ENSRNOP00000007654,10116.ENSRNOP00000008679,10116.ENSRNOP00000009260,10116.ENSRNOP00000012832,10116.ENSRNOP00000012963,10116.ENSRNOP00000013768,10116.ENSRNOP00000014354,10116.ENSRNOP00000019180,10116.ENSRNOP00000019673,10116.ENSRNOP00000023977,10116.ENSRNOP00000026235,10116.ENSRNOP00000038651,10116.ENSRNOP00000042371,10116.ENSRNOP00000049498,10116.ENSRNOP00000061550	Traf6,Map3k7,Map2k3,Tbk1,Il12a,Ripk2,Cd180,Nr2c2,Map4k4,Il1r1,Cd14,Nfkb2,Ppara,Tnfrsf1a,Tollip,Rel
GO:0048518	Positive regulation of biological process	17	6791	0.48	3.83e-05	10116.ENSRNOP00000006148,10116.ENSRNOP00000007654,10116.ENSRNOP00000008679,10116.ENSRNOP00000009260,10116.ENSRNOP00000012832,10116.ENSRNOP00000012963,10116.ENSRNOP00000013768,10116.ENSRNOP00000014354,10116.ENSRNOP00000019180,10116.ENSRNOP00000019673,10116.ENSRNOP00000023977,10116.ENSRNOP00000026235,10116.ENSRNOP00000034508,10116.ENSRNOP00000038651,10116.ENSRNOP00000042371,10116.ENSRNOP00000049498…	Traf6,Map3k7,Map2k3,Tbk1,Il12a,Ripk2,Cd180,Nr2c2,Map4k4,Il1r1,Cd14,Nfkb2,Irak2,Ppara,Tnfrsf1a,Tollip,Rel
GO:0010468	Regulation of gene expression	13	5118	0.48	0.0034	10116.ENSRNOP00000006148,10116.ENSRNOP00000008679,10116.ENSRNOP00000009260,10116.ENSRNOP00000012832,10116.ENSRNOP00000012963,10116.ENSRNOP00000014354,10116.ENSRNOP00000019673,10116.ENSRNOP00000023977,10116.ENSRNOP00000026235,10116.ENSRNOP00000034508,10116.ENSRNOP00000038651,10116.ENSRNOP00000042371,10116.ENSRNOP00000061550	Traf6,Map2k3,Tbk1,Il12a,Ripk2,Nr2c2,Il1r1,Cd14,Nfkb2,Irak2,Ppara,Tnfrsf1a,Rel
GO:0044267	Cellular protein metabolic process	10	4061	0.47	0.0427	10116.ENSRNOP00000006148,10116.ENSRNOP00000007654,10116.ENSRNOP00000008679,10116.ENSRNOP00000009260,10116.ENSRNOP00000012963,10116.ENSRNOP00000014354,10116.ENSRNOP00000019180,10116.ENSRNOP00000021061,10116.ENSRNOP00000034508,10116.ENSRNOP00000049498	Traf6,Map3k7,Map2k3,Tbk1,Ripk2,Nr2c2,Map4k4,ENSRNOP00000021061,Irak2,Tollip
GO:0051716	Cellular response to stimulus	18	7732	0.45	2.07e-05	10116.ENSRNOP00000006148,10116.ENSRNOP00000007654,10116.ENSRNOP00000008679,10116.ENSRNOP00000011223,10116.ENSRNOP00000012832,10116.ENSRNOP00000012963,10116.ENSRNOP00000013768,10116.ENSRNOP00000014354,10116.ENSRNOP00000019180,10116.ENSRNOP00000019673,10116.ENSRNOP00000021061,10116.ENSRNOP00000023977,10116.ENSRNOP00000026235,10116.ENSRNOP00000034508,10116.ENSRNOP00000038651,10116.ENSRNOP00000042371…	Traf6,Map3k7,Map2k3,Nfrkb,Il12a,Ripk2,Cd180,Nr2c2,Map4k4,Il1r1,ENSRNOP00000021061,Cd14,Nfkb2,Irak2,Ppara,Tnfrsf1a,Tollip,Rel
GO:0019538	Protein metabolic process	11	4726	0.45	0.0317	10116.ENSRNOP00000006148,10116.ENSRNOP00000007654,10116.ENSRNOP00000008679,10116.ENSRNOP00000009260,10116.ENSRNOP00000012963,10116.ENSRNOP00000014354,10116.ENSRNOP00000019180,10116.ENSRNOP00000021061,10116.ENSRNOP00000034508,10116.ENSRNOP00000038651,10116.ENSRNOP00000049498	Traf6,Map3k7,Map2k3,Tbk1,Ripk2,Nr2c2,Map4k4,ENSRNOP00000021061,Irak2,Ppara,Tollip
GO:0060255	Regulation of macromolecule metabolic process	16	6903	0.44	0.00037	10116.ENSRNOP00000006148,10116.ENSRNOP00000007654,10116.ENSRNOP00000008679,10116.ENSRNOP00000009260,10116.ENSRNOP00000012832,10116.ENSRNOP00000012963,10116.ENSRNOP00000014354,10116.ENSRNOP00000019180,10116.ENSRNOP00000019673,10116.ENSRNOP00000023977,10116.ENSRNOP00000026235,10116.ENSRNOP00000034508,10116.ENSRNOP00000038651,10116.ENSRNOP00000042371,10116.ENSRNOP00000049498,10116.ENSRNOP00000061550	Traf6,Map3k7,Map2k3,Tbk1,Il12a,Ripk2,Nr2c2,Map4k4,Il1r1,Cd14,Nfkb2,Irak2,Ppara,Tnfrsf1a,Tollip,Rel
GO:0051171	Regulation of nitrogen compound metabolic process	14	6337	0.42	0.0052	10116.ENSRNOP00000006148,10116.ENSRNOP00000007654,10116.ENSRNOP00000008679,10116.ENSRNOP00000009260,10116.ENSRNOP00000012832,10116.ENSRNOP00000012963,10116.ENSRNOP00000014354,10116.ENSRNOP00000019180,10116.ENSRNOP00000026235,10116.ENSRNOP00000034508,10116.ENSRNOP00000038651,10116.ENSRNOP00000042371,10116.ENSRNOP00000049498,10116.ENSRNOP00000061550	Traf6,Map3k7,Map2k3,Tbk1,Il12a,Ripk2,Nr2c2,Map4k4,Nfkb2,Irak2,Ppara,Tnfrsf1a,Tollip,Rel
GO:0065009	Regulation of molecular function	11	4992	0.42	0.0474	10116.ENSRNOP00000006148,10116.ENSRNOP00000007654,10116.ENSRNOP00000008679,10116.ENSRNOP00000012832,10116.ENSRNOP00000012963,10116.ENSRNOP00000014354,10116.ENSRNOP00000019180,10116.ENSRNOP00000026235,10116.ENSRNOP00000034508,10116.ENSRNOP00000038651,10116.ENSRNOP00000061550	Traf6,Map3k7,Map2k3,Il12a,Ripk2,Nr2c2,Map4k4,Nfkb2,Irak2,Ppara,Rel
GO:0080090	Regulation of primary metabolic process	14	6520	0.41	0.0068	10116.ENSRNOP00000006148,10116.ENSRNOP00000007654,10116.ENSRNOP00000008679,10116.ENSRNOP00000009260,10116.ENSRNOP00000012832,10116.ENSRNOP00000012963,10116.ENSRNOP00000014354,10116.ENSRNOP00000019180,10116.ENSRNOP00000026235,10116.ENSRNOP00000034508,10116.ENSRNOP00000038651,10116.ENSRNOP00000042371,10116.ENSRNOP00000049498,10116.ENSRNOP00000061550	Traf6,Map3k7,Map2k3,Tbk1,Il12a,Ripk2,Nr2c2,Map4k4,Nfkb2,Irak2,Ppara,Tnfrsf1a,Tollip,Rel
GO:0031323	Regulation of cellular metabolic process	14	6753	0.4	0.0094	10116.ENSRNOP00000006148,10116.ENSRNOP00000007654,10116.ENSRNOP00000008679,10116.ENSRNOP00000009260,10116.ENSRNOP00000012832,10116.ENSRNOP00000012963,10116.ENSRNOP00000014354,10116.ENSRNOP00000019180,10116.ENSRNOP00000026235,10116.ENSRNOP00000034508,10116.ENSRNOP00000038651,10116.ENSRNOP00000042371,10116.ENSRNOP00000049498,10116.ENSRNOP00000061550	Traf6,Map3k7,Map2k3,Tbk1,Il12a,Ripk2,Nr2c2,Map4k4,Nfkb2,Irak2,Ppara,Tnfrsf1a,Tollip,Rel
GO:0043170	Macromolecule metabolic process	14	6899	0.39	0.0115	10116.ENSRNOP00000006148,10116.ENSRNOP00000007654,10116.ENSRNOP00000008679,10116.ENSRNOP00000009260,10116.ENSRNOP00000011223,10116.ENSRNOP00000012832,10116.ENSRNOP00000012963,10116.ENSRNOP00000014354,10116.ENSRNOP00000019180,10116.ENSRNOP00000021061,10116.ENSRNOP00000034508,10116.ENSRNOP00000038651,10116.ENSRNOP00000049498,10116.ENSRNOP00000061550	Traf6,Map3k7,Map2k3,Tbk1,Nfrkb,Il12a,Ripk2,Nr2c2,Map4k4,ENSRNOP00000021061,Irak2,Ppara,Tollip,Rel
GO:0071704	Organic substance metabolic process	15	8697	0.32	0.0269	10116.ENSRNOP00000006148,10116.ENSRNOP00000007654,10116.ENSRNOP00000008679,10116.ENSRNOP00000009260,10116.ENSRNOP00000011223,10116.ENSRNOP00000012832,10116.ENSRNOP00000012963,10116.ENSRNOP00000014354,10116.ENSRNOP00000019180,10116.ENSRNOP00000021061,10116.ENSRNOP00000034508,10116.ENSRNOP00000038651,10116.ENSRNOP00000042371,10116.ENSRNOP00000049498,10116.ENSRNOP00000061550	Traf6,Map3k7,Map2k3,Tbk1,Nfrkb,Il12a,Ripk2,Nr2c2,Map4k4,ENSRNOP00000021061,Irak2,Ppara,Tnfrsf1a,Tollip,Rel
GO:0050794	Regulation of cellular process	18	12977	0.22	0.0268	10116.ENSRNOP00000006148,10116.ENSRNOP00000007654,10116.ENSRNOP00000008679,10116.ENSRNOP00000009260,10116.ENSRNOP00000012832,10116.ENSRNOP00000012963,10116.ENSRNOP00000013768,10116.ENSRNOP00000014354,10116.ENSRNOP00000019180,10116.ENSRNOP00000019673,10116.ENSRNOP00000021061,10116.ENSRNOP00000023977,10116.ENSRNOP00000026235,10116.ENSRNOP00000034508,10116.ENSRNOP00000038651,10116.ENSRNOP00000042371…	Traf6,Map3k7,Map2k3,Tbk1,Il12a,Ripk2,Cd180,Nr2c2,Map4k4,Il1r1,ENSRNOP00000021061,Cd14,Nfkb2,Irak2,Ppara,Tnfrsf1a,Tollip,Rel

## Sheet: Component
#term ID	term description	observed gene count	background gene count	strength	false discovery rate	matching proteins in your network (IDs)	matching proteins in your network (labels)
GO:0033256	I-kappaB/NF-kappaB complex	2	9	2.43	0.0288	10116.ENSRNOP00000026235,10116.ENSRNOP00000061550	Nfkb2,Rel
GO:0042025	Host cell nucleus	4	187	1.41	0.0288	10116.ENSRNOP00000014354,10116.ENSRNOP00000026235,10116.ENSRNOP00000038651,10116.ENSRNOP00000061550	Nr2c2,Nfkb2,Ppara,Rel

## Sheet: Kmeans clusters
#clustering method	cluster number	cluster color	gene count	protein name	protein identifier	protein description
kmeans	1	Red	10	Cd14	10116.ENSRNOP00000023977	Monocyte differentiation antigen CD14; Coreceptor for bacterial lipopolysaccharide. In concert with LBP, binds to monomeric lipopolysaccharide and delivers it to the LY96/TLR4 complex, thereby mediating the innate immune response to bacterial lipopolysaccharide (LPS). Acts via MyD88, TIRAP and TRAF6, leading to NF-kappa-B activation, cytokine secretion and the inflammatory response. Acts as a cor…
kmeans	1	Red	10	Cd180	10116.ENSRNOP00000013768	CD180 antigen (Predicted), isoform CRA_a; CD180 molecule
kmeans	1	Red	10	Il1r1	10116.ENSRNOP00000019673	Receptor for IL1A, IL1B and IL1RN. After binding to interleukin-1 associates with the coreceptor IL1RAP to form the high affinity interleukin-1 receptor complex which mediates interleukin-1- dependent activation of NF-kappa-B, MAPK and other pathways. Signaling involves the recruitment of adapter molecules such as TOLLIP, MYD88, and IRAK1 or IRAK2 via the respective TIR domains of the receptor/co…
kmeans	1	Red	10	Irak2	10116.ENSRNOP00000034508	Interleukin-1 receptor-associated kinase-like 2; Binds to the IL-1 type I receptor following IL-1 engagement, triggering intracellular signaling cascades leading to transcriptional up-regulation and mRNA stabilization
kmeans	1	Red	10	Map4k4	10116.ENSRNOP00000019180	Mitogen-activated protein kinase kinase kinase kinase 4
kmeans	1	Red	10	Ripk2	10116.ENSRNOP00000012963	Receptor-interacting serine/threonine-protein kinase 2; Serine/threonine/tyrosine kinase that plays an essential role in modulation of innate and adaptive immune responses. Upon stimulation by bacterial peptidoglycans, NOD1 and NOD2 are activated, oligomerize and recruit RIPK2 through CARD-CARD domains
kmeans	1	Red	10	Tbk1	10116.ENSRNOP00000009260	Similar to tank-binding kinase 1; TANK-binding kinase 1
kmeans	1	Red	10	Tnfrsf1a	10116.ENSRNOP00000042371	Tumor necrosis factor receptor superfamily member 1A; Receptor for TNFSF2/TNF-alpha and homotrimeric TNFSF1/lymphotoxin-alpha. The adapter molecule FADD recruits caspase-8 to the activated receptor. The resulting death-inducing signaling complex (DISC) performs caspase-8 proteolytic activation which initiates the subsequent cascade of caspases (aspartate- specific cysteine proteases) mediating ap…
kmeans	1	Red	10	Tollip	10116.ENSRNOP00000049498	Toll-interacting protein; Component of the signaling pathway of IL-1 and Toll-like receptors. Inhibits cell activation by microbial products. Recruits IRAK1 to the IL-1 receptor complex. Inhibits IRAK1 phosphorylation and kinase activity. Connects the ubiquitin pathway to autophagy by functioning as a ubiquitin-ATG8 family adapter and thus mediating autophagic clearance of ubiquitin conjugates. T…
kmeans	1	Red	10	Traf6	10116.ENSRNOP00000006148	TNF receptor-associated factor 6; E3 ubiquitin ligase that, together with UBE2N and UBE2V1, mediates the synthesis of 'Lys-63'-linked-polyubiquitin chains conjugated to proteins, such as IKBKG, IRAK1, AKT1 and AKT2. Also mediates ubiquitination of free/unanchored polyubiquitin chain that leads to MAP3K7 activation. Mediates activation of NF-kappa-B and JUN. May be essential for the formation of f…
kmeans	2	Yellow	3	Il12a	10116.ENSRNOP00000012832	Interleukin 12a; Cytokine that can act as a growth factor for activated T and NK cells, enhance the lytic activity of NK/lymphokine-activated killer cells, and stimulate the production of IFN-gamma by resting PBMC
kmeans	2	Yellow	3	Nfkb2	10116.ENSRNOP00000026235	Nuclear factor of kappa light polypeptide gene enhancer in b-cells 2, p49/p100, isoform cra_a; Nuclear factor of kappa light polypeptide gene enhancer in B-cells 2, p49/p100
kmeans	2	Yellow	3	Rel	10116.ENSRNOP00000061550	REL proto-oncogene, NF-kB subunit; V-rel avian reticuloendotheliosis viral oncogene homolog
kmeans	3	Green	4	ENSRNOP00000021061	10116.ENSRNOP00000021061	Ring finger protein 138, E3 ubiquitin protein ligase
kmeans	3	Green	4	Map2k3	10116.ENSRNOP00000008679	Dual specificity mitogen-activated protein kinase kinase 3-like
kmeans	3	Green	4	Map3k7	10116.ENSRNOP00000007654	Mitogen-activated protein kinase kinase kinase 7-like; Mitogen activated protein kinase kinase kinase 7
kmeans	3	Green	4	Nr2c2	10116.ENSRNOP00000014354	Nuclear receptor subfamily 2, group c, member 2; Orphan nuclear receptor that can act as a repressor or activator of transcription. An important repressor of nuclear receptor signaling pathways such as retinoic acid receptor, retinoid X, vitamin D3 receptor, thyroid hormone receptor and estrogen receptor pathways. May regulate gene expression during the late phase of spermatogenesis. Activates tr…
kmeans	4	Cyan	1	Ppara	10116.ENSRNOP00000038651	Peroxisome proliferator-activated receptor alpha; Ligand-activated transcription factor. Key regulator of lipid metabolism. Activated by the endogenous ligand 1-palmitoyl- 2-oleoyl-sn-glycerol-3-phosphocholine (16:0/18:1-GPC). Activated by oleylethanolamide, a naturally occurring lipid that regulates satiety. Receptor for peroxisome proliferators such as hypolipidemic drugs and fatty acids. Regul…
kmeans	5	Blue	1	Nfrkb	10116.ENSRNOP00000011223	Nuclear factor related to kappa B binding protein

## Sheet: Mapping
#queryIndex	queryItem	stringId	preferredName	annotation
1	Cd14	10116.ENSRNOP00000023977	Cd14	Monocyte differentiation antigen CD14; Coreceptor for bacterial lipopolysaccharide. In concert with LBP, binds to monomeric lipopolysaccharide and delivers it to the LY96/TLR4 complex, thereby mediating the innate immune response to bacterial lipopolysaccharide (LPS). Acts via MyD88, TIRAP and TRAF6, leading to NF-kappa-B activation, cytokine secretion and the inflammatory response. Acts as a cor…
2	Cd180	10116.ENSRNOP00000013768	Cd180	CD180 antigen (Predicted), isoform CRA_a; CD180 molecule
3	Il12a	10116.ENSRNOP00000012832	Il12a	Interleukin 12a; Cytokine that can act as a growth factor for activated T and NK cells, enhance the lytic activity of NK/lymphokine-activated killer cells, and stimulate the production of IFN-gamma by resting PBMC
4	Il1r1	10116.ENSRNOP00000019673	Il1r1	Receptor for IL1A, IL1B and IL1RN. After binding to interleukin-1 associates with the coreceptor IL1RAP to form the high affinity interleukin-1 receptor complex which mediates interleukin-1- dependent activation of NF-kappa-B, MAPK and other pathways. Signaling involves the recruitment of adapter molecules such as TOLLIP, MYD88, and IRAK1 or IRAK2 via the respective TIR domains of the receptor/co…
5	Irak2	10116.ENSRNOP00000034508	Irak2	Interleukin-1 receptor-associated kinase-like 2; Binds to the IL-1 type I receptor following IL-1 engagement, triggering intracellular signaling cascades leading to transcriptional up-regulation and mRNA stabilization
6	Map2k3	10116.ENSRNOP00000008679	Map2k3	Dual specificity mitogen-activated protein kinase kinase 3-like
7	Map3k7	10116.ENSRNOP00000007654	Map3k7	Mitogen-activated protein kinase kinase kinase 7-like; Mitogen activated protein kinase kinase kinase 7
8	Map4k4	10116.ENSRNOP00000019180	Map4k4	Mitogen-activated protein kinase kinase kinase kinase 4
9	Nfkb2	10116.ENSRNOP00000026235	Nfkb2	Nuclear factor of kappa light polypeptide gene enhancer in b-cells 2, p49/p100, isoform cra_a; Nuclear factor of kappa light polypeptide gene enhancer in B-cells 2, p49/p100
10	Nfrkb	10116.ENSRNOP00000011223	Nfrkb	Nuclear factor related to kappa B binding protein
11	Nr2c2	10116.ENSRNOP00000014354	Nr2c2	Nuclear receptor subfamily 2, group c, member 2; Orphan nuclear receptor that can act as a repressor or activator of transcription. An important repressor of nuclear receptor signaling pathways such as retinoic acid receptor, retinoid X, vitamin D3 receptor, thyroid hormone receptor and estrogen receptor pathways. May regulate gene expression during the late phase of spermatogenesis. Activates tr…
12	Ppara	10116.ENSRNOP00000038651	Ppara	Peroxisome proliferator-activated receptor alpha; Ligand-activated transcription factor. Key regulator of lipid metabolism. Activated by the endogenous ligand 1-palmitoyl- 2-oleoyl-sn-glycerol-3-phosphocholine (16:0/18:1-GPC). Activated by oleylethanolamide, a naturally occurring lipid that regulates satiety. Receptor for peroxisome proliferators such as hypolipidemic drugs and fatty acids. Regul…
13	Rel	10116.ENSRNOP00000061550	Rel	REL proto-oncogene, NF-kB subunit; V-rel avian reticuloendotheliosis viral oncogene homolog
14	Ripk2	10116.ENSRNOP00000012963	Ripk2	Receptor-interacting serine/threonine-protein kinase 2; Serine/threonine/tyrosine kinase that plays an essential role in modulation of innate and adaptive immune responses. Upon stimulation by bacterial peptidoglycans, NOD1 and NOD2 are activated, oligomerize and recruit RIPK2 through CARD-CARD domains
15	Rnf138	10116.ENSRNOP00000021061	ENSRNOP00000021061	Ring finger protein 138, E3 ubiquitin protein ligase
16	Tbk1	10116.ENSRNOP00000009260	Tbk1	Similar to tank-binding kinase 1; TANK-binding kinase 1
17	Tnfrsf1a	10116.ENSRNOP00000042371	Tnfrsf1a	Tumor necrosis factor receptor superfamily member 1A; Receptor for TNFSF2/TNF-alpha and homotrimeric TNFSF1/lymphotoxin-alpha. The adapter molecule FADD recruits caspase-8 to the activated receptor. The resulting death-inducing signaling complex (DISC) performs caspase-8 proteolytic activation which initiates the subsequent cascade of caspases (aspartate- specific cysteine proteases) mediating ap…
18	Tollip	10116.ENSRNOP00000049498	Tollip	Toll-interacting protein; Component of the signaling pathway of IL-1 and Toll-like receptors. Inhibits cell activation by microbial products. Recruits IRAK1 to the IL-1 receptor complex. Inhibits IRAK1 phosphorylation and kinase activity. Connects the ubiquitin pathway to autophagy by functioning as a ubiquitin-ATG8 family adapter and thus mediating autophagic clearance of ubiquitin conjugates. T…
19	Traf6	10116.ENSRNOP00000006148	Traf6	TNF receptor-associated factor 6; E3 ubiquitin ligase that, together with UBE2N and UBE2V1, mediates the synthesis of 'Lys-63'-linked-polyubiquitin chains conjugated to proteins, such as IKBKG, IRAK1, AKT1 and AKT2. Also mediates ubiquitination of free/unanchored polyubiquitin chain that leads to MAP3K7 activation. Mediates activation of NF-kappa-B and JUN. May be essential for the formation of f…

## Sheet: annotations
#node	identifier	domain_summary_url	annotation	other_names_and_aliases
Cd14	10116.ENSRNOP00000023977	Monocyte differentiation antigen CD14; Coreceptor for bacterial lipopolysaccharide. In concert with LBP, binds to monomeric lipopolysaccharide and delivers it to the LY96/TLR4 complex, thereby mediating the innate immune response to bacterial lipopolysaccharide (LPS). Acts via MyD88, TIRAP and TRAF6, leading to NF-kappa-B activation, cytokine secretion and the inflammatory response. Acts as a cor…	https://smart.embl.de/smart/DDvec.cgi?smart=372:SIGNAL(1|17)+Pfam_LRR_6(252|270)+	60350,AAB01154.1,AAC35371.1,AAH61733.1,AF087943,BC061733,CD14,CD14 molecule,CD14_RAT,Cd14,Cd14-201,ENSRNOG00000017819,ENSRNOP00000023977,ENSRNOT00000023977,Monocyte differentiation antigen CD14,Myeloid cell-specific leucine-rich glycoprotein,NM_021744,NM_021744.1,NP_068512,NP_068512.1,Q63691,Q6GT04,RGD:620588,Rn.42942,U51804,UPI0000167A3B,XM_006254603,XM_006254603.1,XP_006254665,XP_006254665.1,rn…
Cd180	10116.ENSRNOP00000013768	CD180 antigen (Predicted), isoform CRA_a; CD180 molecule	https://smart.embl.de/smart/DDvec.cgi?smart=662:SIGNAL(1|20)+LRR(76|99)+LRR(172|195)+LRR(202|221)+LRR(298|320)+LRR(321|343)+LRR(396|419)+LRR(445|468)+LRR(496|519)+LRR(541|566)+LRRCT(578|627)+TRANS(629|651)+	294706,AABR06012436,CD180,CD180 antigen,CD180 antigen (Predicted), isoform CRA_a,CD180 molecule,Cd180,Cd180-201,Cd180_predicted,D3ZIP2,D3ZIP2_RAT,EDM10243.1,ENSRNOG00000010266,ENSRNOP00000013768,ENSRNOT00000013768,LOC294706,Ly78,NM_001106405,NM_001106405.1,NP_001099875,NP_001099875.1,RGD:1308170,Rn.148663,UPI00001CECEB,XM_006231871,XM_006231871.1,XM_006231871.3,XP_006231933,XP_006231933.1,rCG_444…
ENSRNOP00000021061	10116.ENSRNOP00000021061	Ring finger protein 138, E3 ubiquitin protein ligase	https://smart.embl.de/smart/DDvec.cgi?smart=173:ZnF_C2H2(121|144)+	AABR06094198,AABR06094199,AABR06094200,AABR06094201,D4ABZ6,ENSRNOG00000015645,ENSRNOP00000020999,ENSRNOP00000021058,ENSRNOP00000021061,ENSRNOT00000020999,ENSRNOT00000021058,ENSRNOT00000021061,LOC102551223,MGC72355,NM_053588,NM_053588.2,NP_446040,NP_446040.1,RSD-4,Rn.6814,Rnf138,Rnf138-201,Rsd4,Trif,Trif-pending,UPI0002AB87FA,XP_006254534,XP_006254534.1
Il12a	10116.ENSRNOP00000012832	Interleukin 12a; Cytokine that can act as a growth factor for activated T and NK cells, enhance the lytic activity of NK/lymphokine-activated killer cells, and stimulate the production of IFN-gamma by resting PBMC	https://smart.embl.de/smart/DDvec.cgi?smart=215:Pfam_IL12(6|215)+	84405,AABR06017963,AABR06017964,CLMF p35,EDM00915.1,EDM00916.1,ENSRNOG00000009468,ENSRNOP00000012649,ENSRNOP00000012832,ENSRNOT00000012649,ENSRNOT00000012831,G3V780,IL-12 subunit p35,IL-12A,IL12A,IL12A_RAT,Il12a,Il12a-201,Interleukin 12A,Interleukin-12 subunit alpha,NM_053390,NM_053390.1,NP_445842,NP_445842.1,Q9R103,RGD:620562,Rn.207199,UPI000019BB38,interleukin 12A,rno:84405
Il1r1	10116.ENSRNOP00000019673	Receptor for IL1A, IL1B and IL1RN. After binding to interleukin-1 associates with the coreceptor IL1RAP to form the high affinity interleukin-1 receptor complex which mediates interleukin-1- dependent activation of NF-kappa-B, MAPK and other pathways. Signaling involves the recruitment of adapter molecules such as TOLLIP, MYD88, and IRAK1 or IRAK2 via the respective TIR domains of the receptor/co…	https://smart.embl.de/smart/DDvec.cgi?smart=590:SIGNAL(1|33)+IG_like(52|131)+IG(144|229)+IG(250|347)+TRANS(354|376)+TIR(401|558)+	25663,3.2.2.6,AABR06059984,AABR06059985,AABR06059986,AABR06059987,AB112437,AB112438,BAF34664.1,BAF34665.1,CD121 antigen-like family member A,CD121a,EDL99179.1,ENSRNOG00000014504,ENSRNOP00000019673,ENSRNOP00000061282,ENSRNOP00000061930,ENSRNOT00000019673,ENSRNOT00000064366,ENSRNOT00000065397,IL-1R-1,IL-1R-alpha,IL-1RT-1,IL-1RT1,IL1R1,IL1R1_RAT,Il1r1,Il1r1-201,Il1ra,Interleukin 1 receptor type 1,In…
Irak2	10116.ENSRNOP00000034508	Interleukin-1 receptor-associated kinase-like 2; Binds to the IL-1 type I receptor following IL-1 engagement, triggering intracellular signaling cascades leading to transcriptional up-regulation and mRNA stabilization	https://smart.embl.de/smart/DDvec.cgi?smart=624:Pfam_Death(13|94)+Pfam_Pkinase_Tyr(210|499)+	2.7.11.1,362418,AAH98060.1,BC098060,EC 2.7.11.1,ENSRNOG00000021817,ENSRNOP00000030898,ENSRNOP00000034508,ENSRNOP00000035274,ENSRNOP00000047297,ENSRNOT00000029796,ENSRNOT00000029819,ENSRNOT00000038964,ENSRNOT00000040411,IRAK-2,IRAK2,IRAK2_RAT,Interleukin-1 receptor-associated kinase 2,Interleukin-1 receptor-associated kinase 2 ,Interleukin-1 receptor-associated kinase-like 2,Irak2,Irak2-201,LOC362…
Map2k3	10116.ENSRNOP00000008679	Dual specificity mitogen-activated protein kinase kinase 3-like	https://smart.embl.de/smart/DDvec.cgi?smart=347:S_TKc(64|325)+	2.7.12.2,303200,AAI00096.1,AAI60839.1,B1H230,B1H230_RAT,BC100095,BC160839,EC 2.7.12.2,EDM04673.1,ENSRNOG00000006612,ENSRNOP00000008679,ENSRNOP00000031137,ENSRNOT00000008679,ENSRNOT00000029484,LOC100911550,LOC100911550-201,MAP2K3,Map2k3,Map2k3 protein,Mek3,Mitogen activated protein kinase kinase 3,Mitogen-activated protein kinase kinase 3,Mitogen-activated protein kinase kinase 3 ,Mkk3,NM_00110067…
Map3k7	10116.ENSRNOP00000007654	Mitogen-activated protein kinase kinase kinase 7-like; Mitogen activated protein kinase kinase kinase 7	https://smart.embl.de/smart/DDvec.cgi?smart=606:Pfam_Pkinase_Tyr(36|284)+COIL(528|593)+	100910771,2.7.11.25,313121,AABR03040223,CB583299,CB771642,CK481792,DN936104,EC 2.7.11.25,ENSRNOG00000005724,ENSRNOP00000007654,ENSRNOP00000007657,ENSRNOP00000007920,ENSRNOP00000008038,ENSRNOP00000008059,ENSRNOP00000059558,ENSRNOP00000061259,ENSRNOT00000007654,ENSRNOT00000007657,ENSRNOT00000007921,ENSRNOT00000008038,ENSRNOT00000008059,ENSRNOT00000065797,ENSRNOT00000067564,LOC100910771,M3K7_RAT,MAP…
Map4k4	10116.ENSRNOP00000019180	Mitogen-activated protein kinase kinase kinase kinase 4	https://smart.embl.de/smart/DDvec.cgi?smart=1178:Pfam_Pkinase(1|234)+COIL(302|439)+CNH(860|1158)+	2.7.11.1,301363,AABR06059977,AABR06059978,EC 2.7.11.1,EDL99184.1,ENSRNOG00000014013,ENSRNOP00000018993,ENSRNOP00000019180,ENSRNOP00000042572,ENSRNOP00000061159,ENSRNOP00000063308,ENSRNOT00000018993,ENSRNOT00000019180,ENSRNOT00000048513,ENSRNOT00000065265,ENSRNOT00000068565,F1M754,F1M754_RAT,LOC301363,MAP4K4,Map4k4,Map4k4-201,Map4k4_predicted,NM_001106904,NM_001106904.1,NP_001100374,NP_001100374.1…
Nfkb2	10116.ENSRNOP00000026235	Nuclear factor of kappa light polypeptide gene enhancer in b-cells 2, p49/p100, isoform cra_a; Nuclear factor of kappa light polypeptide gene enhancer in B-cells 2, p49/p100	https://smart.embl.de/smart/DDvec.cgi?smart=898:Pfam_RHD_DNA_bind(40|220)+IPT(227|326)+ANK(486|516)+ANK(525|554)+ANK(558|590)+ANK(598|627)+ANK(632|662)+ANK(666|695)+DEATH(763|850)+	309452,AAH85800.1,BC085800,EDL94341.1,EDL94342.1,ENSRNOG00000019311,ENSRNOP00000026188,ENSRNOP00000026199,ENSRNOP00000026235,ENSRNOT00000026188,ENSRNOT00000026200,ENSRNOT00000026235,LOC309452,MGC93816,NFKB2,NM_001008349,NM_001008349.1,NP_001008350,NP_001008350.1,Nfkb2,Nfkb2-201,Nuclear factor kappa B subunit 2,Q5U2Z4,Q5U2Z4_RAT,RGD1307189,Rn.204814,UPI000017FBD2,XM_006231503,XM_006231503.1,XM_006…
Nfrkb	10116.ENSRNOP00000011223	Nuclear factor related to kappa B binding protein	https://smart.embl.de/smart/DDvec.cgi?smart=1296:COIL(304|335)+Pfam_NFRKB_winged(379|478)+	315523,D4A421,D4A421_RAT,EDL83310.1,ENSRNOG00000008278,ENSRNOP00000011223,ENSRNOT00000011223,LOC315523,NFRKB,NM_001108133,NM_001108133.1,NP_001101603,NP_001101603.1,Nfrkb,Nfrkb-201,Nfrkb_predicted,RGD:1310558,Rn.96240,UPI000050412F,XM_006242759,XM_006242759.1,XM_006242760,XM_006242760.1,XM_006242760.3,XM_006242762,XM_006242762.1,XP_006242815,XP_006242815.1,XP_006242816,XP_006242816.1,XP_006242817…
Nr2c2	10116.ENSRNOP00000014354	Nuclear receptor subfamily 2, group c, member 2; Orphan nuclear receptor that can act as a repressor or activator of transcription. An important repressor of nuclear receptor signaling pathways such as retinoic acid receptor, retinoid X, vitamin D3 receptor, thyroid hormone receptor and estrogen receptor pathways. May regulate gene expression during the late phase of spermatogenesis. Activates tr…	https://smart.embl.de/smart/DDvec.cgi?smart=596:ZnF_C4(114|185)+HOLI(388|554)+	50659,ABF70962.1,DQ515799,EDL91388.1,ENSRNOG00000010536,ENSRNOP00000014354,ENSRNOT00000014353,G3V7F5,NM_017323,NM_017323.1,NP_059019,NP_059019.1,NR2C2,NR2C2_RAT,Nr2c2,Nr2c2-201,Nuclear receptor subfamily 2 group C member 2,Nuclear receptor subfamily 2, group C, member 2,Orphan nuclear receptor TR4,P55094,Q19P41,RGD:3201,Rn.10485,TR4,Testicular receptor 4,Tr4,UPI000019BBFA,nuclear receptor subfami…
Ppara	10116.ENSRNOP00000038651	Peroxisome proliferator-activated receptor alpha; Ligand-activated transcription factor. Key regulator of lipid metabolism. Activated by the endogenous ligand 1-palmitoyl- 2-oleoyl-sn-glycerol-3-phosphocholine (16:0/18:1-GPC). Activated by oleylethanolamide, a naturally occurring lipid that regulates satiety. Receptor for peroxisome proliferators such as hypolipidemic drugs and fatty acids. Regul…	https://smart.embl.de/smart/DDvec.cgi?smart=468:ZnF_C4(99|169)+HOLI(278|437)+	25747,AAA41918.1,CHEMBL2129,ENSRNOG00000021463,ENSRNOP00000038651,ENSRNOT00000030082,M88592,NM_013196,NM_013196.1,NP_037328,NP_037328.1,Nr1c1,Nuclear receptor subfamily 1 group C member 1,P37230,PPAR,PPAR-alpha,PPARA,PPARA_RAT,Peroxisome proliferator activated receptor alpha,Peroxisome proliferator-activated receptor alpha,Ppar,Ppara,Ppara-201,Rn.9753,UPI0000131FE9,XM_006242156.2,XM_017594680.1,X…
Rel	10116.ENSRNOP00000061550	REL proto-oncogene, NF-kB subunit; V-rel avian reticuloendotheliosis viral oncogene homolog	https://smart.embl.de/smart/DDvec.cgi?smart=589:Pfam_RHD_DNA_bind(10|178)+IPT(185|280)+	305584,AABR06081347,AABR06081348,AABR06081349,AABR06081350,C-Rel proto-oncogene protein,ENSRNOG00000006205,ENSRNOP00000008192,ENSRNOP00000061550,ENSRNOT00000008192,ENSRNOT00000065110,F1M5R1,F1M5R1_RAT,LOC305584,REL proto-oncogene, NF-kB subunit,Rel,Rel-201,Rn.106948,UPI0002AB8195,XM_006221869,XM_006221869.1,XM_006251596,XM_006251596.1,XP_006221931,XP_006221931.1,XP_006251658,XP_006251658.1,rno:30…
Ripk2	10116.ENSRNOP00000012963	Receptor-interacting serine/threonine-protein kinase 2; Serine/threonine/tyrosine kinase that plays an essential role in modulation of innate and adaptive immune responses. Upon stimulation by bacterial peptidoglycans, NOD1 and NOD2 are activated, oligomerize and recruit RIPK2 through CARD-CARD domains	https://smart.embl.de/smart/DDvec.cgi?smart=539:Pfam_Pkinase_Tyr(18|290)+CARD(434|525)+	2.7.11.1,362491,6GWM,AABR06035684,AABR06035685,AAI07469.1,BC107468,EC 2.7.11.1,EDL98485.1,ENSRNOG00000009389,ENSRNOP00000012963,ENSRNOT00000012963,G3V783,G3V783_RAT,LOC362491,NM_001191865,NM_001191865.1,NP_001178794,NP_001178794.1,Q3B7U0,RIPK2,Receptor-interacting serine-threonine kinase 2,Ripk2,Ripk2-201,Rn.102179,Tyrosine-protein kinase RIPK2,UPI0000181DE1,XP_006237982,XP_006237982.1,rCG_54865,…
Tbk1	10116.ENSRNOP00000009260	Similar to tank-binding kinase 1; TANK-binding kinase 1	https://smart.embl.de/smart/DDvec.cgi?smart=729:Pfam_Pkinase_Tyr(10|250)+	2.7.11.10,299827,AABR06049943,D4A7D3,D4A7D3_RAT,EC 2.7.11.10,EDM16548.1,ENSRNOG00000005528,ENSRNOP00000009260,ENSRNOT00000009260,LOC299827,NM_001106786,NM_001106786.1,NP_001100256,NP_001100256.1,Rn.30683,Similar to TANK-binding kinase 1,TANK-binding kinase 1,TANK-binding kinase 1 ,TBK1,Tbk1,Tbk1-201,UPI000017E65A,rCG_48987,rno:299827
Tnfrsf1a	10116.ENSRNOP00000042371	Tumor necrosis factor receptor superfamily member 1A; Receptor for TNFSF2/TNF-alpha and homotrimeric TNFSF1/lymphotoxin-alpha. The adapter molecule FADD recruits caspase-8 to the activated receptor. The resulting death-inducing signaling complex (DISC) performs caspase-8 proteolytic activation which initiates the subsequent cascade of caspases (aspartate- specific cysteine proteases) mediating ap…	https://smart.embl.de/smart/DDvec.cgi?smart=461:SIGNAL(1|29)+TNFR(44|81)+TNFR(84|125)+TNFR(127|166)+TNFR(168|195)+TRANS(211|233)+DEATH(352|448)+	25625,AAA42256.1,AAH86413.1,AAK53562.1,AAK53563.1,AAK53564.1,AAK53565.1,AAK53566.1,AAK53567.1,AF329976,AF329977,AF329978,AF329979,AF329980,AF329981,BC086413,CD120a,ENSRNOG00000031312,ENSRNOP00000042371,ENSRNOP00000043956,ENSRNOP00000045397,ENSRNOT00000045623,ENSRNOT00000047373,ENSRNOT00000048529,M63122,MGC105478,NM_013091,NM_013091.1,NP_037223,NP_037223.1,P22934,P55,P60,Q5U1X6,Q91V30,Q91Y93,RGD:6…
Tollip	10116.ENSRNOP00000049498	Toll-interacting protein; Component of the signaling pathway of IL-1 and Toll-like receptors. Inhibits cell activation by microbial products. Recruits IRAK1 to the IL-1 receptor complex. Inhibits IRAK1 phosphorylation and kinase activity. Connects the ubiquitin pathway to autophagy by functioning as a ubiquitin-ATG8 family adapter and thus mediating autophagic clearance of ubiquitin conjugates. T…	https://smart.embl.de/smart/DDvec.cgi?smart=274:C2(54|151)+CUE(229|271)+	361677,A2RUW1,AAI33068.1,AB185285,BAI44639.1,BC133067,C9K104,ENSRNOG00000019861,ENSRNOP00000027059,ENSRNOP00000027097,ENSRNOP00000027108,ENSRNOP00000049498,ENSRNOT00000027059,ENSRNOT00000027097,ENSRNOT00000027108,ENSRNOT00000046344,LOC361677,NM_001109668,NM_001109668.1,NP_001103138,NP_001103138.1,RGD:1304676,Rn.137040,TOLIP_RAT,TOLLIP,Toll interacting protein,Toll-interacting protein,Tollip,Tolli…
Traf6	10116.ENSRNOP00000006148	TNF receptor-associated factor 6; E3 ubiquitin ligase that, together with UBE2N and UBE2V1, mediates the synthesis of 'Lys-63'-linked-polyubiquitin chains conjugated to proteins, such as IKBKG, IRAK1, AKT1 and AKT2. Also mediates ubiquitination of free/unanchored polyubiquitin chain that leads to MAP3K7 activation. Mediates activation of NF-kappa-B and JUN. May be essential for the formation of f…	https://smart.embl.de/smart/DDvec.cgi?smart=530:RING(70|108)+Pfam_zf-TRAF(204|261)+COIL(302|356)+MATH(363|490)+	2.3.2.27,311245,AAI68921.1,B5DF45,BC168921,E3 ubiquitin-protein ligase TRAF6,EC 2.3.2.27,EDL79625.1,ENSRNOG00000004639,ENSRNOP00000006148,ENSRNOT00000006148,LOC311245,NM_001107754,NM_001107754.2,NP_001101224,NP_001101224.1,RGD:1306853,RING-type E3 ubiquitin transferase TRAF6,Rn.220435,TNF receptor associated factor 6,TNF receptor-associated factor 6,TNF receptor-associated factor 6 ,TRAF6,TRAF6_R…
