# Supplementary material for: Regulation of Key Immune-Related Genes in the Heart Following Burn Injury
Source: J Pers Med. 2022 Jun 20;12(6):1007. doi: 10.3390/jpm12061007 (PMC9224557; doi:10.3390/jpm12061007)
Supplement: Supplementary file 1 [file jpm-12-01007-s001.zip › jpm-1707118 Supplementary/Table S4_ protein-protein interactions of up-regulated DEGs.xlsx]

## Sheet: Casp8
#clustering method	cluster number	cluster color	gene count	protein name	protein identifier	protein description
kmeans	1	Red	4	Casp8	10116.ENSRNOP00000016613	Caspase-8; Most upstream protease of the activation cascade of caspases responsible for the TNFRSF6/FAS mediated and TNFRSF1A induced cell death. Binding to the adapter molecule FADD recruits it to either receptor. The resulting aggregate called death- inducing signaling complex (DISC) performs CASP8 proteolytic activation. The active dimeric enzyme is then liberated from the DISC and free to act…
kmeans	1	Red	4	Tradd	10116.ENSRNOP00000020405	Tumor necrosis factor receptor type 1-associated death domain protein; TNFRSF1A-associated via death domain
kmeans	1	Red	4	Traf1	10116.ENSRNOP00000064786	TNF receptor-associated factor 1
kmeans	1	Red	4	Traf2	10116.ENSRNOP00000008253	Tnf receptor-associated factor 2
kmeans	2	Green	6	Cflar	10116.ENSRNOP00000016730	CASP8 and FADD-like apoptosis regulator, isoform CRA_a; CASP8 and FADD-like apoptosis regulator; Belongs to the peptidase C14A family
kmeans	2	Green	6	Fadd	10116.ENSRNOP00000066289	FAS-associated death domain protein; Apoptotic adaptor molecule that recruits caspase-8 or caspase-10 to the activated Fas (CD95) or TNFR-1 receptors. The resulting aggregate called the death-inducing signaling complex (DISC) performs caspase-8 proteolytic activation. Active caspase-8 initiates the subsequent cascade of caspases mediating apoptosis. Involved in interferon-mediated antiviral immun…
kmeans	2	Green	6	Fas	10116.ENSRNOP00000025928	Tumor necrosis factor receptor superfamily member 6; Receptor for TNFSF6/FASLG. The adapter molecule FADD recruits caspase-8 to the activated receptor. The resulting death-inducing signaling complex (DISC) performs caspase-8 proteolytic activation which initiates the subsequent cascade of caspases (aspartate-specific cysteine proteases) mediating apoptosis. FAS-mediated apoptosis may have a role …
kmeans	2	Green	6	Ripk1	10116.ENSRNOP00000023962	Receptor (TNFRSF)-interacting serine-threonine kinase 1
kmeans	2	Green	6	Ripk3	10116.ENSRNOP00000027759	Receptor-interacting serine/threonine-protein kinase 3; Essential for necroptosis, a programmed cell death process in response to death-inducing TNF-alpha family members. Upon induction of necrosis, RIPK3 interacts with, and phosphorylates RIPK1 and MLKL to form a necrosis-inducing complex. RIPK3 binds to and enhances the activity of three metabolic enzymes: GLUL, GLUD1, and PYGL. These metabolic…
kmeans	2	Green	6	Tnfsf10	10116.ENSRNOP00000017758	Tumor necrosis factor (ligand) superfamily, member 10
kmeans	3	Blue	1	Bid	10116.ENSRNOP00000016776	BH3-interacting domain death agonist; Induces caspases and apoptosis. Counters the protective effect of Bcl-2. The major proteolytic product p15 BID allows the release of cytochrome c (By similarity)

## Sheet: Ccl2
#clustering method	cluster number	cluster color	gene count	protein name	protein identifier	protein description
kmeans	1	Red	4	Cxcl1	10116.ENSRNOP00000003778	C-x-c motif chemokine ligand 1; Has chemotactic activity for neutrophils. Contributes to neutrophil activation during inflammation
kmeans	1	Red	4	Il1b	10116.ENSRNOP00000006308	Interleukin 1 beta; Potent proinflammatory cytokine. Initially discovered as the major endogenous pyrogen, induces prostaglandin synthesis, neutrophil influx and activation, T-cell activation and cytokine production, B- cell activation and antibody production, and fibroblast proliferation and collagen production. Promotes Th17 differentiation of T-cells. Synergizes with IL12/interleukin-12 to ind…
kmeans	1	Red	4	Il6	10116.ENSRNOP00000013732	Interleukin-6; Cytokine with a wide variety of biological functions. It is a potent inducer of the acute phase response. Plays an essential role in the final differentiation of B-cells into Ig- secreting cells Involved in lymphocyte and monocyte differentiation. Acts on B-cells, T-cells, hepatocytes, hematopoietic progenitor cells and cells of the CNS. Required for the generation of T(H)17 cells.…
kmeans	1	Red	4	Jun	10116.ENSRNOP00000011732	Jun proto-oncogene, ap-1 transcription factor subunit; Transcription factor AP-1; Transcription factor that recognizes and binds to the enhancer heptamer motif 5'-TGA[CG]TCA-3'. Promotes activity of NR5A1 when phosphorylated by HIPK3 leading to increased steroidogenic gene expression upon cAMP signaling pathway stimulation. Involved in activated KRAS-mediated transcriptional activation of USP28 i…
kmeans	2	Green	5	Ccl2	10116.ENSRNOP00000009448	C-C motif chemokine 2; Chemotactic factor that attracts monocytes, but not neutrophils; Belongs to the intercrine beta (chemokine CC) family
kmeans	2	Green	5	Ccr1	10116.ENSRNOP00000008772	Macrophage inflammatory protein-1 alpha receptor; Chemokine (C-C motif) receptor 1; Belongs to the G-protein coupled receptor 1 family
kmeans	2	Green	5	Ccr3	10116.ENSRNOP00000008809	Receptor for C-C type chemokine. Binds and responds to a variety of chemokines, including CCL11, CCL26, CCL7, CCL13, RANTES(CCL5) and CCL15. Subsequently transduces a signal by increasing the intracellular calcium ions level. In addition acts as a possible functional receptor for NARS1
kmeans	2	Green	5	Ccr5	10116.ENSRNOP00000066146	Chemokine (c-c motif) receptor 5; Receptor for a number of inflammatory CC-chemokines including MIP-1-alpha, MIP-1-beta and RANTES and subsequently transduces a signal by increasing the intracellular calcium ion level. May play a role in the control of granulocytic lineage proliferation or differentiation (By similarity)
kmeans	2	Green	5	Cxcr4	10116.ENSRNOP00000005143	C-x-c motif chemokine receptor 4; Receptor for the C-X-C chemokine CXCL12/SDF-1 that transduces a signal by increasing intracellular calcium ion levels and enhancing MAPK1/MAPK3 activation. Involved in the AKT signaling cascade (By similarity). Plays a role in regulation of cell migration, e.g. during wound healing. Acts as a receptor for extracellular ubiquitin; leading to enhanced intracellular…
kmeans	3	Blue	2	Cxcl10	10116.ENSRNOP00000003649	C-X-C motif chemokine 10; In addition to its role as a proinflammatory cytokine, may participate in T-cell effector function and perhaps T-cell development; Belongs to the intercrine alpha (chemokine CxC) family
kmeans	3	Blue	2	Cxcr3	10116.ENSRNOP00000004406	C-X-C chemokine receptor type 3; Receptor for the C-X-C chemokine CXCL9, CXCL10 and CXCL11 and mediates the proliferation, survival and angiogenic activity of mesangial cells through a heterotrimeric G-protein signaling pathway. Binds to CCL21. Probably promotes cell chemotaxis response (By similarity)

## Sheet: Cd86
#clustering method	cluster number	cluster color	gene count	protein name	protein identifier	protein description
kmeans	1	Red	6	Cd4	10116.ENSRNOP00000021915	T-cell surface glycoprotein CD4; Integral membrane glycoprotein that plays an essential role in the immune response and serves multiple functions in responses against both external and internal offenses. In T-cells, functions primarily as a coreceptor for MHC class II molecule:peptide complex. The antigens presented by class II peptides are derived from extracellular proteins while class I peptid…
kmeans	1	Red	6	Cd40	10116.ENSRNOP00000052022	Tumor necrosis factor receptor superfamily, member 5, isoform CRA_a; CD40 molecule, TNF receptor superfamily member 5
kmeans	1	Red	6	Cd80	10116.ENSRNOP00000002089	CD80 antigen, isoform CRA_a; Cd80 molecule
kmeans	1	Red	6	Cd8a	10116.ENSRNOP00000009516	T-cell surface glycoprotein CD8 alpha chain; Integral membrane glycoprotein that plays an essential role in the immune response and serves multiple functions in responses against both external and internal offenses. In T-cells, functions primarily as a coreceptor for MHC class I molecule:peptide complex. The antigens presented by class I peptides are derived from cytosolic proteins while class II…
kmeans	1	Red	6	Itgam	10116.ENSRNOP00000026748	Integrin subunit alpha m; Belongs to the integrin alpha chain family
kmeans	1	Red	6	Lck	10116.ENSRNOP00000012936	Proto-oncogene tyrosine-protein kinase LCK; Non-receptor tyrosine-protein kinase that plays an essential role in the selection and maturation of developing T- cells in the thymus and in the function of mature T-cells. Plays a key role in T-cell antigen receptor (TCR)-linked signal transduction pathways. Constitutively associated with the cytoplasmic portions of the CD4 and CD8 surface receptors. …
kmeans	2	Green	4	Cd28	10116.ENSRNOP00000013701	Cd28 molecule; Involved in T-cell activation, the induction of cell proliferation and cytokine production and promotion of T-cell survival. Enhances the production of IL4 and IL10 in T-cells in conjunction with TCR/CD3 ligation and CD40L costimulation
kmeans	2	Green	4	Cd86	10116.ENSRNOP00000003129	Cd86 antigen, isoform CRA_c; CD86 molecule
kmeans	2	Green	4	Cdc42	10116.ENSRNOP00000030928	Cell division control protein 42 homolog; Plasma membrane-associated small GTPase which cycles between an active GTP-bound and an inactive GDP-bound state. In active state binds to a variety of effector proteins to regulate cellular responses. Involved in epithelial cell polarization processes. Regulates the bipolar attachment of spindle microtubules to kinetochores before chromosome congression …
kmeans	2	Green	4	Ctla4	10116.ENSRNOP00000068099	Cytotoxic T-lymphocyte-associated protein 4
kmeans	3	Blue	1	Cd83	10116.ENSRNOP00000024458	CD83 antigen (Predicted); CD83 molecule

## Sheet: Cebpb
#clustering method	cluster number	cluster color	gene count	protein name	protein identifier	protein description
kmeans	1	Red	6	Cebpb	10116.ENSRNOP00000065222	CCAAT/enhancer-binding protein beta; Important transcription factor regulating the expression of genes involved in immune and inflammatory responses. Plays also a significant role in adipogenesis, as well as in the gluconeogenic pathway, liver regeneration, and hematopoiesis. The consensus recognition site is 5'-T[TG]NNGNAA[TG]-3'. Its functional capacity is governed by protein interactions and p…
kmeans	1	Red	6	Crebbp	10116.ENSRNOP00000007079	E1A/CREB-binding protein; Acetylates histones, giving a specific tag for transcriptional activation (By similarity). Also acetylates non-histone proteins, like DDX21, FBL, IRF2, MAFG, NCOA3, POLR1E/PAF53 and FOXO1 (By similarity). Binds specifically to phosphorylated CREB and enhances its transcriptional activity toward cAMP-responsive genes. Acts as a coactivator of ALX1. Acts as a circadian tra…
kmeans	1	Red	6	Ep300	10116.ENSRNOP00000000206	E1A/CREB-binding protein; E1A binding protein p300
kmeans	1	Red	6	Esr1	10116.ENSRNOP00000026350	Estrogen receptor alpha; Nuclear hormone receptor. The steroid hormones and their receptors are involved in the regulation of eukaryotic gene expression and affect cellular proliferation and differentiation in target tissues. Ligand-dependent nuclear transactivation involves either direct homodimer binding to a palindromic estrogen response element (ERE) sequence or association with other DNA-bin…
kmeans	1	Red	6	Myb	10116.ENSRNOP00000019299	MYB proto-oncogene, transcription factor; Myeloblastosis oncogene
kmeans	1	Red	6	Smad4	10116.ENSRNOP00000021113	Mothers against decapentaplegic homolog 4; Common SMAD (co-SMAD) is the coactivator and mediator of signal transduction by TGF-beta (transforming growth factor). Component of the heterotrimeric SMAD2/SMAD3-SMAD4 complex that forms in the nucleus and is required for the TGF-mediated signaling. Promotes binding of the SMAD2/SMAD4/FAST-1 complex to DNA and provides an activation function required fo…
kmeans	2	Green	3	Mapk1	10116.ENSRNOP00000002533	Mitogen-activated protein kinase 1; Serine/threonine kinase which acts as an essential component of the MAP kinase signal transduction pathway. MAPK1/ERK2 and MAPK3/ERK1 are the 2 MAPKs which play an important role in the MAPK/ERK cascade. They participate also in a signaling cascade initiated by activated KIT and KITLG/SCF. Depending on the cellular context, the MAPK/ERK cascade mediates diverse…
kmeans	2	Green	3	Mapk14	10116.ENSRNOP00000000617	Serine/threonine kinase which acts as an essential component of the MAP kinase signal transduction pathway. MAPK14 is one of the four p38 MAPKs which play an important role in the cascades of cellular responses evoked by extracellular stimuli such as proinflammatory cytokines or physical stress leading to direct activation of transcription factors. Accordingly, p38 MAPKs phosphorylate a broad ran…
kmeans	2	Green	3	Mapk3	10116.ENSRNOP00000026627	Mitogen-activated protein kinase 3; Serine/threonine kinase which acts as an essential component of the MAP kinase signal transduction pathway. MAPK1/ERK2 and MAPK3/ERK1 are the 2 MAPKs which play an important role in the MAPK/ERK cascade. They participate also in a signaling cascade initiated by activated KIT and KITLG/SCF. Depending on the cellular context, the MAPK/ERK cascade mediates diverse…
kmeans	3	Blue	2	Ddit3	10116.ENSRNOP00000008941	Dna damage-inducible transcript 3; Multifunctional transcription factor in ER stress response. Plays an essential role in the response to a wide variety of cell stresses and induces cell cycle arrest and apoptosis in response to ER stress. Plays a dual role both as an inhibitor of CCAAT/enhancer- binding protein (C/EBP) function and as an activator of other genes. Acts as a dominant-negative regu…
kmeans	3	Blue	2	Mapk11	10116.ENSRNOP00000009325	Mitogen-activated protein kinase 11

## Sheet: Hmgb1
#clustering method	cluster number	cluster color	gene count	protein name	protein identifier	protein description
kmeans	1	Red	4	Becn1	10116.ENSRNOP00000027868	Beclin-1; Plays a central role in autophagy. Acts as core subunit of the PI3K complex that mediates formation of phosphatidylinositol 3-phosphate; different complex forms are believed to play a role in multiple membrane trafficking pathways: PI3KC3-C1 is involved in initiation of autophagosomes and PI3KC3- C2 in maturation of autophagosomes and endocytosis. Involved in regulation of degradative e…
kmeans	1	Red	4	Ddx5	10116.ENSRNOP00000041663	DEAD (Asp-Glu-Ala-Asp) box helicase 5; Belongs to the DEAD box helicase family
kmeans	1	Red	4	Hmgb1	10116.ENSRNOP00000040874	High mobility group protein b1; Multifunctional redox sensitive protein with various roles in different cellular compartments. In the nucleus is one of the major chromatin-associated non-histone proteins and acts as a DNA chaperone involved in replication, transcription, chromatin remodeling, V(D)J recombination, DNA repair and genome stability. Proposed to be an universal biosensor for nucleic a…
kmeans	1	Red	4	Thbd	10116.ENSRNOP00000006200	Thrombomodulin
kmeans	2	Green	6	Ly96	10116.ENSRNOP00000058754	Lymphocyte antigen 96
kmeans	2	Green	6	Myd88	10116.ENSRNOP00000018341	Myeloid differentiation primary response protein MyD88; Adapter protein involved in the Toll-like receptor and IL-1 receptor signaling pathway in the innate immune response. Acts via IRAK1, IRAK2, IRF7 and TRAF6, leading to NF-kappa-B activation, cytokine secretion and the inflammatory response. Increases IL-8 transcription. Involved in IL-18-mediated signaling pathway. Activates IRF1 resulting i…
kmeans	2	Green	6	Tlr1	10116.ENSRNOP00000068444	annotation not available
kmeans	2	Green	6	Tlr2	10116.ENSRNOP00000013025	Toll-like receptor 2; Belongs to the Toll-like receptor family
kmeans	2	Green	6	Tlr4	10116.ENSRNOP00000014020	Toll-like receptor 4; Cooperates with LY96 and CD14 to mediate the innate immune response to bacterial lipopolysaccharide (LPS). Acts via MYD88, TIRAP and TRAF6, leading to NF-kappa-B activation, cytokine secretion and the inflammatory response. Also involved in LPS-independent inflammatory responses triggered by free fatty acids, such as palmitate. In complex with TLR6, promotes sterile inflamma…
kmeans	2	Green	6	Tlr9	10116.ENSRNOP00000066453	Toll-like receptor 9
kmeans	3	Blue	1	Itgb3	10116.ENSRNOP00000067271	Integrin beta 3; Belongs to the integrin beta chain family

## Sheet: Hspa1a
#clustering method	cluster number	cluster color	gene count	protein name	protein identifier	protein description
kmeans	1	Red	4	Hsf1	10116.ENSRNOP00000047030	Heat shock transcription factor 1
kmeans	1	Red	4	Hsp90aa1	10116.ENSRNOP00000009556	Heat shock protein HSP 90-alpha; Molecular chaperone that promotes the maturation, structural maintenance and proper regulation of specific target proteins involved for instance in cell cycle control and signal transduction. Undergoes a functional cycle that is linked to its ATPase activity which is essential for its chaperone activity. This cycle probably induces conformational changes in the cl…
kmeans	1	Red	4	Hsp90ab1	10116.ENSRNOP00000026920	Heat shock protein 90 alpha family class b member 1; Heat shock protein HSP 90-beta; Molecular chaperone that promotes the maturation, structural maintenance and proper regulation of specific target proteins involved for instance in cell cycle control and signal transduction. Undergoes a functional cycle that is linked to its ATPase activity. This cycle probably induces conformational changes in …
kmeans	1	Red	4	Stub1	10116.ENSRNOP00000026921	STIP1 homology and U-Box containing protein 1, isoform CRA_b; STIP1 homology and U-box containing protein 1, E3 ubiquitin protein ligase
kmeans	2	Green	6	Bag3	10116.ENSRNOP00000027616	Bcl2-associated athanogene 3
kmeans	2	Green	6	Dnaja3	10116.ENSRNOP00000005479	Dnaj heat shock protein family (hsp40) member a3; DnaJ (Hsp40) homolog, subfamily A, member 3
kmeans	2	Green	6	Dnajb1	10116.ENSRNOP00000032313	Dnaj (hsp40) homolog, subfamily b, member 1 (predicted), isoform cra_a; DnaJ (Hsp40) homolog, subfamily B, member 1
kmeans	2	Green	6	Dnajb4	10116.ENSRNOP00000017381	Dnaj (hsp40) homolog, subfamily b, member 4, isoform cra_a; DnaJ (Hsp40) homolog, subfamily B, member 4
kmeans	2	Green	6	Hspa1a	10116.ENSRNOP00000050605	Heat shock 70kd protein 1b (mapped); Molecular chaperone implicated in a wide variety of cellular processes, including protection of the proteome from stress, folding and transport of newly synthesized polypeptides, activation of proteolysis of misfolded proteins and the formation and dissociation of protein complexes. Plays a pivotal role in the protein quality control system, ensuring the corre…
kmeans	2	Green	6	Tlr2	10116.ENSRNOP00000013025	Toll-like receptor 2; Belongs to the Toll-like receptor family
kmeans	3	Blue	1	Hspbp1	10116.ENSRNOP00000024251	Hspa (heat shock 70) binding protein, cytoplasmic cochaperone 1; Hsp70-binding protein 1; Inhibits HSPA1A chaperone activity by changing the conformation of the ATP-binding domain of HSPA1A and interfering with ATP binding. Interferes with ubiquitination mediated by STUB1 and inhibits chaperone-assisted degradation of target proteins (By similarity)

## Sheet: Ifna1
#clustering method	cluster number	cluster color	gene count	protein name	protein identifier	protein description
kmeans	1	Red	6	Ifna1	10116.ENSRNOP00000051043	Interferon-alpha 1; Produced by macrophages, IFN-alpha have antiviral activities. Interferon stimulates the production of two enzymes: a protein kinase and an oligoadenylate synthetase
kmeans	1	Red	6	Ifnar1	10116.ENSRNOP00000031611	Interferon (alpha and beta) receptor 1 (predicted), isoform cra_a; Interferon (alpha, beta and omega) receptor 1
kmeans	1	Red	6	Ifnar2	10116.ENSRNOP00000065773	Interferon (alpha, beta and omega) receptor 2
kmeans	1	Red	6	Irf9	10116.ENSRNOP00000026364	Interferon regulatory factor 9
kmeans	1	Red	6	Ptpn1	10116.ENSRNOP00000014309	Tyrosine-protein phosphatase non-receptor type 1; Tyrosine-protein phosphatase which acts as a regulator of endoplasmic reticulum unfolded protein response. Mediates dephosphorylation of EIF2AK3/PERK; inactivating the protein kinase activity of EIF2AK3/PERK. May play an important role in CKII- and p60c-src-induced signal transduction cascades. May regulate the EFNA5-EPHA3 signaling pathway which …
kmeans	1	Red	6	Ptpn11	10116.ENSRNOP00000041842	Tyrosine-protein phosphatase non-receptor type 11; Acts downstream of various receptor and cytoplasmic protein tyrosine kinases to participate in the signal transduction from the cell surface to the nucleus. Positively regulates MAPK signal transduction pathway. Dephosphorylates GAB1, ARHGAP35 and EGFR. Dephosphorylates ROCK2 at 'Tyr-722' resulting in stimulatation of its RhoA binding activity. D…
kmeans	2	Green	3	Irf3	10116.ENSRNOP00000027786	Interferon regulatory factor 3, isoform cra_c; Interferon regulatory factor 3
kmeans	2	Green	3	Irf7	10116.ENSRNOP00000023504	Interferon regulatory factor 7
kmeans	2	Green	3	Isg15	10116.ENSRNOP00000035405	Interferon, alpha-inducible protein (Clone IFI-15K) (Predicted); ISG15 ubiquitin-like modifier
kmeans	3	Blue	2	Ifngr2	10116.ENSRNOP00000002779	Interferon gamma receptor 2
kmeans	3	Blue	2	Ptpn6	10116.ENSRNOP00000059867	Protein tyrosine phosphatase, non-receptor type 6; Modulates signaling by tyrosine phosphorylated cell surface receptors such as KIT and the EGF receptor/EGFR. The SH2 regions may interact with other cellular components to modulate its own phosphatase activity against interacting substrates. Together with MTUS1, induces UBE2V2 expression upon angiotensin II stimulation. Plays a key role in hemato…

## Sheet: IL10
#clustering method	cluster number	cluster color	gene count	protein name	protein identifier	protein description
kmeans	1	Red	6	Cd4	10116.ENSRNOP00000021915	T-cell surface glycoprotein CD4; Integral membrane glycoprotein that plays an essential role in the immune response and serves multiple functions in responses against both external and internal offenses. In T-cells, functions primarily as a coreceptor for MHC class II molecule:peptide complex. The antigens presented by class II peptides are derived from extracellular proteins while class I peptid…
kmeans	1	Red	6	Ifng	10116.ENSRNOP00000009917	Interferon gamma; Produced by lymphocytes activated by specific antigens or mitogens. IFN-gamma, in addition to having antiviral activity, has important immunoregulatory functions. It is a potent activator of macrophages, it has antiproliferative effects on transformed cells and it can potentiate the antiviral and antitumor effects of the type I interferons; Belongs to the type II (or gamma) inte…
kmeans	1	Red	6	Il10	10116.ENSRNOP00000006246	Interleukin-10; Inhibits the synthesis of a number of cytokines, including IFN-gamma, IL-2, IL-3, TNF and GM-CSF produced by activated macrophages and by helper T-cells
kmeans	1	Red	6	Il10ra	10116.ENSRNOP00000021926	Interleukin 10 receptor, alpha
kmeans	1	Red	6	Il10rb	10116.ENSRNOP00000058062	Similar to class II cytokine receptor 4 (Predicted), isoform CRA_a; Interleukin 10 receptor, beta
kmeans	1	Red	6	Il4	10116.ENSRNOP00000010029	Interleukin-4; Participates in at least several B-cell activation processes as well as of other cell types. It is a costimulator of DNA-synthesis. It induces the expression of class II MHC molecules on resting B-cells. It enhances both secretion and cell surface expression of IgE and IgG1. It also regulates the expression of the low affinity Fc receptor for IgE (CD23) on both lymphocytes and mono…
kmeans	2	Green	3	Il1b	10116.ENSRNOP00000006308	Interleukin 1 beta; Potent proinflammatory cytokine. Initially discovered as the major endogenous pyrogen, induces prostaglandin synthesis, neutrophil influx and activation, T-cell activation and cytokine production, B- cell activation and antibody production, and fibroblast proliferation and collagen production. Promotes Th17 differentiation of T-cells. Synergizes with IL12/interleukin-12 to ind…
kmeans	2	Green	3	Il6	10116.ENSRNOP00000013732	Interleukin-6; Cytokine with a wide variety of biological functions. It is a potent inducer of the acute phase response. Plays an essential role in the final differentiation of B-cells into Ig- secreting cells Involved in lymphocyte and monocyte differentiation. Acts on B-cells, T-cells, hepatocytes, hematopoietic progenitor cells and cells of the CNS. Required for the generation of T(H)17 cells.…
kmeans	2	Green	3	Stat3	10116.ENSRNOP00000026760	Signal transducer and activator of transcription 3; Signal transducer and transcription activator that mediates cellular responses to interleukins, KITLG/SCF, LEP and other growth factors. Once activated, recruits coactivators, such as NCOA1 or MED1, to the promoter region of the target gene. May mediate cellular responses to activated FGFR1, FGFR2, FGFR3 and FGFR4. Binds to the interleukin-6 (IL…
kmeans	3	Blue	2	Il17a	10116.ENSRNOP00000016664	Interleukin 17a; Ligand for IL17RA and IL17RC. The heterodimer formed by IL17A and IL17F is a ligand for the heterodimeric complex formed by IL17RA and IL17RC. Involved in inducing stromal cells to produce proinflammatory and hematopoietic cytokines
kmeans	3	Blue	2	Tnf	10116.ENSRNOP00000001110	Tumor necrosis factor superfamily, member 2; Tumor necrosis factor; Cytokine that binds to TNFRSF1A/TNFR1 and TNFRSF1B/TNFBR. It is mainly secreted by macrophages and can induce cell death of certain tumor cell lines. It is potent pyrogen causing fever by direct action or by stimulation of interleukin-1 secretion and is implicated in the induction of cachexia, Under certain conditions it can stim…

## Sheet: Il1b
#clustering method	cluster number	cluster color	gene count	protein name	protein identifier	protein description
kmeans	1	Red	6	Casp1	10116.ENSRNOP00000009993	Caspase 1; Thiol protease that cleaves IL-1 beta between an Asp and an Ala, releasing the mature cytokine which is involved in a variety of inflammatory processes. Important for defense against pathogens. Cleaves and activates sterol regulatory element binding proteins (SREBPs). Can also promote apoptosis. Upon inflammasome activation, during DNA virus infection but not RNA virus challenge, contr…
kmeans	1	Red	6	Casp8	10116.ENSRNOP00000016613	Caspase-8; Most upstream protease of the activation cascade of caspases responsible for the TNFRSF6/FAS mediated and TNFRSF1A induced cell death. Binding to the adapter molecule FADD recruits it to either receptor. The resulting aggregate called death- inducing signaling complex (DISC) performs CASP8 proteolytic activation. The active dimeric enzyme is then liberated from the DISC and free to act…
kmeans	1	Red	6	Il1b	10116.ENSRNOP00000006308	Interleukin 1 beta; Potent proinflammatory cytokine. Initially discovered as the major endogenous pyrogen, induces prostaglandin synthesis, neutrophil influx and activation, T-cell activation and cytokine production, B- cell activation and antibody production, and fibroblast proliferation and collagen production. Promotes Th17 differentiation of T-cells. Synergizes with IL12/interleukin-12 to ind…
kmeans	1	Red	6	Il1r2	10116.ENSRNOP00000019415	Interleukin-1 receptor type 2; Non-signaling receptor for IL1A, IL1B and IL1RN. Reduces IL1B activities. Serves as a decoy receptor by competetive binding to IL1B and preventing its binding to IL1R1. Also modulates cellular response through non-signaling association with IL1RAP after binding to IL1B. IL1R2 (membrane and secreted forms) preferentially binds IL1B and poorly IL1A and IL1RN. The secr…
kmeans	1	Red	6	Il1rap	10116.ENSRNOP00000051260	Interleukin 1 receptor accessory protein
kmeans	1	Red	6	Nlrp3	10116.ENSRNOP00000004280	NACHT, LRR and PYD domains-containing protein 3; As the sensor component of the NLRP3 inflammasome, plays a crucial role in innate immunity and inflammation. In response to pathogens and other damage-associated signals, initiates the formation of the inflammasome polymeric complex, made of NLRP3, PYCARD and CASP1 (or possibly CASP4/CASP11). Recruitment of proCASP1 to the inflammasome promotes its…
kmeans	2	Green	3	Il1a	10116.ENSRNOP00000006113	Interleukin 1 alpha; Produced by activated macrophages, IL-1 stimulates thymocyte proliferation by inducing IL-2 release, B-cell maturation and proliferation, and fibroblast growth factor activity. IL-1 proteins are involved in the inflammatory response, being identified as endogenous pyrogens, and are reported to stimulate the release of prostaglandin and collagenase from synovial cells
kmeans	2	Green	3	Il1r1	10116.ENSRNOP00000019673	Receptor for IL1A, IL1B and IL1RN. After binding to interleukin-1 associates with the coreceptor IL1RAP to form the high affinity interleukin-1 receptor complex which mediates interleukin-1- dependent activation of NF-kappa-B, MAPK and other pathways. Signaling involves the recruitment of adapter molecules such as TOLLIP, MYD88, and IRAK1 or IRAK2 via the respective TIR domains of the receptor/co…
kmeans	2	Green	3	Myd88	10116.ENSRNOP00000018341	Myeloid differentiation primary response protein MyD88; Adapter protein involved in the Toll-like receptor and IL-1 receptor signaling pathway in the innate immune response. Acts via IRAK1, IRAK2, IRF7 and TRAF6, leading to NF-kappa-B activation, cytokine secretion and the inflammatory response. Increases IL-8 transcription. Involved in IL-18-mediated signaling pathway. Activates IRF1 resulting i…
kmeans	3	Blue	2	Nfkb1	10116.ENSRNOP00000028944	Nuclear factor NF-kappa-B p105 subunit; NF-kappa-B is a pleiotropic transcription factor present in almost all cell types and is the endpoint of a series of signal transduction events that are initiated by a vast array of stimuli related to many biological processes such as inflammation, immunity, differentiation, cell growth, tumorigenesis and apoptosis. NF-kappa-B is a homo- or heterodimeric co…
kmeans	3	Blue	2	Rela	10116.ENSRNOP00000044552	V-rel avian reticuloendotheliosis viral oncogene homolog A

## Sheet: Il2
#clustering method	cluster number	cluster color	gene count	protein name	protein identifier	protein description
kmeans	1	Red	1	Il18	10116.ENSRNOP00000013093	A proinflammatory cytokine primarily involved in polarized T- helper 1 (Th1) cell and natural killer (NK) cell immune responses. Upon binding to IL18R1 and IL18RAP, forms a signaling ternary complex which activates NF-kappa-B, triggering synthesis of inflammatory mediators. Synergizes with IL12/interleukin-12 to induce IFNG synthesis from T- helper 1 (Th1) cells and natural killer (NK) cells
kmeans	2	Green	9	Il2	10116.ENSRNOP00000023327	Interleukin-2; Produced by T-cells in response to antigenic or mitogenic stimulation, this protein is required for T-cell proliferation and other activities crucial to regulation of the immune response. Can stimulate B-cells, monocytes, lymphokine- activated killer cells, natural killer cells, and glioma cells
kmeans	2	Green	9	Il21r	10116.ENSRNOP00000021690	Interleukin 21 receptor, isoform CRA_a; Interleukin 21 receptor
kmeans	2	Green	9	Il2ra	10116.ENSRNOP00000066383	Interleukin-2 receptor subunit alpha; Receptor for interleukin-2. The receptor is involved in the regulation of immune tolerance by controlling regulatory T cells (TREGs) activity. TREGs suppress the activation and expansion of autoreactive T-cells
kmeans	2	Green	9	Il2rb	10116.ENSRNOP00000064699	Receptor for interleukin-2. This beta subunit is involved in receptor mediated endocytosis and transduces the mitogenic signals of IL2. Probably in association with IL15RA, involved in the stimulation of neutrophil phagocytosis by IL15 (By similarity)
kmeans	2	Green	9	Il2rg	10116.ENSRNOP00000050241	Interleukin 2 receptor, gamma
kmeans	2	Green	9	Il4	10116.ENSRNOP00000010029	Interleukin-4; Participates in at least several B-cell activation processes as well as of other cell types. It is a costimulator of DNA-synthesis. It induces the expression of class II MHC molecules on resting B-cells. It enhances both secretion and cell surface expression of IgE and IgG1. It also regulates the expression of the low affinity Fc receptor for IgE (CD23) on both lymphocytes and mono…
kmeans	2	Green	9	Jak1	10116.ENSRNOP00000061649	Tyrosine-protein kinase; Janus kinase 1
kmeans	2	Green	9	Jak3	10116.ENSRNOP00000025312	Janus kinase 3; Non-receptor tyrosine kinase involved in various processes such as cell growth, development, or differentiation. Mediates essential signaling events in both innate and adaptive immunity and plays a crucial role in hematopoiesis during T-cells development. In the cytoplasm, plays a pivotal role in signal transduction via its association with type I receptors sharing the common subu…
kmeans	2	Green	9	Stat5a	10116.ENSRNOP00000026662	Signal transducer and activator of transcription 5a; Carries out a dual function: signal transduction and activation of transcription. Mediates cellular responses to the cytokine KITLG/SCF and other growth factors. May mediate cellular responses to activated FGFR1, FGFR2, FGFR3 and FGFR4. Binds to the GAS element and activates PRL-induced transcription. Regulates the expression of milk proteins d…
kmeans	3	Blue	1	Foxp3	10116.ENSRNOP00000015641	Forkhead box p3 isoform 2; Forkhead box P3

[truncated: 8 more sheets: Il6, Kcnh8, Lta, Ly96, Ptgs2, Tlr2, Tlr7, Tradd]
