# Supplementary material for: Regulation of Key Immune-Related Genes in the Heart Following Burn Injury
Source: J Pers Med. 2022 Jun 20;12(6):1007. doi: 10.3390/jpm12061007 (PMC9224557; doi:10.3390/jpm12061007)
Supplement: Supplementary file 1 [file jpm-12-01007-s001.zip › jpm-1707118 Supplementary/Table S5_protein-protein interactions of down-regulated DEGs.xlsx]

## Sheet: Map4k4
#clustering method	cluster number	cluster color	gene count	protein name	protein identifier	protein description
kmeans	1	Red	3	Ctnnb1	10116.ENSRNOP00000026016	Catenin beta-1; Key downstream component of the canonical Wnt signaling pathway. In the absence of Wnt, forms a complex with AXIN1, AXIN2, APC, CSNK1A1 and GSK3B that promotes phosphorylation on N-terminal Ser and Thr residues and ubiquitination of CTNNB1 via BTRC and its subsequent degradation by the proteasome. In the presence of Wnt ligand, CTNNB1 is not ubiquitinated and accumulates in the nu…
kmeans	1	Red	3	Map4k4	10116.ENSRNOP00000019180	Mitogen-activated protein kinase kinase kinase kinase 4
kmeans	1	Red	3	Traf4	10116.ENSRNOP00000018468	Tnf receptor associated factor 4 (predicted), isoform cra_b; Tnf receptor associated factor 4
kmeans	2	Green	6	ENSRNOP00000007657	10116.ENSRNOP00000007657	Mitogen-activated protein kinase kinase kinase 7; Serine/threonine kinase which acts as an essential component of the MAP kinase signal transduction pathway. Plays an important role in the cascades of cellular responses evoked by changes in the environment. Mediates signal transduction of TRAF6, various cytokines including interleukin-1 (IL-1), transforming growth factor-beta (TGFB), TGFB-related…
kmeans	2	Green	6	Map3k1	10116.ENSRNOP00000017968	Component of a protein kinase signal transduction cascade . Activates the ERK and JNK kinase pathways by phosphorylation of MAP2K1 and MAP2K4 . May phosphorylate the MAPK8/JNK1 kinase (By similarity). Activates CHUK and IKBKB, the central protein kinases of the NF-kappa-B pathway
kmeans	2	Green	6	Map3k7	10116.ENSRNOP00000007654	Mitogen-activated protein kinase kinase kinase 7-like; Mitogen activated protein kinase kinase kinase 7
kmeans	2	Green	6	Tnf	10116.ENSRNOP00000001110	Tumor necrosis factor superfamily, member 2; Tumor necrosis factor; Cytokine that binds to TNFRSF1A/TNFR1 and TNFRSF1B/TNFBR. It is mainly secreted by macrophages and can induce cell death of certain tumor cell lines. It is potent pyrogen causing fever by direct action or by stimulation of interleukin-1 secretion and is implicated in the induction of cachexia, Under certain conditions it can stim…
kmeans	2	Green	6	Traf1	10116.ENSRNOP00000064786	TNF receptor-associated factor 1
kmeans	2	Green	6	Traf6	10116.ENSRNOP00000006148	TNF receptor-associated factor 6; E3 ubiquitin ligase that, together with UBE2N and UBE2V1, mediates the synthesis of 'Lys-63'-linked-polyubiquitin chains conjugated to proteins, such as IKBKG, IRAK1, AKT1 and AKT2. Also mediates ubiquitination of free/unanchored polyubiquitin chain that leads to MAP3K7 activation. Mediates activation of NF-kappa-B and JUN. May be essential for the formation of f…
kmeans	3	Blue	2	Nck1	10116.ENSRNOP00000020330	NCK adaptor protein 1
kmeans	3	Blue	2	Nck2	10116.ENSRNOP00000023029	Non-catalytic region of tyrosine kinase adaptor protein 2 (Predicted); NCK adaptor protein 2

## Sheet: Nr2c2
#clustering method	cluster number	cluster color	gene count	protein name	protein identifier	protein description
kmeans	1	Red	5	Hdac3	10116.ENSRNOP00000057161	Responsible for the deacetylation of lysine residues on the N-terminal part of the core histones (H2A, H2B, H3 and H4), and some other non-histone substrates. Histone deacetylation gives a tag for epigenetic repression and plays an important role in transcriptional regulation, cell cycle progression and developmental events. Histone deacetylases act via the formation of large multiprotein complex…
kmeans	1	Red	5	Med1	10116.ENSRNOP00000059848	Mediator of RNA polymerase II transcription subunit 1; Component of the Mediator complex, a coactivator involved in the regulated transcription of nearly all RNA polymerase II-dependent genes. Mediator functions as a bridge to convey information from gene-specific regulatory proteins to the basal RNA polymerase II transcription machinery. Mediator is recruited to promoters by direct interactions …
kmeans	1	Red	5	Ncor1	10116.ENSRNOP00000054491	Nuclear receptor co-repressor 1
kmeans	1	Red	5	Ncor2	10116.ENSRNOP00000001334	Nuclear receptor co-repressor 2 (predicted), isoform cra_a; Nuclear receptor co-repressor 2
kmeans	1	Red	5	Nrip1	10116.ENSRNOP00000002152	Nuclear receptor-interacting protein 1; Nuclear receptor interacting protein 1
kmeans	2	Green	2	Jazf1	10116.ENSRNOP00000036865	Juxtaposed with another zinc finger protein 1; JAZF zinc finger 1
kmeans	2	Green	2	Nr2c2	10116.ENSRNOP00000014354	Nuclear receptor subfamily 2, group c, member 2; Orphan nuclear receptor that can act as a repressor or activator of transcription. An important repressor of nuclear receptor signaling pathways such as retinoic acid receptor, retinoid X, vitamin D3 receptor, thyroid hormone receptor and estrogen receptor pathways. May regulate gene expression during the late phase of spermatogenesis. Activates tr…
kmeans	3	Blue	2	Tab1	10116.ENSRNOP00000059322	TGF-beta activated kinase 1/MAP3K7 binding protein 1
kmeans	3	Blue	2	Tab2	10116.ENSRNOP00000021904	TGF-beta-activated kinase 1 and MAP3K7-binding protein 2; Adapter linking MAP3K7/TAK1 and TRAF6. Promotes MAP3K7 activation in the IL1 signaling pathway. The binding of 'Lys-63'- linked polyubiquitin chains to TAB2 promotes autophosphorylation of MAP3K7 at 'Thr-187'. Regulates the IL1-mediated translocation of NCOR1 out of the nucleus (By similarity). Involved in heart development (By similarity)

## Sheet: Ripk2
#clustering method	cluster number	cluster color	gene count	protein name	protein identifier	protein description
kmeans	1	Red	5	Birc3	10116.ENSRNOP00000007702	Baculoviral iap repeat-containing protein 2/3; Baculoviral IAP repeat-containing 3
kmeans	1	Red	5	Ngfr	10116.ENSRNOP00000007268	Tumor necrosis factor receptor superfamily member 16; Low affinity receptor which can bind to NGF, BDNF, NTF3, and NTF4 . Forms a heterodimeric receptor with SORCS2 that binds the precursor forms of NGF, BDNF and NTF3 with high affinity, and has much lower affinity for mature NGF and BDNF . In response to proNGF binding, the heterodimeric receptor with SORCS2 activates a signaling cascade that le…
kmeans	1	Red	5	Nod1	10116.ENSRNOP00000014324	Similar to Caspase recruitment domain protein 4 (Predicted); Nucleotide-binding oligomerization domain containing 1
kmeans	1	Red	5	Nod2	10116.ENSRNOP00000061463	Nucleotide-binding oligomerization domain-containing protein 2; Nucleotide-binding oligomerization domain containing 2
kmeans	1	Red	5	Ripk2	10116.ENSRNOP00000012963	Receptor-interacting serine/threonine-protein kinase 2; Serine/threonine/tyrosine kinase that plays an essential role in modulation of innate and adaptive immune responses. Upon stimulation by bacterial peptidoglycans, NOD1 and NOD2 are activated, oligomerize and recruit RIPK2 through CARD-CARD domains
kmeans	2	Green	5	Chuk	10116.ENSRNOP00000034134	Inhibitor of nuclear factor kappa-b kinase subunit alpha; Conserved helix-loop-helix ubiquitous kinase
kmeans	2	Green	5	Ikbkb	10116.ENSRNOP00000025851	Inhibitor of kappa light polypeptide gene enhancer in b-cells, kinase beta; Serine kinase that plays an essential role in the NF-kappa-B signaling pathway which is activated by multiple stimuli such as inflammatory cytokines, bacterial or viral products, DNA damages or other cellular stresses. Acts as part of the canonical IKK complex in the conventional pathway of NF-kappa-B activation and phosp…
kmeans	2	Green	5	Ikbkg	10116.ENSRNOP00000053114	NF-kappa-B essential modulator; Regulatory subunit of the IKK core complex which phosphorylates inhibitors of NF-kappa-B thus leading to the dissociation of the inhibitor/NF-kappa-B complex and ultimately the degradation of the inhibitor. Its binding to scaffolding polyubiquitin seems to play a role in IKK activation by multiple signaling receptor pathways. Also considered to be a mediator for TA…
kmeans	2	Green	5	Tnfaip3	10116.ENSRNOP00000065542	Tumor necrosis factor, alpha-induced protein 3
kmeans	2	Green	5	Traf6	10116.ENSRNOP00000006148	TNF receptor-associated factor 6; E3 ubiquitin ligase that, together with UBE2N and UBE2V1, mediates the synthesis of 'Lys-63'-linked-polyubiquitin chains conjugated to proteins, such as IKBKG, IRAK1, AKT1 and AKT2. Also mediates ubiquitination of free/unanchored polyubiquitin chain that leads to MAP3K7 activation. Mediates activation of NF-kappa-B and JUN. May be essential for the formation of f…
kmeans	3	Blue	1	Xiap	10116.ENSRNOP00000009336	E3 ubiquitin-protein ligase XIAP; Multi-functional protein which regulates not only caspases and apoptosis, but also modulates inflammatory signaling and immunity, copper homeostasis, mitogenic kinase signaling, cell proliferation, as well as cell invasion and metastasis. Acts as a direct caspase inhibitor. Directly bind to the active site pocket of CASP3 and CASP7 and obstructs substrate entry. …

## Sheet: Rnf138
#clustering method	cluster number	cluster color	gene count	protein name	protein identifier	protein description
kmeans	1	Red	4	Ifnb1	10116.ENSRNOP00000008225	Interferon beta; Has antiviral, antibacterial and anticancer activities; Belongs to the alpha/beta interferon family
kmeans	1	Red	4	Myd88	10116.ENSRNOP00000018341	Myeloid differentiation primary response protein MyD88; Adapter protein involved in the Toll-like receptor and IL-1 receptor signaling pathway in the innate immune response. Acts via IRAK1, IRAK2, IRF7 and TRAF6, leading to NF-kappa-B activation, cytokine secretion and the inflammatory response. Increases IL-8 transcription. Involved in IL-18-mediated signaling pathway. Activates IRF1 resulting i…
kmeans	1	Red	4	Tlr3	10116.ENSRNOP00000036680	Toll-like receptor 3; Belongs to the Toll-like receptor family
kmeans	1	Red	4	Tlr4	10116.ENSRNOP00000014020	Toll-like receptor 4; Cooperates with LY96 and CD14 to mediate the innate immune response to bacterial lipopolysaccharide (LPS). Acts via MYD88, TIRAP and TRAF6, leading to NF-kappa-B activation, cytokine secretion and the inflammatory response. Also involved in LPS-independent inflammatory responses triggered by free fatty acids, such as palmitate. In complex with TLR6, promotes sterile inflamma…
kmeans	2	Green	4	ENSRNOP00000021061	10116.ENSRNOP00000021061	Ring finger protein 138, E3 ubiquitin protein ligase
kmeans	2	Green	4	Peli1	10116.ENSRNOP00000009319	Pellino E3 ubiquitin protein ligase 1
kmeans	2	Green	4	Rnf125	10116.ENSRNOP00000021136	E3 ubiquitin-protein ligase RNF125; Ring finger protein 125, E3 ubiquitin protein ligase
kmeans	2	Green	4	Ube2k	10116.ENSRNOP00000032265	Huntingtin interacting protein 2 (Predicted), isoform CRA_a; Ubiquitin-conjugating enzyme E2K; Belongs to the ubiquitin-conjugating enzyme family
kmeans	3	Blue	3	Helq	10116.ENSRNOP00000002974	RCG37823, isoform CRA_c; Helicase, POLQ-like
kmeans	3	Blue	3	Rad51c	10116.ENSRNOP00000008846	RAD51-like protein 2; RAD51 paralog C
kmeans	3	Blue	3	Xrcc3	10116.ENSRNOP00000016208	X-ray repair complementing defective repair in Chinese hamster cells 3

## Sheet: Tbk1
#clustering method	cluster number	cluster color	gene count	protein name	protein identifier	protein description
kmeans	1	Red	9	Ikbke	10116.ENSRNOP00000030127	Inhibitor of kappa light polypeptide gene enhancer in B-cells, kinase epsilon
kmeans	1	Red	9	Ikbkg	10116.ENSRNOP00000053114	NF-kappa-B essential modulator; Regulatory subunit of the IKK core complex which phosphorylates inhibitors of NF-kappa-B thus leading to the dissociation of the inhibitor/NF-kappa-B complex and ultimately the degradation of the inhibitor. Its binding to scaffolding polyubiquitin seems to play a role in IKK activation by multiple signaling receptor pathways. Also considered to be a mediator for TA…
kmeans	1	Red	9	Irf3	10116.ENSRNOP00000027786	Interferon regulatory factor 3, isoform cra_c; Interferon regulatory factor 3
kmeans	1	Red	9	Mavs	10116.ENSRNOP00000033476	Mitochondrial antiviral-signaling protein; Required for innate immune defense against viruses. Acts downstream of DDX58/RIG-I and IFIH1/MDA5, which detect intracellular dsRNA produced during viral replication, to coordinate pathways leading to the activation of NF-kappa-B, IRF3 and IRF7, and to the subsequent induction of antiviral cytokines such as IFN-beta and RANTES (CCL5). Peroxisomal and mit…
kmeans	1	Red	9	Optn	10116.ENSRNOP00000045795	Optineurin; Plays an important role in the maintenance of the Golgi complex, in membrane trafficking, in exocytosis, through its interaction with myosin VI and Rab8. Links myosin VI to the Golgi complex and plays an important role in Golgi ribbon formation. Negatively regulates the induction of IFNB in response to RNA virus infection. Plays a neuroprotective role in the eye and optic nerve. Proba…
kmeans	1	Red	9	Tank	10116.ENSRNOP00000011794	TRAF family member-associated NFKB activator
kmeans	1	Red	9	Tbk1	10116.ENSRNOP00000009260	Similar to tank-binding kinase 1; TANK-binding kinase 1
kmeans	1	Red	9	Tmem173	10116.ENSRNOP00000063348	Stimulator of interferon genes protein; Facilitator of innate immune signaling that acts as a sensor of cytosolic DNA from bacteria and viruses and promotes the production of type I interferon (IFN-alpha and IFN-beta). Innate immune response is triggered in response to non-CpG double- stranded DNA from viruses and bacteria delivered to the cytoplasm. Acts by recognizing and binding cyclic di-GMP …
kmeans	1	Red	9	Traf3	10116.ENSRNOP00000010906	Tnf receptor-associated factor 3; Belongs to the TNF receptor-associated factor family
kmeans	2	Green	1	Tbkbp1	10116.ENSRNOP00000012461	TANK-binding kinase 1-binding protein 1; Adapter protein which constitutively binds TBK1 and IKBKE playing a role in antiviral innate immunity. Essential for the efficient induction of IRF-dependent transcription following infection with Sendai virus (By similarity)
kmeans	3	Blue	1	Irf7	10116.ENSRNOP00000023504	Interferon regulatory factor 7

## Sheet: Tollip
#clustering method	cluster number	cluster color	gene count	protein name	protein identifier	protein description
kmeans	1	Red	4	Irak1	10116.ENSRNOP00000061751	Interleukin-1 receptor-associated kinase 1
kmeans	1	Red	4	Tlr2	10116.ENSRNOP00000013025	Toll-like receptor 2; Belongs to the Toll-like receptor family
kmeans	1	Red	4	Tollip	10116.ENSRNOP00000049498	Toll-interacting protein; Component of the signaling pathway of IL-1 and Toll-like receptors. Inhibits cell activation by microbial products. Recruits IRAK1 to the IL-1 receptor complex. Inhibits IRAK1 phosphorylation and kinase activity. Connects the ubiquitin pathway to autophagy by functioning as a ubiquitin-ATG8 family adapter and thus mediating autophagic clearance of ubiquitin conjugates. T…
kmeans	1	Red	4	Tom1	10116.ENSRNOP00000018880	Target of myb1 membrane trafficking protein; Target of myb1 (chicken); Belongs to the TOM1 family
kmeans	2	Green	6	Il1r1	10116.ENSRNOP00000019673	Receptor for IL1A, IL1B and IL1RN. After binding to interleukin-1 associates with the coreceptor IL1RAP to form the high affinity interleukin-1 receptor complex which mediates interleukin-1- dependent activation of NF-kappa-B, MAPK and other pathways. Signaling involves the recruitment of adapter molecules such as TOLLIP, MYD88, and IRAK1 or IRAK2 via the respective TIR domains of the receptor/co…
kmeans	2	Green	6	Irak2	10116.ENSRNOP00000034508	Interleukin-1 receptor-associated kinase-like 2; Binds to the IL-1 type I receptor following IL-1 engagement, triggering intracellular signaling cascades leading to transcriptional up-regulation and mRNA stabilization
kmeans	2	Green	6	Irak4	10116.ENSRNOP00000007932	Interleukin-1 receptor-associated kinase 4
kmeans	2	Green	6	Myd88	10116.ENSRNOP00000018341	Myeloid differentiation primary response protein MyD88; Adapter protein involved in the Toll-like receptor and IL-1 receptor signaling pathway in the innate immune response. Acts via IRAK1, IRAK2, IRF7 and TRAF6, leading to NF-kappa-B activation, cytokine secretion and the inflammatory response. Increases IL-8 transcription. Involved in IL-18-mediated signaling pathway. Activates IRF1 resulting i…
kmeans	2	Green	6	Tirap	10116.ENSRNOP00000032025	Toll-interleukin 1 receptor (TIR) domain-containing adaptor protein
kmeans	2	Green	6	Traf6	10116.ENSRNOP00000006148	TNF receptor-associated factor 6; E3 ubiquitin ligase that, together with UBE2N and UBE2V1, mediates the synthesis of 'Lys-63'-linked-polyubiquitin chains conjugated to proteins, such as IKBKG, IRAK1, AKT1 and AKT2. Also mediates ubiquitination of free/unanchored polyubiquitin chain that leads to MAP3K7 activation. Mediates activation of NF-kappa-B and JUN. May be essential for the formation of f…
kmeans	3	Blue	1	Il1rap	10116.ENSRNOP00000051260	Interleukin 1 receptor accessory protein
